# Supplementary material for: Synthesis and crystal structures of two solvates of 1-{[2,6-bis­(hy­droxy­meth­yl)-4-methyl­phen­oxy]meth­yl}-3,5-bis­{[(4,6-di­methyl­pyridin-2-yl)amino]meth­yl}-2,4,6-tri­ethyl­benzene
Source: Acta Crystallogr E Crystallogr Commun. 2023 Oct 24;79(Pt 11):1067–71. doi: 10.1107/S2056989023009155 (PMC10626963; doi:10.1107/S2056989023009155)
Supplement: Supplementary file 1 [file e-79-01067-sup1.cif]

##############################################################################
#                                                                            #
# This CIF contains the data in a paper accepted for publication in          #
# Acta Crystallographica Section E. It conforms to the requirements of       #
# Notes for Authors for Acta Crystallographica Section E, and has been       #
# peer reviewed under the auspices of the IUCr Commission on Journals.       #
#                                                                            #
# Full details of the Crystallographic Information File format               #
# are given in the paper "The Crystallographic Information File (CIF):       #
# a New Standard Archive File for Crystallography" by S. R. Hall, F. H.      #
# Allen and I. D. Brown [Acta Cryst. (1991), A47, 655-685].                  #
#                                                                            #
# The current version of the core CIF dictionary is obtainable from          #
# ftp://ftp.iucr.org/pub/cif_core.dic.                                       #
#                                                                            #
# Software is freely available for graphical display of the structure(s)     #
# in this CIF. For information consult the CIF software page                 #
# http://www.iucr.org/resources/cif/software.                                #
#                                                                            #
# This file may be used for bona fide research purposes within the           #
# scientific community so long as proper attribution is given to the journal # 
# article from which it was obtained.                                        #
#                                                                            #
##############################################################################
data_1a
_audit_creation_method     'SHELXL-2014/7'
_journal_date_recd_electronic     2023-08-01
_journal_date_accepted     2023-10-18
_journal_name_full     'Acta Crystallographica, Section E'
_journal_year     2023
_journal_volume     79
_journal_issue     11
_journal_page_first     0
_journal_page_last     0
_journal_paper_category     GO
_journal_paper_doi     10.1107/S2056989023009155
_journal_coeditor_code     EX2075
_publ_contact_author_name     'Monika Mazik'
_publ_contact_author_address
;
Institut f\"ur Organische Chemie
Technische Universit\"at Bergakademie Freiberg
Leipziger Str. 29
09599 Freiberg
Germany
;
_publ_contact_author_email     'monika.mazik@chemie.tu-freiberg.de'
_publ_contact_author_fax     '+49(0)3731/393170'
_publ_contact_author_phone     '+49(0)3731/392389'
_publ_section_title
;\
Synthesis and crystal structures of two solvates of
1-{[2,6-bis(hydroxymethyl)-4-methylphenoxy]methyl}-3,5-bis{[(4,6-\
dimethylpyridin-2-yl)amino]methyl}-2,4,6-triethylbenzene
;
loop_
    _publ_author_name
    _publ_author_footnote
    _publ_author_address
    'Stapf, Manuel' .
;
Institut f\"ur Organische Chemie
Technische Universit\"at Bergakademie Freiberg
Leipziger Str. 29
09599 Freiberg
Germany
;
    'Schmidt, Ute' .
;
Institut f\"ur Organische Chemie
Technische Universit\"at Bergakademie Freiberg
Leipziger Str. 29
09599 Freiberg
Germany
;
    'Seichter, Wilhelm' .
;
Institut f\"ur Organische Chemie
Technische Universit\"at Bergakademie Freiberg
Leipziger Str. 29
09599 Freiberg
Germany
;
    'Mazik, Monika' .
;
Institut f\"ur Organische Chemie
Technische Universit\"at Bergakademie Freiberg
Leipziger Str. 29
09599 Freiberg
Germany
;
_publ_section_synopsis
;
In the crystal structures of formamide monosolvate (<b>1a</b>) and the
<i>n</i>-propanol/water solvate/hydrate (<b>1b</b>), the host
molecules adopt similar geometries with an alternating arrangement of the
substituents above and below the plane of the central arene ring.
;
_chemical_name_systematic
;
1-{[2,6-Bis(hydroxymethyl)-4-methylphenoxy]methyl}-3,5-bis{[(4,6-\
dimethylpyridin-2-yl)amino]methyl}-2,4,6-triethylbenzene formamide monosolvate
;
_chemical_name_common     ?
_chemical_formula_moiety     'C38 H50 N4 O3, C H3 N O'
_chemical_formula_sum     'C39 H53 N5 O4'
_chemical_formula_iupac     'C38 H50 N4 O3, C H3 N O'
_chemical_formula_weight     655.86
_chemical_melting_point     ?
_space_group_crystal_system     triclinic
_space_group_name_H-M_alt     'P -1'
_space_group_name_Hall     '-P 1'
loop_
    _space_group_symop_operation_xyz
    'x, y, z'
    '-x, -y, -z'
_cell_length_a     8.4178(4)
_cell_length_b     13.1915(7)
_cell_length_c     16.4645(9)
_cell_angle_alpha     91.823(3)
_cell_angle_beta     93.269(2)
_cell_angle_gamma     104.534(2)
_cell_volume     1764.88(16)
_cell_formula_units_Z     2
_cell_measurement_reflns_used     7296
_cell_measurement_theta_min     2.48
_cell_measurement_theta_max     27.45
_cell_measurement_temperature     100(2)
_exptl_crystal_description     plate
_exptl_crystal_colour     colourless
_exptl_crystal_size_max     0.470
_exptl_crystal_size_mid     0.150
_exptl_crystal_size_min     0.040
_exptl_crystal_density_diffrn     1.234
_exptl_crystal_density_meas     ?
_exptl_crystal_density_method     ?
_exptl_crystal_F_000     708
_exptl_absorpt_coefficient_mu     0.080
_exptl_absorpt_correction_type     none
_exptl_absorpt_process_details     ?
_exptl_absorpt_correction_T_min     ?
_exptl_absorpt_correction_T_max     ?
_diffrn_ambient_temperature     100(2)
_diffrn_source     ?
_diffrn_radiation_type     MoK\a
_diffrn_radiation_wavelength     0.71073
_diffrn_measurement_device_type     'Bruker Kappa APEXII CCD area detector'
_diffrn_measurement_method     '\f and \w scans'
_diffrn_detector_area_resol_mean     ?
_diffrn_reflns_number     28897
_diffrn_reflns_av_R_equivalents     0.0334
_diffrn_reflns_av_unetI/netI     0.0414
_diffrn_reflns_theta_min     1.975
_diffrn_reflns_theta_max     27.000
_diffrn_reflns_theta_full     25.242
_diffrn_measured_fraction_theta_max     0.980
_diffrn_measured_fraction_theta_full     0.982
_diffrn_reflns_limit_h_min     -10
_diffrn_reflns_limit_h_max     8
_diffrn_reflns_limit_k_min     -16
_diffrn_reflns_limit_k_max     16
_diffrn_reflns_limit_l_min     -21
_diffrn_reflns_limit_l_max     20
_refine_special_details     ?
_reflns_number_total     7558
_reflns_number_gt     5322
_reflns_threshold_expression     'I > 2\s(I)'
_refine_ls_structure_factor_coef     Fsqd
_refine_ls_matrix_type     full
_refine_ls_R_factor_all     0.0888
_refine_ls_R_factor_gt     0.0594
_refine_ls_wR_factor_gt     0.1563
_refine_ls_wR_factor_ref     0.1759
_refine_ls_goodness_of_fit_ref     1.027
_refine_ls_restrained_S_all     1.027
_refine_ls_number_reflns     7558
_refine_ls_number_parameters     462
_refine_ls_number_restraints     7
_refine_ls_hydrogen_treatment     mixed
_refine_ls_weighting_scheme     calc
_refine_ls_weighting_details
              'w=1/[\s^2^(Fo^2^)+(0.0863P)^2^+1.3634P] where P=(Fo^2^+2Fc^2^)/3'
_atom_sites_solution_hydrogens     mixed
_atom_sites_solution_primary     ?
_atom_sites_solution_secondary     ?
_refine_ls_shift/su_max     0.001
_refine_ls_shift/su_mean     0.000
_refine_diff_density_max     0.538
_refine_diff_density_min     -0.561
_refine_ls_extinction_method     none
_refine_ls_extinction_coef     .
loop_
    _atom_type_symbol
    _atom_type_description
    _atom_type_scat_dispersion_real
    _atom_type_scat_dispersion_imag
    _atom_type_scat_source
    'C' 'C' 0.0033 0.0016
                         'International Tables Vol C Tables 4.2.6.8 and 6.1.1.4'
    'H' 'H' 0.0000 0.0000
                         'International Tables Vol C Tables 4.2.6.8 and 6.1.1.4'
    'N' 'N' 0.0061 0.0033
                         'International Tables Vol C Tables 4.2.6.8 and 6.1.1.4'
    'O' 'O' 0.0106 0.0060
                         'International Tables Vol C Tables 4.2.6.8 and 6.1.1.4'
_computing_data_collection
;
APEX2 (Bruker, 2014)
;
_computing_cell_refinement
;
SAINT (Bruker, 2014)
;
_computing_data_reduction
;
SAINT (Bruker, 2014)
;
_computing_structure_solution
;
SHELXS97 (Sheldrick, 2008)
;
_computing_structure_refinement
;
<i>SHELXL2014/7</i> (Sheldrick, 2015)
;
_computing_molecular_graphics
;
ORTEP-3 (Farrugia, 2012)
;
_computing_publication_material
;
SHELXTL (Sheldrick, 2008)
;
loop_
    _atom_site_type_symbol
    _atom_site_label
    _atom_site_fract_x
    _atom_site_fract_y
    _atom_site_fract_z
    _atom_site_U_iso_or_equiv
    _atom_site_adp_type
    _atom_site_calc_flag
    _atom_site_occupancy
    _atom_site_disorder_assembly
    _atom_site_disorder_group
    O O1 0.54313(18) 0.67784(12) 0.35427(9) 0.0237(4) Uani d 1 . .
    O O2 0.1283(3) 0.6456(2) 0.48161(13) 0.0555(6) Uani d 1 . .
    H H2 0.1915 0.6472 0.5233 0.083 Uiso calc 1 . .
    O O3 0.7900(2) 0.43445(14) 0.35900(10) 0.0310(4) Uani d 1 . .
    H H3A 0.734(3) 0.393(2) 0.3212(14) 0.051(10) Uiso d 1 . .
    N N1 -0.1265(2) 0.45208(15) 0.17303(11) 0.0218(4) Uani d 1 . .
    H H1 -0.095(3) 0.462(2) 0.2253(7) 0.038(8) Uiso d 1 . .
    N N2 -0.3468(2) 0.32570(14) 0.21082(11) 0.0193(4) Uani d 1 . .
    N N3 -0.0035(3) 0.87558(16) 0.28947(12) 0.0281(5) Uani d 1 . .
    H H3 -0.016(3) 0.8197(13) 0.3185(14) 0.028(7) Uiso d 1 . .
    N N4 -0.0200(2) 1.04735(15) 0.27966(12) 0.0270(4) Uani d 1 . .
    C C1 0.3612(2) 0.68707(17) 0.23234(12) 0.0174(4) Uani d 1 . .
    C C2 0.2581(2) 0.59759(16) 0.19184(12) 0.0162(4) Uani d 1 . .
    C C3 0.1025(2) 0.60250(16) 0.15845(12) 0.0167(4) Uani d 1 . .
    C C4 0.0498(2) 0.69473(16) 0.16714(12) 0.0167(4) Uani d 1 . .
    C C5 0.1535(2) 0.78308(16) 0.20897(12) 0.0175(4) Uani d 1 . .
    C C6 0.3090(2) 0.77953(16) 0.24189(12) 0.0178(4) Uani d 1 . .
    C C7 0.5314(3) 0.68647(18) 0.26685(12) 0.0215(5) Uani d 1 . .
    H H7A 0.5644 0.6270 0.2407 0.026 Uiso calc 1 . .
    H H7B 0.6100 0.7519 0.2528 0.026 Uiso calc 1 . .
    C C8 0.4645(3) 0.57993(18) 0.37933(13) 0.0230(5) Uani d 1 . .
    C C9 0.3042(3) 0.5618(2) 0.40534(13) 0.0262(5) Uani d 1 . .
    C C10 0.2286(3) 0.4623(2) 0.42953(14) 0.0294(5) Uani d 1 . .
    H H10 0.1182 0.4482 0.4446 0.035 Uiso calc 1 . .
    C C11 0.3097(3) 0.38335(19) 0.43232(13) 0.0279(5) Uani d 1 . .
    C C12 0.4719(3) 0.40544(19) 0.40964(13) 0.0263(5) Uani d 1 . .
    H H12 0.5302 0.3526 0.4132 0.032 Uiso calc 1 . .
    C C13 0.5498(3) 0.50207(19) 0.38218(13) 0.0239(5) Uani d 1 . .
    C C14 0.2172(3) 0.6489(2) 0.41207(15) 0.0347(6) Uani d 1 . .
    H H14A 0.2998 0.7173 0.4128 0.042 Uiso calc 1 . .
    H H14B 0.1410 0.6444 0.3632 0.042 Uiso calc 1 . .
    C C15 0.2325(3) 0.2777(2) 0.46305(15) 0.0354(6) Uani d 1 . .
    H H15A 0.2252 0.2237 0.4198 0.053 Uiso calc 1 . .
    H H15B 0.1218 0.2763 0.4795 0.053 Uiso calc 1 . .
    H H15C 0.2998 0.2642 0.5100 0.053 Uiso calc 1 . .
    C C16 0.7268(3) 0.52486(19) 0.35924(14) 0.0273(5) Uani d 1 . .
    H H16A 0.7340 0.5537 0.3044 0.033 Uiso calc 1 . .
    H H16B 0.7960 0.5789 0.3983 0.033 Uiso calc 1 . .
    C C17 0.3120(3) 0.49654(17) 0.18149(13) 0.0209(5) Uani d 1 . .
    H H17A 0.2143 0.4362 0.1807 0.025 Uiso calc 1 . .
    H H17B 0.3868 0.4908 0.2288 0.025 Uiso calc 1 . .
    C C18 0.3997(3) 0.49125(19) 0.10337(14) 0.0247(5) Uani d 1 . .
    H H18A 0.3255 0.4957 0.0563 0.037 Uiso calc 1 . .
    H H18B 0.4316 0.4249 0.0993 0.037 Uiso calc 1 . .
    H H18C 0.4981 0.5498 0.1044 0.037 Uiso calc 1 . .
    C C19 -0.0131(2) 0.50690(16) 0.11589(13) 0.0183(4) Uani d 1 . .
    H H19A -0.0756 0.5283 0.0696 0.022 Uiso calc 1 . .
    H H19B 0.0506 0.4596 0.0942 0.022 Uiso calc 1 . .
    C C20 -0.2538(2) 0.36779(16) 0.15051(13) 0.0167(4) Uani d 1 . .
    C C21 -0.4753(3) 0.24234(17) 0.19192(13) 0.0208(5) Uani d 1 . .
    C C22 -0.5143(3) 0.19955(17) 0.11355(13) 0.0219(5) Uani d 1 . .
    H H22 -0.6065 0.1413 0.1022 0.026 Uiso calc 1 . .
    C C23 -0.4173(3) 0.24257(17) 0.05101(13) 0.0202(4) Uani d 1 . .
    C C24 -0.2857(2) 0.32763(16) 0.07005(13) 0.0182(4) Uani d 1 . .
    H H24 -0.2174 0.3587 0.0289 0.022 Uiso calc 1 . .
    C C25 -0.5729(3) 0.19805(19) 0.26176(15) 0.0304(5) Uani d 1 . .
    H H25A -0.5021 0.1729 0.3014 0.046 Uiso calc 1 . .
    H H25B -0.6651 0.1396 0.2416 0.046 Uiso calc 1 . .
    H H25C -0.6153 0.2527 0.2880 0.046 Uiso calc 1 . .
    C C26 -0.4546(3) 0.19674(19) -0.03442(14) 0.0275(5) Uani d 1 . .
    H H26A -0.3748 0.2370 -0.0699 0.041 Uiso calc 1 . .
    H H26B -0.5658 0.1995 -0.0535 0.041 Uiso calc 1 . .
    H H26C -0.4476 0.1237 -0.0358 0.041 Uiso calc 1 . .
    C C27 -0.1171(3) 0.69977(18) 0.12940(13) 0.0213(5) Uani d 1 . .
    H H27A -0.1603 0.7494 0.1626 0.026 Uiso calc 1 . .
    H H27B -0.1948 0.6297 0.1301 0.026 Uiso calc 1 . .
    C C28 -0.1077(3) 0.73484(19) 0.04167(14) 0.0263(5) Uani d 1 . .
    H H28A -0.0351 0.8056 0.0410 0.039 Uiso calc 1 . .
    H H28B -0.2179 0.7350 0.0192 0.039 Uiso calc 1 . .
    H H28C -0.0639 0.6863 0.0086 0.039 Uiso calc 1 . .
    C C29 0.0948(3) 0.88172(17) 0.21910(13) 0.0204(4) Uani d 1 . .
    H H29A 0.1907 0.9434 0.2265 0.024 Uiso calc 1 . .
    H H29B 0.0281 0.8904 0.1695 0.024 Uiso calc 1 . .
    C C30 -0.0528(3) 0.9600(2) 0.32049(14) 0.0264(5) Uani d 1 . .
    C C31 -0.0658(3) 1.1312(2) 0.31098(17) 0.0372(6) Uani d 1 . .
    C C32 -0.1463(3) 1.1274(3) 0.38095(19) 0.0444(8) Uani d 1 . .
    H H32 -0.1788 1.1873 0.4003 0.053 Uiso calc 1 . .
    C C33 -0.1807(3) 1.0367(3) 0.42372(17) 0.0425(7) Uani d 1 . .
    C C34 -0.1337(3) 0.9510(2) 0.39325(15) 0.0359(6) Uani d 1 . .
    H H34 -0.1555 0.8873 0.4208 0.043 Uiso calc 1 . .
    C C35 -0.0207(4) 1.2289(2) 0.2649(2) 0.0538(9) Uani d 1 . .
    H H35A -0.0903 1.2202 0.2141 0.081 Uiso calc 1 . .
    H H35B 0.0950 1.2427 0.2523 0.081 Uiso calc 1 . .
    H H35C -0.0371 1.2880 0.2980 0.081 Uiso calc 1 . .
    C C36 -0.2652(4) 1.0315(4) 0.5024(2) 0.0715(12) Uani d 1 . .
    H H36A -0.1915 1.0768 0.5444 0.107 Uiso calc 1 . .
    H H36B -0.2928 0.9591 0.5196 0.107 Uiso calc 1 . .
    H H36C -0.3660 1.0553 0.4941 0.107 Uiso calc 1 . .
    C C37 0.4222(3) 0.87555(17) 0.28621(13) 0.0224(5) Uani d 1 . .
    H H37A 0.4937 0.8529 0.3280 0.027 Uiso calc 1 . .
    H H37B 0.3552 0.9158 0.3144 0.027 Uiso calc 1 . .
    C C38 0.5300(3) 0.94671(18) 0.22818(15) 0.0278(5) Uani d 1 . .
    H H38A 0.6006 0.9083 0.2021 0.042 Uiso calc 1 . .
    H H38B 0.5986 1.0086 0.2589 0.042 Uiso calc 1 . .
    H H38C 0.4598 0.9687 0.1864 0.042 Uiso calc 1 . .
    O O1A 0.2093(2) 0.97499(15) 1.01977(12) 0.0404(5) Uani d 1 . .
    N N1A 0.0472(3) 0.95521(19) 0.90290(15) 0.0394(6) Uani d 1 . .
    H H1B -0.028(3) 0.972(3) 0.9342(17) 0.060(10) Uiso d 1 . .
    H H2B 0.042(4) 0.947(3) 0.8488(7) 0.057(10) Uiso d 1 . .
    C C1A 0.1848(3) 0.9560(2) 0.94526(17) 0.0359(6) Uani d 1 . .
    H H1A 0.2716 0.9408 0.9167 0.043 Uiso calc 1 . .
loop_
    _atom_site_aniso_label
    _atom_site_aniso_U_11
    _atom_site_aniso_U_22
    _atom_site_aniso_U_33
    _atom_site_aniso_U_12
    _atom_site_aniso_U_13
    _atom_site_aniso_U_23
    O1 0.0235(8) 0.0289(9) 0.0183(8) 0.0069(7) -0.0021(6) -0.0020(6)
    O2 0.0670(15) 0.0753(16) 0.0407(12) 0.0431(13) 0.0230(10) 0.0166(11)
    O3 0.0297(9) 0.0378(10) 0.0294(9) 0.0174(8) -0.0024(7) -0.0031(8)
    N1 0.0213(9) 0.0211(10) 0.0189(9) -0.0018(7) 0.0015(7) 0.0011(8)
    N2 0.0181(9) 0.0165(9) 0.0227(9) 0.0030(7) 0.0032(7) -0.0010(7)
    N3 0.0365(11) 0.0266(11) 0.0261(10) 0.0146(9) 0.0125(8) 0.0037(9)
    N4 0.0255(10) 0.0247(11) 0.0323(11) 0.0118(8) -0.0054(8) -0.0074(8)
    C1 0.0168(10) 0.0214(11) 0.0134(9) 0.0036(8) 0.0021(7) 0.0018(8)
    C2 0.0174(10) 0.0178(11) 0.0144(10) 0.0051(8) 0.0052(7) 0.0030(8)
    C3 0.0164(10) 0.0170(11) 0.0159(10) 0.0023(8) 0.0030(7) 0.0010(8)
    C4 0.0143(9) 0.0197(11) 0.0169(10) 0.0049(8) 0.0037(7) 0.0025(8)
    C5 0.0201(10) 0.0161(11) 0.0176(10) 0.0062(8) 0.0043(8) 0.0014(8)
    C6 0.0200(10) 0.0186(11) 0.0143(10) 0.0035(8) 0.0030(8) 0.0010(8)
    C7 0.0198(10) 0.0281(12) 0.0178(10) 0.0084(9) 0.0008(8) 0.0009(9)
    C8 0.0210(11) 0.0299(13) 0.0175(11) 0.0062(9) -0.0011(8) -0.0029(9)
    C9 0.0228(11) 0.0371(14) 0.0183(11) 0.0079(10) -0.0010(8) -0.0003(10)
    C10 0.0212(11) 0.0423(15) 0.0225(12) 0.0049(10) -0.0005(9) -0.0015(10)
    C11 0.0318(13) 0.0307(13) 0.0171(11) 0.0022(10) -0.0039(9) -0.0060(9)
    C12 0.0322(12) 0.0294(13) 0.0176(11) 0.0104(10) -0.0043(9) -0.0057(9)
    C13 0.0238(11) 0.0320(13) 0.0157(10) 0.0075(10) -0.0018(8) -0.0015(9)
    C14 0.0307(13) 0.0476(17) 0.0311(13) 0.0180(12) 0.0085(10) 0.0034(12)
    C15 0.0367(14) 0.0358(15) 0.0282(13) 0.0004(11) -0.0017(10) -0.0022(11)
    C16 0.0269(12) 0.0319(14) 0.0254(12) 0.0122(10) 0.0010(9) -0.0014(10)
    C17 0.0221(11) 0.0182(11) 0.0234(11) 0.0074(9) -0.0003(8) 0.0004(9)
    C18 0.0228(11) 0.0261(12) 0.0280(12) 0.0119(9) 0.0007(9) -0.0044(10)
    C19 0.0157(10) 0.0168(11) 0.0215(11) 0.0021(8) 0.0024(8) 0.0012(8)
    C20 0.0143(9) 0.0138(10) 0.0228(11) 0.0052(8) 0.0009(8) 0.0022(8)
    C21 0.0188(10) 0.0177(11) 0.0259(11) 0.0041(8) 0.0045(8) 0.0005(9)
    C22 0.0183(10) 0.0183(11) 0.0280(12) 0.0030(8) 0.0025(8) -0.0012(9)
    C23 0.0218(11) 0.0183(11) 0.0224(11) 0.0092(9) -0.0001(8) -0.0005(9)
    C24 0.0163(10) 0.0182(11) 0.0209(11) 0.0049(8) 0.0024(8) 0.0034(8)
    C25 0.0300(13) 0.0257(13) 0.0309(13) -0.0029(10) 0.0112(10) -0.0025(10)
    C26 0.0295(12) 0.0291(13) 0.0231(12) 0.0066(10) -0.0002(9) -0.0028(10)
    C27 0.0159(10) 0.0227(12) 0.0264(11) 0.0069(9) 0.0018(8) -0.0003(9)
    C28 0.0250(12) 0.0269(13) 0.0278(12) 0.0100(10) -0.0049(9) 0.0001(10)
    C29 0.0224(11) 0.0199(11) 0.0204(11) 0.0080(9) 0.0040(8) -0.0014(9)
    C30 0.0205(11) 0.0354(14) 0.0241(12) 0.0105(10) -0.0024(9) -0.0099(10)
    C31 0.0256(13) 0.0350(15) 0.0510(16) 0.0146(11) -0.0156(11) -0.0192(12)
    C32 0.0279(14) 0.0510(19) 0.0564(18) 0.0209(13) -0.0111(12) -0.0310(15)
    C33 0.0236(13) 0.071(2) 0.0338(14) 0.0192(13) -0.0053(10) -0.0261(14)
    C34 0.0287(13) 0.0533(17) 0.0278(13) 0.0149(12) 0.0029(10) -0.0057(12)
    C35 0.0496(18) 0.0297(16) 0.085(2) 0.0216(14) -0.0150(16) -0.0088(15)
    C36 0.0461(19) 0.128(4) 0.0462(19) 0.037(2) 0.0071(15) -0.033(2)
    C37 0.0225(11) 0.0223(12) 0.0210(11) 0.0041(9) -0.0010(8) -0.0052(9)
    C38 0.0266(12) 0.0217(12) 0.0313(13) 0.0000(9) 0.0004(9) -0.0044(10)
    O1A 0.0359(10) 0.0399(11) 0.0449(12) 0.0089(8) 0.0008(8) 0.0031(9)
    N1A 0.0491(14) 0.0412(14) 0.0344(13) 0.0221(11) 0.0066(11) 0.0081(11)
    C1A 0.0381(15) 0.0267(14) 0.0449(16) 0.0093(11) 0.0109(12) 0.0082(12)
_geom_special_details
;
 All esds (except the esd in the dihedral angle between two l.s. planes)
 are estimated using the full covariance matrix.  The cell esds are taken
 into account individually in the estimation of esds in distances, angles
 and torsion angles; correlations between esds in cell parameters are only
 used when they are defined by crystal symmetry.  An approximate (isotropic)
 treatment of cell esds is used for estimating esds involving l.s. planes.
;
loop_
    _geom_bond_atom_site_label_1
    _geom_bond_atom_site_label_2
    _geom_bond_site_symmetry_2
    _geom_bond_distance
    _geom_bond_publ_flag
    O1 C8 . 1.383(3) ?
    O1 C7 . 1.447(2) ?
    O2 C14 . 1.399(3) ?
    O2 H2 . 0.8400 ?
    O3 C16 . 1.423(3) ?
    O3 H3A . 0.847(10) ?
    N1 C20 . 1.361(3) ?
    N1 C19 . 1.455(3) ?
    N1 H1 . 0.883(10) ?
    N2 C20 . 1.346(3) ?
    N2 C21 . 1.349(3) ?
    N3 C30 . 1.376(3) ?
    N3 C29 . 1.455(3) ?
    N3 H3 . 0.879(10) ?
    N4 C30 . 1.329(3) ?
    N4 C31 . 1.355(3) ?
    C1 C2 . 1.401(3) ?
    C1 C6 . 1.404(3) ?
    C1 C7 . 1.513(3) ?
    C2 C3 . 1.409(3) ?
    C2 C17 . 1.520(3) ?
    C3 C4 . 1.401(3) ?
    C3 C19 . 1.510(3) ?
    C4 C5 . 1.401(3) ?
    C4 C27 . 1.521(3) ?
    C5 C6 . 1.401(3) ?
    C5 C29 . 1.511(3) ?
    C6 C37 . 1.517(3) ?
    C7 H7A . 0.9900 ?
    C7 H7B . 0.9900 ?
    C8 C13 . 1.394(3) ?
    C8 C9 . 1.404(3) ?
    C9 C10 . 1.388(4) ?
    C9 C14 . 1.515(3) ?
    C10 C11 . 1.382(4) ?
    C10 H10 . 0.9500 ?
    C11 C12 . 1.398(3) ?
    C11 C15 . 1.499(4) ?
    C12 C13 . 1.382(3) ?
    C12 H12 . 0.9500 ?
    C13 C16 . 1.517(3) ?
    C14 H14A . 0.9900 ?
    C14 H14B . 0.9900 ?
    C15 H15A . 0.9800 ?
    C15 H15B . 0.9800 ?
    C15 H15C . 0.9800 ?
    C16 H16A . 0.9900 ?
    C16 H16B . 0.9900 ?
    C17 C18 . 1.527(3) ?
    C17 H17A . 0.9900 ?
    C17 H17B . 0.9900 ?
    C18 H18A . 0.9800 ?
    C18 H18B . 0.9800 ?
    C18 H18C . 0.9800 ?
    C19 H19A . 0.9900 ?
    C19 H19B . 0.9900 ?
    C20 C24 . 1.397(3) ?
    C21 C22 . 1.380(3) ?
    C21 C25 . 1.499(3) ?
    C22 C23 . 1.397(3) ?
    C22 H22 . 0.9500 ?
    C23 C24 . 1.378(3) ?
    C23 C26 . 1.498(3) ?
    C24 H24 . 0.9500 ?
    C25 H25A . 0.9800 ?
    C25 H25B . 0.9800 ?
    C25 H25C . 0.9800 ?
    C26 H26A . 0.9800 ?
    C26 H26B . 0.9800 ?
    C26 H26C . 0.9800 ?
    C27 C28 . 1.531(3) ?
    C27 H27A . 0.9900 ?
    C27 H27B . 0.9900 ?
    C28 H28A . 0.9800 ?
    C28 H28B . 0.9800 ?
    C28 H28C . 0.9800 ?
    C29 H29A . 0.9900 ?
    C29 H29B . 0.9900 ?
    C30 C34 . 1.405(3) ?
    C31 C32 . 1.365(4) ?
    C31 C35 . 1.494(4) ?
    C32 C33 . 1.384(5) ?
    C32 H32 . 0.9500 ?
    C33 C34 . 1.377(4) ?
    C33 C36 . 1.508(4) ?
    C34 H34 . 0.9500 ?
    C35 H35A . 0.9800 ?
    C35 H35B . 0.9800 ?
    C35 H35C . 0.9800 ?
    C36 H36A . 0.9800 ?
    C36 H36B . 0.9800 ?
    C36 H36C . 0.9800 ?
    C37 C38 . 1.532(3) ?
    C37 H37A . 0.9900 ?
    C37 H37B . 0.9900 ?
    C38 H38A . 0.9800 ?
    C38 H38B . 0.9800 ?
    C38 H38C . 0.9800 ?
    O1A C1A . 1.239(3) ?
    N1A C1A . 1.315(4) ?
    N1A H1B . 0.901(10) ?
    N1A H2B . 0.890(10) ?
    C1A H1A . 0.9500 ?
loop_
    _geom_angle_atom_site_label_1
    _geom_angle_atom_site_label_2
    _geom_angle_atom_site_label_3
    _geom_angle_site_symmetry_1
    _geom_angle_site_symmetry_3
    _geom_angle
    _geom_angle_publ_flag
    C8 O1 C7 . . 113.60(16) ?
    C14 O2 H2 . . 109.5 ?
    C16 O3 H3A . . 106(2) ?
    C20 N1 C19 . . 123.01(18) ?
    C20 N1 H1 . . 117.4(19) ?
    C19 N1 H1 . . 117.1(19) ?
    C20 N2 C21 . . 118.20(18) ?
    C30 N3 C29 . . 122.7(2) ?
    C30 N3 H3 . . 118.3(17) ?
    C29 N3 H3 . . 118.1(17) ?
    C30 N4 C31 . . 117.7(2) ?
    C2 C1 C6 . . 120.73(18) ?
    C2 C1 C7 . . 120.88(19) ?
    C6 C1 C7 . . 118.40(19) ?
    C1 C2 C3 . . 119.03(18) ?
    C1 C2 C17 . . 121.45(18) ?
    C3 C2 C17 . . 119.50(18) ?
    C4 C3 C2 . . 120.61(19) ?
    C4 C3 C19 . . 118.92(18) ?
    C2 C3 C19 . . 120.41(18) ?
    C3 C4 C5 . . 119.65(18) ?
    C3 C4 C27 . . 120.14(19) ?
    C5 C4 C27 . . 120.19(18) ?
    C6 C5 C4 . . 120.32(19) ?
    C6 C5 C29 . . 120.37(19) ?
    C4 C5 C29 . . 119.31(18) ?
    C5 C6 C1 . . 119.63(19) ?
    C5 C6 C37 . . 120.37(19) ?
    C1 C6 C37 . . 119.98(18) ?
    O1 C7 C1 . . 113.79(16) ?
    O1 C7 H7A . . 108.8 ?
    C1 C7 H7A . . 108.8 ?
    O1 C7 H7B . . 108.8 ?
    C1 C7 H7B . . 108.8 ?
    H7A C7 H7B . . 107.7 ?
    O1 C8 C13 . . 118.96(19) ?
    O1 C8 C9 . . 120.0(2) ?
    C13 C8 C9 . . 121.0(2) ?
    C10 C9 C8 . . 118.4(2) ?
    C10 C9 C14 . . 119.8(2) ?
    C8 C9 C14 . . 121.7(2) ?
    C11 C10 C9 . . 121.8(2) ?
    C11 C10 H10 . . 119.1 ?
    C9 C10 H10 . . 119.1 ?
    C10 C11 C12 . . 118.3(2) ?
    C10 C11 C15 . . 122.1(2) ?
    C12 C11 C15 . . 119.5(2) ?
    C13 C12 C11 . . 121.9(2) ?
    C13 C12 H12 . . 119.1 ?
    C11 C12 H12 . . 119.1 ?
    C12 C13 C8 . . 118.5(2) ?
    C12 C13 C16 . . 120.9(2) ?
    C8 C13 C16 . . 120.5(2) ?
    O2 C14 C9 . . 113.4(2) ?
    O2 C14 H14A . . 108.9 ?
    C9 C14 H14A . . 108.9 ?
    O2 C14 H14B . . 108.9 ?
    C9 C14 H14B . . 108.9 ?
    H14A C14 H14B . . 107.7 ?
    C11 C15 H15A . . 109.5 ?
    C11 C15 H15B . . 109.5 ?
    H15A C15 H15B . . 109.5 ?
    C11 C15 H15C . . 109.5 ?
    H15A C15 H15C . . 109.5 ?
    H15B C15 H15C . . 109.5 ?
    O3 C16 C13 . . 112.9(2) ?
    O3 C16 H16A . . 109.0 ?
    C13 C16 H16A . . 109.0 ?
    O3 C16 H16B . . 109.0 ?
    C13 C16 H16B . . 109.0 ?
    H16A C16 H16B . . 107.8 ?
    C2 C17 C18 . . 112.48(17) ?
    C2 C17 H17A . . 109.1 ?
    C18 C17 H17A . . 109.1 ?
    C2 C17 H17B . . 109.1 ?
    C18 C17 H17B . . 109.1 ?
    H17A C17 H17B . . 107.8 ?
    C17 C18 H18A . . 109.5 ?
    C17 C18 H18B . . 109.5 ?
    H18A C18 H18B . . 109.5 ?
    C17 C18 H18C . . 109.5 ?
    H18A C18 H18C . . 109.5 ?
    H18B C18 H18C . . 109.5 ?
    N1 C19 C3 . . 109.64(17) ?
    N1 C19 H19A . . 109.7 ?
    C3 C19 H19A . . 109.7 ?
    N1 C19 H19B . . 109.7 ?
    C3 C19 H19B . . 109.7 ?
    H19A C19 H19B . . 108.2 ?
    N2 C20 N1 . . 115.64(18) ?
    N2 C20 C24 . . 122.24(19) ?
    N1 C20 C24 . . 122.13(19) ?
    N2 C21 C22 . . 122.4(2) ?
    N2 C21 C25 . . 115.76(19) ?
    C22 C21 C25 . . 121.8(2) ?
    C21 C22 C23 . . 119.5(2) ?
    C21 C22 H22 . . 120.3 ?
    C23 C22 H22 . . 120.3 ?
    C24 C23 C22 . . 118.3(2) ?
    C24 C23 C26 . . 120.9(2) ?
    C22 C23 C26 . . 120.8(2) ?
    C23 C24 C20 . . 119.36(19) ?
    C23 C24 H24 . . 120.3 ?
    C20 C24 H24 . . 120.3 ?
    C21 C25 H25A . . 109.5 ?
    C21 C25 H25B . . 109.5 ?
    H25A C25 H25B . . 109.5 ?
    C21 C25 H25C . . 109.5 ?
    H25A C25 H25C . . 109.5 ?
    H25B C25 H25C . . 109.5 ?
    C23 C26 H26A . . 109.5 ?
    C23 C26 H26B . . 109.5 ?
    H26A C26 H26B . . 109.5 ?
    C23 C26 H26C . . 109.5 ?
    H26A C26 H26C . . 109.5 ?
    H26B C26 H26C . . 109.5 ?
    C4 C27 C28 . . 112.15(17) ?
    C4 C27 H27A . . 109.2 ?
    C28 C27 H27A . . 109.2 ?
    C4 C27 H27B . . 109.2 ?
    C28 C27 H27B . . 109.2 ?
    H27A C27 H27B . . 107.9 ?
    C27 C28 H28A . . 109.5 ?
    C27 C28 H28B . . 109.5 ?
    H28A C28 H28B . . 109.5 ?
    C27 C28 H28C . . 109.5 ?
    H28A C28 H28C . . 109.5 ?
    H28B C28 H28C . . 109.5 ?
    N3 C29 C5 . . 109.95(17) ?
    N3 C29 H29A . . 109.7 ?
    C5 C29 H29A . . 109.7 ?
    N3 C29 H29B . . 109.7 ?
    C5 C29 H29B . . 109.7 ?
    H29A C29 H29B . . 108.2 ?
    N4 C30 N3 . . 117.7(2) ?
    N4 C30 C34 . . 123.0(2) ?
    N3 C30 C34 . . 119.4(2) ?
    N4 C31 C32 . . 122.3(3) ?
    N4 C31 C35 . . 115.9(3) ?
    C32 C31 C35 . . 121.8(3) ?
    C31 C32 C33 . . 120.2(2) ?
    C31 C32 H32 . . 119.9 ?
    C33 C32 H32 . . 119.9 ?
    C34 C33 C32 . . 118.3(3) ?
    C34 C33 C36 . . 120.5(3) ?
    C32 C33 C36 . . 121.2(3) ?
    C33 C34 C30 . . 118.5(3) ?
    C33 C34 H34 . . 120.7 ?
    C30 C34 H34 . . 120.7 ?
    C31 C35 H35A . . 109.5 ?
    C31 C35 H35B . . 109.5 ?
    H35A C35 H35B . . 109.5 ?
    C31 C35 H35C . . 109.5 ?
    H35A C35 H35C . . 109.5 ?
    H35B C35 H35C . . 109.5 ?
    C33 C36 H36A . . 109.5 ?
    C33 C36 H36B . . 109.5 ?
    H36A C36 H36B . . 109.5 ?
    C33 C36 H36C . . 109.5 ?
    H36A C36 H36C . . 109.5 ?
    H36B C36 H36C . . 109.5 ?
    C6 C37 C38 . . 112.11(18) ?
    C6 C37 H37A . . 109.2 ?
    C38 C37 H37A . . 109.2 ?
    C6 C37 H37B . . 109.2 ?
    C38 C37 H37B . . 109.2 ?
    H37A C37 H37B . . 107.9 ?
    C37 C38 H38A . . 109.5 ?
    C37 C38 H38B . . 109.5 ?
    H38A C38 H38B . . 109.5 ?
    C37 C38 H38C . . 109.5 ?
    H38A C38 H38C . . 109.5 ?
    H38B C38 H38C . . 109.5 ?
    C1A N1A H1B . . 112(2) ?
    C1A N1A H2B . . 120(2) ?
    H1B N1A H2B . . 127(3) ?
    O1A C1A N1A . . 124.7(3) ?
    O1A C1A H1A . . 117.6 ?
    N1A C1A H1A . . 117.6 ?
loop_
    _geom_torsion_atom_site_label_1
    _geom_torsion_atom_site_label_2
    _geom_torsion_atom_site_label_3
    _geom_torsion_atom_site_label_4
    _geom_torsion_site_symmetry_1
    _geom_torsion_site_symmetry_2
    _geom_torsion_site_symmetry_3
    _geom_torsion_site_symmetry_4
    _geom_torsion
    _geom_torsion_publ_flag
    C6 C1 C2 C3 . . . . 1.9(3) ?
    C7 C1 C2 C3 . . . . -178.07(18) ?
    C6 C1 C2 C17 . . . . -179.53(18) ?
    C7 C1 C2 C17 . . . . 0.4(3) ?
    C1 C2 C3 C4 . . . . -1.5(3) ?
    C17 C2 C3 C4 . . . . 180.00(18) ?
    C1 C2 C3 C19 . . . . -178.76(18) ?
    C17 C2 C3 C19 . . . . 2.7(3) ?
    C2 C3 C4 C5 . . . . 0.4(3) ?
    C19 C3 C4 C5 . . . . 177.79(18) ?
    C2 C3 C4 C27 . . . . 178.81(18) ?
    C19 C3 C4 C27 . . . . -3.8(3) ?
    C3 C4 C5 C6 . . . . 0.1(3) ?
    C27 C4 C5 C6 . . . . -178.27(18) ?
    C3 C4 C5 C29 . . . . -179.15(18) ?
    C27 C4 C5 C29 . . . . 2.5(3) ?
    C4 C5 C6 C1 . . . . 0.4(3) ?
    C29 C5 C6 C1 . . . . 179.62(18) ?
    C4 C5 C6 C37 . . . . 179.18(18) ?
    C29 C5 C6 C37 . . . . -1.6(3) ?
    C2 C1 C6 C5 . . . . -1.4(3) ?
    C7 C1 C6 C5 . . . . 178.59(18) ?
    C2 C1 C6 C37 . . . . 179.78(18) ?
    C7 C1 C6 C37 . . . . -0.2(3) ?
    C8 O1 C7 C1 . . . . 71.1(2) ?
    C2 C1 C7 O1 . . . . -103.1(2) ?
    C6 C1 C7 O1 . . . . 76.9(2) ?
    C7 O1 C8 C13 . . . . 86.4(2) ?
    C7 O1 C8 C9 . . . . -96.8(2) ?
    O1 C8 C9 C10 . . . . 179.56(19) ?
    C13 C8 C9 C10 . . . . -3.7(3) ?
    O1 C8 C9 C14 . . . . -4.0(3) ?
    C13 C8 C9 C14 . . . . 172.7(2) ?
    C8 C9 C10 C11 . . . . 3.2(3) ?
    C14 C9 C10 C11 . . . . -173.3(2) ?
    C9 C10 C11 C12 . . . . -0.3(3) ?
    C9 C10 C11 C15 . . . . 176.3(2) ?
    C10 C11 C12 C13 . . . . -2.3(3) ?
    C15 C11 C12 C13 . . . . -178.9(2) ?
    C11 C12 C13 C8 . . . . 1.7(3) ?
    C11 C12 C13 C16 . . . . 179.0(2) ?
    O1 C8 C13 C12 . . . . 178.08(18) ?
    C9 C8 C13 C12 . . . . 1.3(3) ?
    O1 C8 C13 C16 . . . . 0.8(3) ?
    C9 C8 C13 C16 . . . . -175.9(2) ?
    C10 C9 C14 O2 . . . . 37.5(3) ?
    C8 C9 C14 O2 . . . . -138.9(2) ?
    C12 C13 C16 O3 . . . . 7.8(3) ?
    C8 C13 C16 O3 . . . . -175.02(19) ?
    C1 C2 C17 C18 . . . . -89.7(2) ?
    C3 C2 C17 C18 . . . . 88.8(2) ?
    C20 N1 C19 C3 . . . . 174.41(18) ?
    C4 C3 C19 N1 . . . . -82.5(2) ?
    C2 C3 C19 N1 . . . . 94.8(2) ?
    C21 N2 C20 N1 . . . . 179.63(18) ?
    C21 N2 C20 C24 . . . . -0.4(3) ?
    C19 N1 C20 N2 . . . . 179.68(18) ?
    C19 N1 C20 C24 . . . . -0.3(3) ?
    C20 N2 C21 C22 . . . . -0.2(3) ?
    C20 N2 C21 C25 . . . . 179.25(19) ?
    N2 C21 C22 C23 . . . . 0.8(3) ?
    C25 C21 C22 C23 . . . . -178.7(2) ?
    C21 C22 C23 C24 . . . . -0.6(3) ?
    C21 C22 C23 C26 . . . . 178.9(2) ?
    C22 C23 C24 C20 . . . . 0.0(3) ?
    C26 C23 C24 C20 . . . . -179.49(19) ?
    N2 C20 C24 C23 . . . . 0.5(3) ?
    N1 C20 C24 C23 . . . . -179.53(19) ?
    C3 C4 C27 C28 . . . . -88.6(2) ?
    C5 C4 C27 C28 . . . . 89.7(2) ?
    C30 N3 C29 C5 . . . . 170.2(2) ?
    C6 C5 C29 N3 . . . . -94.9(2) ?
    C4 C5 C29 N3 . . . . 84.3(2) ?
    C31 N4 C30 N3 . . . . -178.8(2) ?
    C31 N4 C30 C34 . . . . 0.8(3) ?
    C29 N3 C30 N4 . . . . 5.8(3) ?
    C29 N3 C30 C34 . . . . -173.8(2) ?
    C30 N4 C31 C32 . . . . -1.5(3) ?
    C30 N4 C31 C35 . . . . 177.7(2) ?
    N4 C31 C32 C33 . . . . 1.5(4) ?
    C35 C31 C32 C33 . . . . -177.6(2) ?
    C31 C32 C33 C34 . . . . -0.8(4) ?
    C31 C32 C33 C36 . . . . 178.3(3) ?
    C32 C33 C34 C30 . . . . 0.2(4) ?
    C36 C33 C34 C30 . . . . -178.9(2) ?
    N4 C30 C34 C33 . . . . -0.2(4) ?
    N3 C30 C34 C33 . . . . 179.4(2) ?
    C5 C6 C37 C38 . . . . -88.2(2) ?
    C1 C6 C37 C38 . . . . 90.6(2) ?
loop_
    _geom_hbond_atom_site_label_D
    _geom_hbond_atom_site_label_H
    _geom_hbond_atom_site_label_A
    _geom_hbond_site_symmetry_A
    _geom_hbond_distance_DH
    _geom_hbond_distance_HA
    _geom_hbond_distance_DA
    _geom_hbond_angle_DHA
    N1 H1 O3 1_455 0.883(10) 2.46(2) 3.183(2) 140(2)
    N1A H2B N4 2_576 0.890(10) 2.117(12) 3.000(3) 170(3)
    N1A H1B O1A 2_577 0.901(10) 2.009(13) 2.893(3) 167(3)
    O2 H2 O3 2_666 0.84 2.26 2.968(3) 141.6
    O3 H3A N2 1_655 0.847(10) 2.004(14) 2.822(2) 162(2)
    C10 H10 O2 2_566 0.95 2.53 3.418(4) 155.5
    C12 H12 O3 . 0.95 2.42 2.788(3) 102.9
    C14 H14A O1 . 0.99 2.47 2.894(3) 105.1
    C15 H15C O1 2_666 0.98 2.52 3.412(3) 150.5
    C22 H22 O1A 1_444 0.95 2.63 3.523(3) 156.5
    C29 H29B N1A 2_576 0.99 2.59 3.374(3) 136.5
    C37 H37A O1 . 0.99 2.49 3.238(3) 131.7
    C26 H26A <i>Cg</i>1 2_565 0.98 2.71 3.658(3) 163.7
    C18 H18B <i>Cg</i>2 1_655 0.98 2.76 3.679(3) 156.4
    C38 H38B <i>Cg</i>3 1_655 0.98 2.81 3.545(3) 131.6
_shelx_space_group_comment
;
The symmetry employed for this shelxl refinement is uniquely defined
by the following loop, which should always be used as a source of
symmetry information in preference to the above space-group names.
They are only intended as comments.
;
_shelx_estimated_absorpt_T_min     0.963
_shelx_estimated_absorpt_T_max     0.997
_shelx_hkl_file
;
  -2   0   0   53.94    1.30
   2   0   0   55.38    1.30
  -3   0   0   70.71    1.68
   3   0   0   70.08    1.68
  -4   0   0   60.96    1.53
  -5   0   0    8.17    0.46
  -6   0   0   -0.10    0.20
  -7   0   0    4.66    0.40
  -7   1   0    2.78    0.30
  -6   1   0   -0.01    0.19
  -5   1   0   46.97    1.20
   4  -1   0   27.32    0.76
  -4   1   0   29.02    0.77
   3  -1   0    2.23    0.19
  -3   1   0    2.00    0.19
   2  -1   0   48.88    1.11
   1  -1   0    1.54    0.11
   0  -1   0    0.01    0.05
   0  -1   0   -0.01    0.02
   0  -1   0    0.03    0.01
   0  -1   0    0.03    0.04
   0   1   0    0.05    0.04
   0   1   0    0.02    0.04
   0   1   0   -0.01    0.01
   0   1   0    0.00    0.01
  -1  -1   0  974.95   20.99
  -1  -1   0  980.18   21.42
  -1  -1   0  851.11   21.43
  -1  -1   0 1000.00   21.45
  -1  -1   0  957.23   21.40
  -2  -1   0  191.02    4.29
   2   1   0  190.96    4.28
  -3  -1   0    0.57    0.24
  -4  -1   0    9.65    0.51
  -5  -1   0   21.06    0.78
  -6  -1   0   16.34    0.72
  -7  -1   0   -0.02    0.29
  -5   2   0    4.77    0.28
  -5   2   0    4.90    0.28
  -5   2   0    4.55    0.27
  -5   2   0    4.60    0.26
   4  -2   0   73.52    1.69
  -4   2   0   73.86    1.75
  -4   2   0   74.24    1.77
  -4   2   0   73.50    1.76
  -4   2   0   74.92    1.77
   3  -2   0   15.81    0.45
  -3   2   0   16.53    0.51
  -3   2   0   16.70    0.50
  -3   2   0   15.51    0.51
  -3   2   0   15.87    0.49
   2  -2   0  136.88    3.19
   2  -2   0  145.85    3.19
   2  -2   0  143.22    3.29
  -2   2   0  138.31    3.22
  -2   2   0  135.72    3.21
  -2   2   0  136.42    3.21
  -2   2   0  142.44    3.32
  -2   2   0  133.14    3.22
   1  -2   0  239.24    5.20
   1  -2   0  228.26    5.37
   1  -2   0  235.26    5.19
  -1   2   0  202.90    5.18
  -1   2   0  228.99    5.18
  -1   2   0  229.93    5.19
  -1  -2   0   67.73    1.63
  -1  -2   0   67.76    1.62
  -1  -2   0   67.65    1.62
  -1  -2   0   67.51    1.61
  -1  -2   0   67.70    1.65
   1   2   0   68.25    1.60
   1   2   0   66.49    1.61
   1   2   0   66.40    1.60
  -2  -2   0   39.48    1.02
  -2  -2   0   40.62    1.02
  -2  -2   0   40.56    1.01
  -2  -2   0   40.30    1.13
  -2  -2   0   40.44    1.00
  -3  -2   0   35.26    0.89
  -3  -2   0   36.25    0.90
  -3  -2   0   34.65    0.88
  -3  -2   0   34.68    1.07
  -3  -2   0   35.30    0.89
  -4  -2   0    1.58    0.30
  -5  -2   0   26.74    0.96
  -6  -2   0   -0.31    0.26
  -9   3   0    0.75    0.25
  -9   3   0    0.48    0.27
  -9   3   0    0.43    0.24
  -8   3   0    5.82    0.42
  -8   3   0    6.17    0.42
  -8   3   0    4.78    0.39
  -7   3   0    0.34    0.22
  -7   3   0    0.23    0.23
  -7   3   0   -0.03    0.20
  -7   3   0    0.33    0.22
  -6   3   0    0.22    0.18
  -6   3   0   -0.11    0.17
  -6   3   0    0.00    0.20
  -6   3   0   -0.20    0.19
  -5   3   0    6.16    0.36
  -5   3   0    6.50    0.38
  -5   3   0    5.76    0.37
  -5   3   0    6.28    0.35
   4  -3   0    8.61    0.32
  -4   3   0    9.15    0.43
  -4   3   0    8.48    0.40
  -4   3   0    8.24    0.38
  -4   3   0    8.36    0.40
  -4   3   0    8.55    0.42
   3  -3   0    4.99    0.30
   3  -3   0    4.51    0.29
  -3   3   0    5.10    0.36
  -3   3   0    4.42    0.33
  -3   3   0    4.75    0.31
  -3   3   0    4.81    0.31
  -3   3   0    4.39    0.33
   2  -3   0  584.04   13.03
   2  -3   0  472.99   12.55
   2  -3   0  567.90   12.58
   2  -3   0  564.28   12.59
  -2   3   0  560.27   12.59
  -2   3   0  554.12   12.61
  -2   3   0  575.14   12.60
  -2   3   0  574.21   12.57
   1  -3   0   58.57    1.48
   1  -3   0   57.98    1.47
   1  -3   0   56.02    1.44
   1  -3   0   56.14    1.46
   1  -3   0   54.32    1.49
  -1   3   0   59.09    1.48
  -1   3   0   58.12    1.47
  -1   3   0   56.65    1.45
  -1   3   0   58.17    1.47
   0  -3   0   43.79    1.18
   0  -3   0   43.77    1.17
   0  -3   0   44.79    1.17
   0  -3   0   43.56    1.15
   0   3   0   42.03    1.14
   0   3   0   42.11    1.15
   0   3   0   43.66    1.16
   0   3   0   43.04    1.16
  -1  -3   0  271.90    6.30
  -1  -3   0  273.74    6.16
  -1  -3   0  275.70    6.27
  -1  -3   0  278.52    6.29
  -1  -3   0  272.82    6.28
   1   3   0  274.45    6.27
   1   3   0  272.86    6.27
  -2  -3   0   14.89    0.68
  -2  -3   0   14.62    0.56
  -2  -3   0   15.19    0.55
  -2  -3   0   15.39    0.53
  -2  -3   0   14.61    0.55
   2   3   0   14.74    0.45
   2   3   0   14.63    0.45
   2   3   0   15.07    0.46
  -3  -3   0    7.19    0.53
  -3  -3   0    7.15    0.37
  -3  -3   0    5.94    0.38
  -3  -3   0    6.73    0.39
  -3  -3   0    5.87    0.38
  -4  -3   0    0.36    0.20
  -4  -3   0    0.29    0.19
  -4  -3   0    0.12    0.19
  -4  -3   0    0.22    0.27
  -4  -3   0    0.57    0.18
  -5  -3   0    0.02    0.19
  -5  -3   0    0.17    0.21
  -5  -3   0    0.19    0.27
  -5  -3   0    0.28    0.20
  -5  -3   0   -0.10    0.18
  -6  -3   0   -0.37    0.21
  -6  -3   0    0.16    0.20
  -6  -3   0    0.28    0.22
  -6  -3   0   -0.18    0.20
  -7  -3   0   42.90    1.16
  -7  -3   0   43.03    1.20
 -10   4   0    2.70    0.36
 -10   4   0    2.81    0.36
  -9   4   0    0.35    0.26
  -9   4   0   -0.50    0.25
  -8   4   0   10.70    0.56
  -8   4   0   11.20    0.58
  -8   4   0    9.98    0.59
  -7   4   0    0.48    0.26
  -7   4   0    0.47    0.25
  -7   4   0    0.33    0.24
  -7   4   0    0.37    0.26
  -6   4   0   44.12    1.22
  -6   4   0   43.45    1.27
  -6   4   0   44.61    1.24
  -6   4   0   42.49    1.25
  -5   4   0    9.44    0.51
  -5   4   0    9.01    0.45
  -5   4   0    9.49    0.47
  -5   4   0    9.17    0.49
  -5   4   0    9.51    0.49
   4  -4   0    4.62    0.30
   4  -4   0    4.10    0.29
  -4   4   0    4.06    0.34
  -4   4   0    4.10    0.35
  -4   4   0    4.92    0.37
  -4   4   0    4.45    0.36
   3  -4   0   48.41    1.32
   3  -4   0   47.55    1.30
   3  -4   0   50.32    1.33
  -3   4   0   51.10    1.38
  -3   4   0   49.45    1.32
  -3   4   0   49.24    1.34
  -3   4   0   49.33    1.36
   2  -4   0   37.82    1.10
   2  -4   0   37.56    1.09
   2  -4   0   39.19    1.12
   2  -4   0   39.46    1.12
  -2   4   0   38.66    1.12
  -2   4   0   39.55    1.10
  -2   4   0   39.49    1.12
  -2   4   0   38.13    1.13
   1  -4   0   18.68    0.70
   1  -4   0   20.02    0.70
   1  -4   0   19.59    0.72
  -1   4   0   19.88    0.68
  -1   4   0   18.80    0.70
  -1   4   0   19.89    0.71
  -1   4   0   19.53    0.71
   0  -4   0   84.63    2.16
   0  -4   0   86.70    2.15
   0  -4   0   86.57    2.19
   0  -4   0   87.15    2.19
   0   4   0   87.35    2.17
   0   4   0   88.07    2.14
   0   4   0   86.97    2.16
  -1  -4   0    3.62    0.38
  -1  -4   0    3.62    0.35
  -1  -4   0    3.36    0.34
  -1  -4   0    2.98    0.32
  -1  -4   0    3.49    0.32
   1   4   0    3.23    0.30
   1   4   0    3.22    0.27
   1   4   0    4.02    0.31
  -2  -4   0   11.02    0.64
  -2  -4   0    9.75    0.51
  -2  -4   0    9.33    0.52
  -2  -4   0    9.28    0.53
  -2  -4   0   10.52    0.49
   2   4   0    9.78    0.42
   2   4   0    9.12    0.41
  -3  -4   0   16.12    0.64
  -3  -4   0   17.20    0.80
  -3  -4   0   15.71    0.61
  -3  -4   0   18.56    0.67
  -3  -4   0   17.01    0.64
  -4  -4   0   17.70    0.63
  -4  -4   0   18.31    0.68
  -4  -4   0   16.82    0.67
  -4  -4   0   16.14    0.64
  -4  -4   0   16.77    0.83
  -5  -4   0    4.34    0.38
  -5  -4   0    4.81    0.36
  -5  -4   0    4.41    0.39
  -5  -4   0    5.04    0.37
  -6  -4   0   59.03    1.57
  -6  -4   0   56.40    1.57
  -6  -4   0   59.99    1.62
  -6  -4   0   61.23    1.62
  -7  -4   0   -0.08    0.29
  -7  -4   0    0.50    0.25
  -7  -4   0   -0.30    0.28
  -8  -4   0    0.68    0.32
  -8  -4   0    0.72    0.33
  -9  -4   0    0.80    0.32
 -10   5   0    0.76    0.30
 -10   5   0    0.73    0.32
  -9   5   0   -0.07    0.29
  -9   5   0    0.70    0.29
  -8   5   0    3.51    0.40
  -8   5   0    3.38    0.41
  -7   5   0   39.68    1.22
  -7   5   0   38.09    1.22
  -7   5   0   36.56    1.22
  -7   5   0   38.39    1.18
  -6   5   0    0.27    0.26
  -6   5   0    0.24    0.24
  -6   5   0    0.24    0.27
  -6   5   0    0.03    0.23
   5  -5   0    1.52    0.20
   5  -5   0    1.13    0.17
  -5   5   0    1.36    0.29
  -5   5   0    1.06    0.29
  -5   5   0    1.00    0.26
  -5   5   0    0.79    0.25
   4  -5   0   89.43    2.23
   4  -5   0   90.95    2.23
  -4   5   0   87.97    2.27
  -4   5   0   89.84    2.29
  -4   5   0   87.45    2.31
  -4   5   0   90.05    2.30
   3  -5   0   51.16    1.40
   3  -5   0   52.32    1.42
   3  -5   0   48.54    1.41
   3  -5   0   51.00    1.39
  -3   5   0   52.22    1.41
  -3   5   0   50.28    1.43
  -3   5   0   50.30    1.45
  -3   5   0   49.18    1.44
   2  -5   0    4.96    0.39
   2  -5   0    3.59    0.37
   2  -5   0    4.16    0.37
   2  -5   0    4.25    0.37
  -2   5   0    4.96    0.38
  -2   5   0    5.40    0.43
  -2   5   0    4.88    0.40
  -2   5   0    4.83    0.43
   1  -5   0    0.74    0.28
   1  -5   0    0.21    0.26
   1  -5   0    0.64    0.29
  -1   5   0    0.76    0.24
  -1   5   0    0.45    0.25
  -1   5   0    0.39    0.24
   0  -5   0    7.31    0.53
   0  -5   0    7.22    0.53
   0  -5   0    6.37    0.50
   0  -5   0    6.36    0.48
   0   5   0    6.93    0.47
   0   5   0    6.53    0.44
   0   5   0    6.70    0.46
  -1  -5   0   26.18    0.91
  -1  -5   0   25.15    0.96
  -1  -5   0   25.63    0.92
  -1  -5   0   25.87    0.87
  -1  -5   0   26.55    0.90
   1   5   0   26.29    0.86
   1   5   0   25.57    0.83
   1   5   0   26.22    0.85
  -2  -5   0   23.15    0.87
  -2  -5   0   24.50    0.88
  -2  -5   0   23.17    0.85
  -2  -5   0   23.03    0.81
  -2  -5   0   24.29    0.97
   2   5   0   24.79    0.76
   2   5   0   23.66    0.77
   2   5   0   23.34    0.77
  -3  -5   0   42.52    1.25
  -3  -5   0   40.37    1.24
  -3  -5   0   39.60    1.18
  -3  -5   0   39.12    1.20
   3   5   0   42.15    1.05
   3   5   0   40.86    1.05
  -4  -5   0    0.16    0.24
  -4  -5   0    0.31    0.23
  -4  -5   0    0.02    0.28
  -4  -5   0    0.10    0.27
  -5  -5   0    0.51    0.28
  -5  -5   0    0.39    0.25
  -5  -5   0    0.32    0.31
  -5  -5   0    0.23    0.32
  -6  -5   0   -0.10    0.33
  -6  -5   0   -0.08    0.33
  -6  -5   0   -0.17    0.25
  -7  -5   0   13.03    0.74
  -7  -5   0   12.61    0.74
  -8  -5   0   -0.08    0.35
  -8  -5   0   -0.31    0.34
  -9  -5   0    3.45    0.48
  -9  -5   0    2.99    0.47
 -10   6   0    4.00    0.47
 -10   6   0    2.88    0.43
  -9   6   0    2.75    0.41
  -9   6   0    2.52    0.41
  -8   6   0    1.19    0.34
  -8   6   0    0.55    0.33
  -7   6   0    1.79    0.36
  -7   6   0    1.20    0.34
  -7   6   0    1.30    0.33
   6  -6   0   -0.18    0.15
  -6   6   0    0.31    0.28
  -6   6   0    0.05    0.29
  -6   6   0   -0.14    0.27
  -6   6   0    0.10    0.25
   5  -6   0    1.39    0.20
  -5   6   0    2.44    0.33
  -5   6   0    2.22    0.35
  -5   6   0    2.72    0.37
  -5   6   0    2.54    0.38
   4  -6   0   10.60    0.57
  -4   6   0    9.89    0.61
  -4   6   0    9.96    0.61
  -4   6   0   10.41    0.61
  -4   6   0    9.52    0.57
   3  -6   0  130.03    3.17
   3  -6   0  128.84    3.16
   3  -6   0  121.98    3.23
  -3   6   0  127.36    3.17
  -3   6   0  123.47    3.19
  -3   6   0  125.82    3.15
  -3   6   0  128.42    3.19
   2  -6   0   17.96    0.76
   2  -6   0   17.89    0.79
   2  -6   0   17.45    0.75
   2  -6   0   16.24    0.72
  -2   6   0   17.03    0.72
  -2   6   0   17.13    0.76
  -2   6   0   18.42    0.76
   1  -6   0  117.41    2.95
   1  -6   0  118.24    2.97
   1  -6   0  115.60    2.97
  -1   6   0  118.70    2.93
  -1   6   0  117.72    2.95
  -1   6   0  115.44    2.96
   0  -6   0    8.74    0.62
   0  -6   0    7.75    0.61
   0  -6   0    9.14    0.58
   0  -6   0    8.41    0.62
   0   6   0    7.93    0.52
   0   6   0    9.15    0.55
   0   6   0    8.46    0.50
  -1  -6   0   10.01    0.66
  -1  -6   0   12.03    0.69
  -1  -6   0   10.02    0.61
  -1  -6   0   10.31    0.59
  -1  -6   0    9.77    0.67
   1   6   0    9.85    0.54
   1   6   0   10.55    0.57
  -2  -6   0    9.90    0.65
  -2  -6   0   10.09    0.58
  -2  -6   0   10.08    0.65
  -2  -6   0   10.83    0.62
   2   6   0    9.88    0.51
   2   6   0   10.31    0.50
  -3  -6   0    4.45    0.41
  -3  -6   0    4.37    0.46
  -3  -6   0    5.07    0.44
  -3  -6   0    4.46    0.47
   3   6   0    4.55    0.35
  -4  -6   0    6.32    0.47
  -4  -6   0    6.20    0.48
  -4  -6   0    5.86    0.52
  -4  -6   0    4.98    0.51
  -5  -6   0    7.08    0.57
  -5  -6   0    8.26    0.63
  -5  -6   0    7.47    0.58
  -5  -6   0    7.91    0.56
  -6  -6   0    0.90    0.40
  -6  -6   0    0.64    0.40
  -7  -6   0    0.24    0.40
  -7  -6   0    1.29    0.42
  -8  -6   0    0.30    0.43
  -8  -6   0    0.77    0.42
 -10   7   0   -0.20    0.33
 -10   7   0    0.78    0.36
  -9   7   0    3.77    0.51
  -9   7   0    2.57    0.45
  -8   7   0    0.49    0.34
  -8   7   0    0.10    0.33
  -7   7   0   32.53    1.18
  -7   7   0   30.02    1.12
   6  -7   0   55.23    1.46
   6  -7   0   54.79    1.41
  -6   7   0   57.19    1.65
  -6   7   0   52.16    1.67
  -6   7   0   55.56    1.67
  -6   7   0   52.44    1.68
   5  -7   0   27.10    0.95
   5  -7   0   28.43    0.96
  -5   7   0   26.96    1.05
  -5   7   0   27.30    1.07
  -5   7   0   27.81    1.02
  -5   7   0   28.10    1.06
   4  -7   0   13.32    0.65
   4  -7   0   12.54    0.68
  -4   7   0   13.32    0.73
  -4   7   0   14.65    0.75
  -4   7   0   13.45    0.73
  -4   7   0   13.55    0.70
   3  -7   0   10.89    0.67
   3  -7   0   11.53    0.63
   3  -7   0   11.88    0.66
  -3   7   0   10.87    0.62
  -3   7   0   11.78    0.68
  -3   7   0   11.25    0.68
   2  -7   0    4.57    0.45
   2  -7   0    5.09    0.50
   2  -7   0    5.78    0.48
  -2   7   0    5.30    0.48
  -2   7   0    6.54    0.51
  -2   7   0    5.66    0.46
   1  -7   0    4.08    0.48
   1  -7   0    3.91    0.46
   1  -7   0    3.33    0.41
  -1   7   0    3.52    0.39
  -1   7   0    4.74    0.45
   0  -7   0   14.51    0.75
   0  -7   0   15.59    0.81
   0  -7   0   16.32    0.81
   0   7   0   15.61    0.71
   0   7   0   15.71    0.72
  -1  -7   0   31.44    1.18
  -1  -7   0   32.00    1.10
  -1  -7   0   32.04    1.18
  -1  -7   0   31.76    1.12
   1   7   0   34.05    1.10
   1   7   0   33.88    1.07
  -2  -7   0    0.50    0.28
  -2  -7   0   -0.17    0.28
  -2  -7   0   -0.06    0.33
  -2  -7   0   -0.37    0.33
   2   7   0    0.14    0.23
   2   7   0    0.59    0.22
  -3  -7   0   27.83    1.08
  -3  -7   0   29.57    1.05
  -3  -7   0   32.17    1.18
  -3  -7   0   32.30    1.18
   3   7   0   29.47    0.92
  -4  -7   0    0.53    0.41
  -4  -7   0    0.84    0.34
  -4  -7   0    0.37    0.30
  -4  -7   0    0.18    0.40
  -5  -7   0   21.21    1.03
  -5  -7   0   20.65    1.03
  -6  -7   0    1.43    0.47
  -6  -7   0    1.57    0.46
  -7  -7   0    0.99    0.47
  -7  -7   0    0.29    0.43
  -8  -7   0    0.47    0.42
  -8  -7   0    0.13    0.48
  -8  -7   0    0.58    0.47
 -10   8   0   15.85    0.93
 -10   8   0   15.62    0.95
  -9   8   0    2.01    0.44
  -9   8   0    0.91    0.41
  -8   8   0    0.78    0.38
  -8   8   0   -0.17    0.32
  -7   8   0    6.62    0.59
  -7   8   0    6.95    0.63
   6  -8   0   38.95    1.16
  -6   8   0   39.91    1.36
  -6   8   0   39.59    1.43
  -6   8   0   40.16    1.40
   5  -8   0    7.90    0.58
   5  -8   0    6.79    0.51
  -5   8   0    7.55    0.59
  -5   8   0    7.05    0.61
  -5   8   0    7.49    0.62
  -5   8   0    7.55    0.63
   4  -8   0   -0.08    0.25
   4  -8   0   -0.14    0.30
  -4   8   0    0.25    0.33
  -4   8   0    0.16    0.31
  -4   8   0   -0.59    0.25
   3  -8   0   31.30    1.16
   3  -8   0   31.61    1.20
   3  -8   0   33.83    1.19
  -3   8   0   33.01    1.32
  -3   8   0   34.52    1.17
  -3   8   0   32.72    1.19
   2  -8   0    0.08    0.34
   2  -8   0    0.12    0.32
   2  -8   0    0.04    0.32
  -2   8   0   -0.37    0.27
  -2   8   0   -0.18    0.29
   1  -8   0   12.67    0.78
   1  -8   0   12.51    0.74
   1  -8   0   13.62    0.80
  -1   8   0   12.37    0.68
  -1   8   0   12.29    0.72
   0  -8   0    1.86    0.43
   0  -8   0    1.15    0.41
   0   8   0    1.81    0.38
   0   8   0    2.44    0.35
  -1  -8   0    1.99    0.45
  -1  -8   0    1.41    0.36
  -1  -8   0    1.59    0.43
   1   8   0    2.03    0.37
   1   8   0    1.94    0.33
  -2  -8   0    1.37    0.44
  -2  -8   0    1.42    0.34
  -2  -8   0    1.93    0.48
  -2  -8   0    1.21    0.35
   2   8   0    1.76    0.26
   2   8   0    2.14    0.35
  -3  -8   0    0.82    0.44
  -3  -8   0    1.80    0.50
  -3  -8   0    1.29    0.36
  -3  -8   0    1.24    0.37
  -4  -8   0    4.35    0.59
  -4  -8   0    4.71    0.61
  -5  -8   0    9.85    0.78
  -5  -8   0   10.75    0.83
  -6  -8   0   -0.12    0.45
  -6  -8   0   -0.69    0.45
  -7  -8   0    2.44    0.60
  -7  -8   0    2.84    0.57
  -8  -8   0    0.54    0.54
  -8  -8   0   -0.06    0.44
  -8  -8   0    0.10    0.52
 -10   9   0    0.45    0.41
 -10   9   0    0.16    0.44
  -9   9   0    0.52    0.40
  -9   9   0    1.17    0.45
  -8   9   0    0.04    0.38
  -8   9   0    0.16    0.36
  -7   9   0    0.31    0.35
  -7   9   0    0.69    0.42
  -6   9   0    7.80    0.68
  -6   9   0    7.54    0.66
   5  -9   0    2.58    0.44
   5  -9   0    2.38    0.40
  -5   9   0    1.98    0.43
  -5   9   0    2.68    0.50
  -5   9   0    2.55    0.48
   4  -9   0   14.59    0.85
   4  -9   0   15.86    0.81
  -4   9   0   16.05    0.87
  -4   9   0   13.12    0.79
   3  -9   0   15.05    0.85
   3  -9   0   14.88    0.87
   3  -9   0   14.09    0.78
  -3   9   0   14.34    0.79
  -3   9   0   14.69    0.84
   2  -9   0   11.48    0.81
   2  -9   0   11.77    0.81
   2  -9   0   11.54    0.76
  -2   9   0   12.18    0.73
  -2   9   0   12.93    0.79
   1  -9   0    5.78    0.57
   1  -9   0    5.55    0.61
   1  -9   0    6.77    0.63
  -1   9   0    6.06    0.53
  -1   9   0    6.19    0.56
   0  -9   0    2.31    0.50
   0  -9   0    2.95    0.52
   0   9   0    2.56    0.41
   0   9   0    2.69    0.45
  -1  -9   0    2.03    0.51
  -1  -9   0    1.28    0.49
   1   9   0    1.79    0.35
   1   9   0    1.60    0.39
  -2  -9   0    0.68    0.47
  -2  -9   0    1.14    0.38
  -2  -9   0    0.47    0.47
   2   9   0    1.92    0.38
  -3  -9   0    1.70    0.51
  -3  -9   0    1.23    0.51
  -4  -9   0   24.79    1.22
  -4  -9   0   25.67    1.27
  -5  -9   0    0.12    0.49
  -5  -9   0    0.69    0.52
  -6  -9   0    0.15    0.49
  -6  -9   0    0.70    0.52
  -7  -9   0   -0.54    0.54
  -7  -9   0   -0.33    0.53
  -7  -9   0   -0.10    0.48
 -10  10   0    0.63    0.47
 -10  10   0    0.97    0.46
  -9  10   0    4.65    0.65
  -9  10   0    4.97    0.62
  -8  10   0    0.33    0.41
  -8  10   0    0.53    0.45
  -7  10   0    0.24    0.40
  -7  10   0    0.65    0.45
  -6  10   0    1.98    0.47
  -6  10   0    2.41    0.53
   5 -10   0    3.49    0.51
  -5  10   0    3.45    0.54
  -5  10   0    5.13    0.62
   4 -10   0    3.37    0.54
   4 -10   0    1.81    0.44
  -4  10   0    1.86    0.49
  -4  10   0    1.95    0.45
   3 -10   0    1.41    0.36
   3 -10   0    2.76    0.52
   3 -10   0    1.50    0.48
  -3  10   0    2.43    0.47
  -3  10   0    1.25    0.39
   2 -10   0    5.36    0.58
   2 -10   0    6.91    0.71
   2 -10   0    5.64    0.65
  -2  10   0    6.67    0.61
  -2  10   0    5.78    0.61
   1 -10   0  153.63    4.30
   1 -10   0  165.11    4.24
   1 -10   0  161.24    4.25
  -1  10   0  163.36    4.14
  -1  10   0  164.03    4.17
   0 -10   0    0.11    0.46
   0 -10   0   -0.26    0.45
   0 -10   0    0.41    0.40
   0  10   0    0.34    0.31
   0  10   0   -0.03    0.34
  -1 -10   0   15.36    1.04
  -1 -10   0   13.94    1.04
   1  10   0   12.93    0.81
   1  10   0   13.78    0.77
  -2 -10   0    2.29    0.58
  -2 -10   0    3.48    0.65
   2  10   0    3.04    0.45
  -3 -10   0    1.06    0.55
  -3 -10   0    0.97    0.55
  -4 -10   0   -0.60    0.51
  -4 -10   0    1.72    0.60
  -5 -10   0    0.90    0.57
  -5 -10   0    1.12    0.60
  -6 -10   0    0.30    0.48
  -6 -10   0    0.02    0.56
  -6 -10   0   -0.46    0.52
  -9  11   0    0.84    0.47
  -9  11   0    1.48    0.52
  -8  11   0    3.97    0.64
  -8  11   0    3.45    0.58
  -7  11   0   -0.50    0.37
  -7  11   0    0.14    0.43
  -6  11   0   12.96    0.96
  -6  11   0   14.30    0.94
   5 -11   0   -0.62    0.36
  -5  11   0    0.39    0.45
  -5  11   0   -0.39    0.37
   4 -11   0    5.00    0.64
   4 -11   0    4.00    0.58
  -4  11   0    3.43    0.58
  -4  11   0    4.02    0.58
   3 -11   0   13.11    1.00
   3 -11   0   12.71    0.95
  -3  11   0   13.87    0.89
  -3  11   0   13.16    0.92
   2 -11   0   70.88    2.28
   2 -11   0   70.61    2.29
   2 -11   0   69.75    2.32
  -2  11   0   72.34    2.24
  -2  11   0   74.35    2.21
   1 -11   0    5.99    0.72
   1 -11   0    4.42    0.68
   1 -11   0    3.58    0.65
  -1  11   0    3.63    0.57
  -1  11   0    5.48    0.60
   0 -11   0  100.09    2.98
   0 -11   0  102.35    2.97
   0 -11   0  101.97    3.00
   0  11   0   98.34    2.80
   0  11   0   99.76    2.85
  -1 -11   0   -0.60    0.51
  -1 -11   0    0.40    0.43
  -1 -11   0    0.32    0.57
   1  11   0    0.32    0.38
  -2 -11   0    4.52    0.72
  -2 -11   0    4.36    0.72
  -3 -11   0    0.97    0.62
  -3 -11   0    1.01    0.59
  -4 -11   0    0.13    0.52
  -4 -11   0    1.34    0.62
  -4 -11   0    0.25    0.58
  -5 -11   0    0.70    0.63
  -5 -11   0   -0.10    0.59
  -5 -11   0    0.70    0.53
  -6 -11   0    1.73    0.62
  -6 -11   0    3.56    0.76
  -6 -11   0    1.45    0.71
  -9  12   0    2.07    0.60
  -9  12   0    2.25    0.59
  -8  12   0    2.12    0.56
  -8  12   0    1.94    0.61
  -7  12   0    0.72    0.47
  -7  12   0    0.51    0.48
  -6  12   0    4.58    0.69
  -6  12   0    4.80    0.65
  -5  12   0    1.80    0.51
  -5  12   0    0.94    0.51
   4 -12   0    8.97    0.84
  -4  12   0    8.92    0.79
  -4  12   0    8.19    0.80
   3 -12   0    4.78    0.69
   3 -12   0    5.30    0.72
  -3  12   0    5.97    0.67
  -3  12   0    6.47    0.73
   2 -12   0   -0.34    0.51
   2 -12   0   -0.07    0.55
  -2  12   0   -0.30    0.40
  -2  12   0    0.46    0.41
   1 -12   0   42.87    1.77
   1 -12   0   43.12    1.75
  -1  12   0   41.40    1.61
  -1  12   0   40.26    1.56
   0 -12   0   13.20    1.04
   0 -12   0   14.02    1.09
   0  12   0   15.13    0.95
  -1 -12   0   17.10    1.26
  -1 -12   0   18.87    1.30
  -2 -12   0   -0.11    0.59
  -2 -12   0   -0.75    0.57
  -3 -12   0    0.31    0.64
  -3 -12   0    0.58    0.62
  -3 -12   0   -0.28    0.56
  -4 -12   0    2.50    0.73
  -4 -12   0    2.78    0.76
  -5 -12   0   -0.02    0.67
  -5 -12   0   -0.32    0.65
  -9  13   0    0.62    0.53
  -8  13   0    7.81    0.84
  -8  13   0    7.57    0.90
  -7  13   0    2.85    0.63
  -7  13   0    2.34    0.59
  -6  13   0    0.59    0.48
  -6  13   0    0.38    0.49
  -5  13   0    0.38    0.48
  -5  13   0    0.99    0.53
   4 -13   0    1.62    0.58
  -4  13   0    1.17    0.50
  -4  13   0    1.11    0.53
   3 -13   0    3.40    0.70
   3 -13   0    2.49    0.68
  -3  13   0    3.81    0.63
  -3  13   0    3.94    0.64
   2 -13   0    0.01    0.56
   2 -13   0    0.86    0.63
  -2  13   0   -0.32    0.36
  -2  13   0    0.46    0.47
   1 -13   0   -0.41    0.58
   1 -13   0    1.23    0.68
  -1  13   0   -0.16    0.42
   0 -13   0   12.97    1.13
   0 -13   0   12.06    1.10
   0  13   0   10.75    0.89
  -1 -13   0    2.60    0.76
  -1 -13   0    2.22    0.73
  -2 -13   0    5.97    0.91
  -2 -13   0    4.72    0.86
  -3 -13   0    1.02    0.72
  -3 -13   0   -0.45    0.66
  -4 -13   0    0.99    0.76
  -4 -13   0    1.20    0.78
  -8  14   0    1.61    0.60
  -8  14   0    1.46    0.60
  -7  14   0    1.59    0.58
  -7  14   0    1.66    0.59
  -6  14   0    0.86    0.52
  -6  14   0    0.53    0.48
  -5  14   0    0.48    0.55
  -5  14   0    0.28    0.48
   4 -14   0    0.24    0.58
  -4  14   0    0.49    0.51
  -4  14   0   -0.08    0.44
   3 -14   0   -0.82    0.60
  -3  14   0   -0.34    0.40
  -3  14   0    0.30    0.51
   2 -14   0   -0.53    0.58
   2 -14   0   -1.31    0.59
  -2  14   0    0.23    0.49
   1 -14   0    1.26    0.74
   1 -14   0   -0.52    0.61
  -1  14   0    0.71    0.51
   0 -14   0    3.16    0.83
   0 -14   0    1.85    0.78
  -1 -14   0    2.54    0.83
  -1 -14   0    1.71    0.82
  -2 -14   0    1.22    0.81
  -2 -14   0    3.08    0.89
  -3 -14   0   -0.42    0.73
  -3 -14   0   -0.23    0.76
  -7  15   0    1.31    0.63
  -7  15   0    0.76    0.59
  -6  15   0    1.39    0.63
  -6  15   0    0.67    0.55
  -5  15   0    3.12    0.69
  -5  15   0    3.34    0.71
  -4  15   0    0.32    0.48
  -4  15   0    1.34    0.59
   3 -15   0   -0.49    0.65
  -3  15   0   -0.24    0.50
   2 -15   0    0.68    0.75
   2 -15   0    1.33    0.70
  -2  15   0    0.47    0.51
   1 -15   0   -0.75    0.73
   1 -15   0   -0.62    0.71
   0 -15   0    1.08    0.81
   0 -15   0    0.50    0.78
  -1 -15   0    3.75    0.97
  -1 -15   0    1.94    0.88
  -2 -15   0    0.73    0.82
  -2 -15   0   -0.73    0.78
  -6  16   0    2.06    0.73
  -6  16   0    1.87    0.67
  -5  16   0    5.38    0.87
  -5  16   0    5.58    0.85
  -4  16   0    2.75    0.70
   3 -16   0    2.13    0.87
  -3  16   0    2.16    0.69
   2 -16   0    7.70    1.12
   1 -16   0    2.86    0.95
   1 -16   0    3.30    0.91
   0 -16   0    7.36    1.13
   0 -16   0    5.63    1.09
  -1 -16   0    0.56    0.88
  -1 -16   0    3.98    1.03
  -4  17   0    3.20    0.74
   2 -17   0    3.75    1.01
   2 -17   1   -0.30    0.83
  -4  17  -1    0.36    0.60
  -1 -16   1   -0.18    0.84
  -1 -16   1    2.01    0.93
   0 -16   1    4.77    1.01
   0 -16   1    4.30    1.03
   1 -16   1    1.11    0.86
   1 -16   1    0.80    0.77
   2 -16   1    4.76    0.99
  -3  16  -1    0.81    0.61
   3 -16   1    0.09    0.74
  -4  16  -1    4.97    0.83
  -5  16  -1    1.23    0.60
  -5  16  -1    1.13    0.63
  -6  16  -1    1.58    0.66
  -6  16  -1    0.88    0.64
  -2 -15   1    4.10    1.00
  -2 -15   1    7.54    1.08
  -1 -15   1    2.89    0.88
  -1 -15   1    2.87    0.92
   0 -15   1    1.14    0.82
   0 -15   1    0.75    0.77
   1 -15   1    0.29    0.68
   1 -15   1   -1.60    0.66
  -2  15  -1    1.49    0.55
   2 -15   1    1.01    0.70
   2 -15   1   -0.10    0.73
  -3  15  -1    1.46    0.63
   3 -15   1    0.20    0.67
  -4  15  -1    2.89    0.67
  -4  15  -1    1.26    0.61
  -5  15  -1   11.59    1.07
  -5  15  -1   13.15    1.12
  -6  15  -1    1.12    0.64
  -6  15  -1    2.01    0.65
  -7  15  -1    0.18    0.55
  -7  15  -1    0.65    0.60
  -3 -14   1    1.50    0.87
  -3 -14   1    1.73    0.83
  -2 -14   1    0.39    0.76
  -2 -14   1   -0.54    0.71
  -1 -14   1    2.34    0.82
  -1 -14   1    1.93    0.83
   0 -14   1    0.86    0.73
   0 -14   1    0.99    0.72
  -1  14  -1    1.10    0.49
   1 -14   1    0.48    0.64
   1 -14   1    0.41    0.70
  -2  14  -1    3.36    0.68
   2 -14   1    3.19    0.80
   2 -14   1    3.56    0.77
  -3  14  -1    2.94    0.61
  -3  14  -1    0.94    0.55
   3 -14   1    1.65    0.70
  -4  14  -1    5.09    0.74
  -4  14  -1    6.95    0.85
   4 -14   1    4.86    0.76
  -5  14  -1    2.25    0.63
  -5  14  -1    1.47    0.59
  -6  14  -1    0.67    0.54
  -6  14  -1    0.17    0.49
  -7  14  -1    0.35    0.53
  -7  14  -1    1.45    0.57
  -8  14  -1    1.27    0.62
  -8  14  -1    1.54    0.59
  -4 -13   1   -0.56    0.69
  -4 -13   1   -0.35    0.71
  -3 -13   1    1.52    0.75
  -3 -13   1    0.39    0.72
  -2 -13   1   -1.05    0.63
  -2 -13   1    0.28    0.67
  -1 -13   1   -0.81    0.59
  -1 -13   1    0.78    0.69
   0  13  -1   -0.01    0.41
   0 -13   1    0.45    0.65
   0 -13   1   -0.93    0.59
  -1  13  -1    6.08    0.74
   1 -13   1    7.20    0.88
   1 -13   1    6.66    0.88
  -2  13  -1   -0.68    0.42
  -2  13  -1    1.01    0.45
   2 -13   1    0.08    0.61
   2 -13   1    1.20    0.62
  -3  13  -1    0.97    0.46
  -3  13  -1   -0.01    0.46
   3 -13   1    0.32    0.55
   3 -13   1   -0.33    0.55
  -4  13  -1   13.43    1.02
  -4  13  -1   11.18    0.94
   4 -13   1   11.72    0.95
  -5  13  -1    0.26    0.48
  -5  13  -1    0.57    0.47
  -6  13  -1    0.42    0.49
  -6  13  -1    0.67    0.52
  -7  13  -1    0.91    0.54
  -7  13  -1    0.50    0.50
  -8  13  -1    1.69    0.57
  -8  13  -1    0.07    0.49
  -5 -12   1   -0.58    0.64
  -5 -12   1   -0.38    0.65
  -4 -12   1   -0.60    0.61
  -4 -12   1    1.29    0.69
  -3 -12   1    0.50    0.61
  -3 -12   1   -0.29    0.60
  -2 -12   1   -0.13    0.61
  -2 -12   1   -0.03    0.59
  -1 -12   1    2.33    0.69
  -1 -12   1    3.33    0.73
   0  12  -1    8.77    0.79
   0 -12   1    9.02    0.93
   0 -12   1    8.77    0.92
  -1  12  -1    1.95    0.47
  -1  12  -1    1.64    0.51
   1 -12   1    2.85    0.66
   1 -12   1    1.40    0.64
  -2  12  -1   23.88    1.21
  -2  12  -1   21.17    1.13
   2 -12   1   23.47    1.30
   2 -12   1   24.66    1.34
  -3  12  -1    3.82    0.61
  -3  12  -1    3.30    0.59
   3 -12   1    3.29    0.62
   3 -12   1    2.61    0.61
  -4  12  -1    3.60    0.60
  -4  12  -1    3.01    0.59
   4 -12   1    3.16    0.62
  -5  12  -1   -0.37    0.43
  -5  12  -1    0.32    0.45
  -6  12  -1   12.72    1.00
  -6  12  -1   11.17    0.91
  -7  12  -1    6.41    0.78
  -7  12  -1    8.23    0.81
  -8  12  -1    0.00    0.44
  -8  12  -1    0.17    0.49
  -9  12  -1    3.38    0.69
  -9  12  -1    3.60    0.65
  -6 -11   1    1.00    0.67
  -6 -11   1    0.75    0.69
  -6 -11   1    0.59    0.61
  -5 -11   1    3.21    0.75
  -5 -11   1    2.90    0.73
  -5 -11   1    3.75    0.72
  -4 -11   1    0.30    0.58
  -4 -11   1    0.22    0.58
  -4 -11   1    1.05    0.54
  -3 -11   1    6.20    0.78
  -3 -11   1    5.50    0.77
  -3 -11   1    5.29    0.78
  -2 -11   1    8.72    0.88
  -2 -11   1    9.44    0.86
  -2 -11   1    7.99    0.84
   1  11  -1    7.78    0.69
  -1 -11   1    6.13    0.81
  -1 -11   1    6.43    0.73
  -1 -11   1    7.18    0.81
   0  11  -1   23.35    1.13
   0  11  -1   23.16    1.06
   0 -11   1   25.48    1.29
   0 -11   1   22.20    1.28
   0 -11   1   23.11    1.21
  -1  11  -1   22.33    1.11
  -1  11  -1   21.51    1.05
   1 -11   1   24.74    1.28
   1 -11   1   23.39    1.26
   1 -11   1   20.56    1.12
  -2  11  -1    0.11    0.44
  -2  11  -1    0.00    0.38
   2 -11   1    0.75    0.37
   2 -11   1   -0.34    0.48
   2 -11   1    0.66    0.50
  -3  11  -1   13.04    0.88
  -3  11  -1   14.41    0.95
   3 -11   1   14.49    0.97
   3 -11   1   14.17    1.01
  -4  11  -1    0.50    0.40
  -4  11  -1    1.22    0.49
   4 -11   1    0.42    0.44
   4 -11   1    0.90    0.46
  -5  11  -1   23.08    1.14
  -5  11  -1   23.68    1.18
   5 -11   1   23.17    1.11
  -6  11  -1    0.50    0.43
  -6  11  -1    1.93    0.54
  -7  11  -1   15.90    1.05
  -7  11  -1   14.17    0.99
  -8  11  -1    3.97    0.64
  -8  11  -1    3.33    0.58
  -9  11  -1    2.86    0.61
  -9  11  -1    1.64    0.51
  -7 -10   1   -0.55    0.57
  -7 -10   1    0.72    0.62
  -7 -10   1    0.49    0.52
  -6 -10   1   -1.14    0.50
  -6 -10   1    0.56    0.59
  -6 -10   1    0.18    0.50
  -5 -10   1    0.02    0.47
  -5 -10   1    0.52    0.56
  -5 -10   1    1.64    0.58
  -4 -10   1    0.02    0.46
  -4 -10   1    0.26    0.51
  -4 -10   1    0.04    0.51
  -3 -10   1   23.87    1.29
  -3 -10   1   23.56    1.25
  -3 -10   1   23.88    1.20
   2  10  -1    0.14    0.35
  -2 -10   1    0.36    0.48
  -2 -10   1   -0.52    0.41
  -2 -10   1    0.54    0.51
   1  10  -1   50.19    1.65
   1  10  -1   51.03    1.62
  -1 -10   1   53.75    1.82
  -1 -10   1   50.13    1.78
  -1 -10   1   47.60    1.80
   0  10  -1    0.12    0.31
   0  10  -1   -0.01    0.37
   0 -10   1    0.06    0.44
   0 -10   1    0.30    0.42
   0 -10   1   -0.43    0.45
  -1  10  -1    1.31    0.43
  -1  10  -1    0.48    0.36
   1 -10   1    1.46    0.51
   1 -10   1   -0.06    0.46
   1 -10   1    0.30    0.35
  -2  10  -1    5.08    0.58
  -2  10  -1    5.98    0.59
   2 -10   1    5.82    0.67
   2 -10   1    4.52    0.61
  -3  10  -1   23.44    1.09
  -3  10  -1   21.84    1.03
   3 -10   1   22.02    1.03
   3 -10   1   21.26    1.09
   3 -10   1   21.66    1.07
  -4  10  -1    2.18    0.45
  -4  10  -1    2.64    0.51
   4 -10   1    1.81    0.45
   4 -10   1    2.00    0.48
  -5  10  -1    0.51    0.39
  -5  10  -1    0.85    0.43
   5 -10   1    1.30    0.41
  -6  10  -1   -0.17    0.38
  -6  10  -1    0.69    0.45
  -7  10  -1    7.10    0.72
  -7  10  -1    8.19    0.73
  -8  10  -1    1.33    0.45
  -8  10  -1    0.83    0.47
  -9  10  -1    0.92    0.47
  -9  10  -1    0.55    0.42
 -10  10  -1    1.86    0.52
 -10  10  -1    1.94    0.54
  -7  -9   1   -0.43    0.54
  -7  -9   1   -0.04    0.54
  -7  -9   1   -0.36    0.44
  -6  -9   1    0.50    0.52
  -6  -9   1    0.42    0.51
  -6  -9   1   -0.06    0.43
  -5  -9   1    1.27    0.54
  -5  -9   1    0.69    0.51
  -5  -9   1    1.40    0.50
  -4  -9   1    1.02    0.52
  -4  -9   1    1.11    0.50
  -3  -9   1    1.33    0.52
  -3  -9   1    2.15    0.52
   2   9  -1    0.66    0.35
  -2  -9   1    1.39    0.48
  -2  -9   1    1.56    0.41
  -2  -9   1    0.93    0.48
   1   9  -1    0.55    0.28
   1   9  -1    0.28    0.34
  -1  -9   1    0.30    0.43
  -1  -9   1    0.21    0.41
  -1  -9   1    0.90    0.35
   0   9  -1    6.03    0.57
   0   9  -1    4.87    0.49
   0  -9   1    5.46    0.63
   0  -9   1    5.42    0.58
   0  -9   1    5.90    0.62
  -1   9  -1    5.85    0.54
  -1   9  -1    6.64    0.61
   1  -9   1    5.14    0.58
   1  -9   1    6.46    0.61
   1  -9   1    7.76    0.69
  -2   9  -1    0.53    0.33
  -2   9  -1    0.17    0.34
   2  -9   1    0.19    0.33
   2  -9   1    0.03    0.38
   2  -9   1   -0.08    0.35
  -3   9  -1    1.09    0.38
  -3   9  -1    0.83    0.34
   3  -9   1    0.71    0.33
   3  -9   1    0.18    0.38
   3  -9   1    0.84    0.37
  -4   9  -1   -0.28    0.30
  -4   9  -1   -0.05    0.35
   4  -9   1    0.57    0.32
   4  -9   1    0.49    0.33
   4  -9   1    0.08    0.36
  -5   9  -1   22.51    1.06
  -5   9  -1   21.23    1.03
  -5   9  -1   21.63    1.00
   5  -9   1   23.15    0.91
   5  -9   1   23.41    1.00
  -6   9  -1    1.05    0.40
  -6   9  -1    2.00    0.47
  -7   9  -1   -0.12    0.35
  -7   9  -1    0.24    0.35
  -8   9  -1    0.60    0.42
  -8   9  -1    0.65    0.39
  -9   9  -1    0.27    0.41
  -9   9  -1    0.65    0.40
 -10   9  -1   12.08    0.93
 -10   9  -1   12.99    0.93
  -8  -8   1    5.71    0.73
  -8  -8   1    5.05    0.69
  -8  -8   1    6.00    0.70
  -7  -8   1    0.09    0.50
  -7  -8   1   -0.67    0.40
  -7  -8   1    0.39    0.50
  -6  -8   1    0.86    0.49
  -6  -8   1    1.13    0.43
  -6  -8   1    0.86    0.50
  -5  -8   1    1.38    0.48
  -5  -8   1    2.30    0.53
  -4  -8   1    0.69    0.43
  -4  -8   1    0.14    0.44
  -3  -8   1    2.49    0.40
  -3  -8   1    1.30    0.46
  -3  -8   1    2.33    0.43
  -3  -8   1    1.22    0.45
   2   8  -1    0.43    0.30
   2   8  -1    0.03    0.10
  -2  -8   1    0.79    0.36
  -2  -8   1    0.61    0.41
  -2  -8   1    0.32    0.39
  -2  -8   1    0.21    0.30
   1   8  -1    7.41    0.58
   1   8  -1    7.85    0.54
  -1  -8   1    6.92    0.58
  -1  -8   1    7.37    0.61
  -1  -8   1    6.81    0.62
   0   8  -1    2.06    0.38
   0   8  -1    1.47    0.32
   0  -8   1    1.33    0.41
   0  -8   1    0.98    0.41
   0  -8   1    1.96    0.42
  -1   8  -1   19.15    0.86
  -1   8  -1   18.45    0.82
   1  -8   1   18.26    0.90
   1  -8   1   18.24    0.88
   1  -8   1   18.11    0.91
  -2   8  -1   35.21    1.23
  -2   8  -1   35.99    1.20
   2  -8   1   33.60    1.23
   2  -8   1   33.61    1.26
   2  -8   1   33.50    1.22
   2  -8   1   35.74    1.24
  -3   8  -1    0.51    0.31
  -3   8  -1    0.03    0.30
  -3   8  -1   -0.06    0.27
   3  -8   1    0.09    0.26
   3  -8   1   -0.10    0.29
   3  -8   1    0.15    0.29
   3  -8   1    0.10    0.33
  -4   8  -1    1.07    0.34
  -4   8  -1    1.00    0.36
  -4   8  -1    1.03    0.36
   4  -8   1    1.98    0.38
   4  -8   1    1.84    0.34
   4  -8   1    1.17    0.32
  -5   8  -1   24.19    0.99
  -5   8  -1   22.60    1.02
  -5   8  -1   23.03    1.02
  -5   8  -1   22.73    1.00
   5  -8   1   24.77    0.95
   5  -8   1   24.45    0.87
   5  -8   1   24.45    0.93
  -6   8  -1    0.86    0.38
  -6   8  -1    0.81    0.38
  -6   8  -1    0.79    0.35
   6  -8   1    0.58    0.23
  -7   8  -1    0.40    0.37
  -7   8  -1   -0.01    0.32
  -8   8  -1    0.59    0.36
  -8   8  -1    0.91    0.40
  -9   8  -1    4.17    0.54
  -9   8  -1    3.09    0.53
 -10   8  -1    0.08    0.37
 -10   8  -1   -0.01    0.39
  -8  -7   1   -0.03    0.46
  -8  -7   1   -0.33    0.45
  -8  -7   1   -0.06    0.39
  -7  -7   1    2.52    0.49
  -7  -7   1    1.89    0.52
  -7  -7   1    2.24    0.53
  -6  -7   1    0.50    0.42
  -6  -7   1    0.25    0.40
  -5  -7   1   14.80    0.90
  -5  -7   1   14.46    0.86
  -4  -7   1   24.33    0.96
  -4  -7   1   23.84    0.99
  -4  -7   1   23.71    1.05
  -4  -7   1   24.82    1.07
  -3  -7   1    2.10    0.44
  -3  -7   1    3.10    0.39
  -3  -7   1    1.76    0.38
  -3  -7   1    2.32    0.43
   2   7  -1    4.52    0.35
   2   7  -1    6.43    0.49
  -2  -7   1    6.44    0.53
  -2  -7   1    6.50    0.49
  -2  -7   1    6.89    0.58
  -2  -7   1    6.53    0.56
   1   7  -1   57.59    1.62
   1   7  -1   57.99    1.64
  -1  -7   1   57.19    1.66
  -1  -7   1   58.14    1.69
  -1  -7   1   55.16    1.72
  -1  -7   1   58.08    1.73
   0   7  -1    7.11    0.51
   0   7  -1    7.22    0.55
   0  -7   1    7.43    0.59
   0  -7   1    6.71    0.57
   0  -7   1    7.74    0.58
   0  -7   1    7.66    0.60
   0  -7   1    5.86    0.60
  -1   7  -1   62.00    1.77
  -1   7  -1   64.77    1.81
   1  -7   1   62.86    1.86
   1  -7   1   63.43    1.83
   1  -7   1   64.06    1.83
   1  -7   1   62.36    1.84
   1  -7   1   63.68    1.90
  -2   7  -1   15.20    0.75
  -2   7  -1   16.66    0.74
  -2   7  -1   14.87    0.76
   2  -7   1   14.51    0.74
   2  -7   1   15.05    0.73
   2  -7   1   15.39    0.80
   2  -7   1   16.54    0.78
  -3   7  -1    0.74    0.28
  -3   7  -1    0.12    0.28
  -3   7  -1    0.20    0.30
   3  -7   1   -0.26    0.28
   3  -7   1    0.29    0.27
   3  -7   1    0.20    0.28
   3  -7   1    0.37    0.29
  -4   7  -1   48.37    1.57
  -4   7  -1   51.65    1.60
  -4   7  -1   51.62    1.57
  -4   7  -1   53.55    1.55
   4  -7   1   52.98    1.45
   4  -7   1   53.76    1.54
  -5   7  -1   20.82    0.89
  -5   7  -1   19.26    0.87
  -5   7  -1   18.48    0.83
  -5   7  -1   18.57    0.88
   5  -7   1   20.99    0.71
   5  -7   1   19.10    0.75
   5  -7   1   18.96    0.77
  -6   7  -1    5.77    0.50
  -6   7  -1    5.66    0.53
  -6   7  -1    6.54    0.57
  -6   7  -1    5.93    0.54
   6  -7   1    5.83    0.39
  -7   7  -1    0.18    0.31
  -7   7  -1   -0.31    0.32
  -8   7  -1    2.61    0.43
  -8   7  -1    2.63    0.44
  -9   7  -1   -0.07    0.30
  -9   7  -1    0.27    0.35
 -10   7  -1    7.86    0.65
 -10   7  -1    8.11    0.65
  -8  -6   1    0.00    0.41
  -8  -6   1    0.54    0.41
  -8  -6   1    1.32    0.43
  -7  -6   1    0.48    0.37
  -7  -6   1    0.31    0.41
  -7  -6   1    0.08    0.41
  -6  -6   1   10.96    0.75
  -6  -6   1   11.83    0.77
  -5  -6   1    0.11    0.35
  -5  -6   1   -0.06    0.29
  -5  -6   1    0.46    0.33
  -5  -6   1   -0.75    0.35
  -4  -6   1   19.60    0.82
  -4  -6   1   23.49    0.95
  -4  -6   1   20.36    0.87
  -4  -6   1   22.17    0.92
   3   6  -1   72.46    1.84
  -3  -6   1   73.83    1.97
  -3  -6   1   71.54    2.02
  -3  -6   1   73.82    2.04
  -3  -6   1   73.69    2.00
   2   6  -1   33.79    1.03
   2   6  -1   34.77    1.06
  -2  -6   1   34.44    1.11
  -2  -6   1   33.66    1.13
  -2  -6   1   35.42    1.18
  -2  -6   1   35.15    1.17
   1   6  -1    0.19    0.24
   1   6  -1   -0.45    0.24
  -1  -6   1   -0.22    0.30
  -1  -6   1   -0.39    0.30
  -1  -6   1   -0.43    0.30
  -1  -6   1    0.11    0.30
  -1  -6   1    0.08    0.27
   0   6  -1   53.93    1.55
   0   6  -1   54.06    1.52
   0   6  -1   55.05    1.54
   0  -6   1   53.51    1.58
   0  -6   1   54.31    1.56
   0  -6   1   54.16    1.60
   0  -6   1   55.63    1.61
   0  -6   1   53.46    1.59
  -1   6  -1   15.30    0.68
  -1   6  -1   14.70    0.66
  -1   6  -1   14.75    0.69
   1  -6   1   14.83    0.71
   1  -6   1   15.46    0.74
   1  -6   1   15.78    0.73
   1  -6   1   15.31    0.73
   1  -6   1   14.51    0.70
  -2   6  -1   20.83    0.83
  -2   6  -1   19.29    0.78
  -2   6  -1   19.48    0.80
   2  -6   1   20.18    0.83
   2  -6   1   19.48    0.79
   2  -6   1   19.52    0.78
   2  -6   1   21.74    0.82
   2  -6   1   20.08    0.79
  -3   6  -1   35.60    1.15
  -3   6  -1   35.86    1.18
  -3   6  -1   37.67    1.22
  -3   6  -1   37.69    1.21
   3  -6   1   37.29    1.17
   3  -6   1   37.99    1.19
   3  -6   1   37.62    1.17
   3  -6   1   38.60    1.12
  -4   6  -1   76.58    1.96
  -4   6  -1   72.56    1.99
  -4   6  -1   75.17    1.99
  -4   6  -1   73.04    2.01
   4  -6   1   74.88    1.81
   4  -6   1   62.46    1.87
   4  -6   1   72.90    1.92
  -5   6  -1   18.40    0.79
  -5   6  -1   18.66    0.80
  -5   6  -1   18.65    0.76
  -5   6  -1   19.16    0.83
   5  -6   1   19.29    0.60
   5  -6   1   16.64    0.64
  -6   6  -1    1.29    0.32
  -6   6  -1    1.77    0.32
  -6   6  -1    0.66    0.32
  -6   6  -1    1.96    0.37
  -7   6  -1   -0.22    0.27
  -7   6  -1    0.00    0.28
  -7   6  -1    0.40    0.33
  -8   6  -1    0.99    0.32
  -8   6  -1    0.60    0.33
  -9   6  -1    4.14    0.48
  -9   6  -1    2.77    0.42
 -10   6  -1    0.47    0.34
 -10   6  -1    0.43    0.32
  -9  -5   1   13.27    0.80
  -9  -5   1   12.82    0.79
  -8  -5   1   -0.21    0.35
  -8  -5   1   -0.03    0.35
  -7  -5   1   -0.40    0.33
  -7  -5   1    0.44    0.35
  -6  -5   1   21.68    0.89
  -6  -5   1   21.82    0.85
  -6  -5   1   21.82    0.90
  -5  -5   1   32.77    1.09
  -5  -5   1   30.81    1.02
  -5  -5   1   31.99    1.07
  -5  -5   1   28.94    1.02
  -4  -5   1    1.97    0.35
  -4  -5   1    1.76    0.31
  -4  -5   1    2.05    0.36
  -4  -5   1    1.97    0.31
   3   5  -1   10.63    0.42
   3   5  -1   10.30    0.41
  -3  -5   1    9.72    0.59
  -3  -5   1    9.59    0.56
  -3  -5   1   10.47    0.54
  -3  -5   1   10.61    0.61
   2   5  -1  122.97    2.98
   2   5  -1  116.27    2.89
   2   5  -1  117.45    2.90
  -2  -5   1  120.20    2.96
  -2  -5   1  119.28    3.05
  -2  -5   1  117.43    2.97
  -2  -5   1  124.62    3.01
  -2  -5   1  124.13    3.02
   1   5  -1   67.86    1.80
   1   5  -1   67.92    1.78
   1   5  -1   70.94    1.81
  -1  -5   1   70.76    1.83
  -1  -5   1   68.00    1.84
  -1  -5   1   67.96    1.81
  -1  -5   1   66.88    1.89
  -1  -5   1   68.99    1.86
   0   5  -1   22.52    0.78
   0   5  -1   22.63    0.81
   0   5  -1   21.96    0.80
   0  -5   1   22.95    0.82
   0  -5   1   23.90    0.84
   0  -5   1   22.49    0.85
   0  -5   1   24.08    0.85
   0  -5   1   23.70    0.88
   0  -5   1   23.03    0.84
  -1   5  -1   31.49    1.00
  -1   5  -1   31.80    1.04
  -1   5  -1   32.59    1.03
   1  -5   1   31.33    1.04
   1  -5   1   33.11    1.03
   1  -5   1   32.77    1.06
   1  -5   1   33.62    1.06
   1  -5   1   34.48    1.05
  -2   5  -1    1.89    0.32
  -2   5  -1    1.30    0.29
  -2   5  -1    1.56    0.31
  -2   5  -1    1.80    0.29
   2  -5   1    2.04    0.31
   2  -5   1    1.80    0.28
   2  -5   1    2.17    0.29
   2  -5   1    1.69    0.32
   2  -5   1    1.79    0.29
  -3   5  -1  141.51    3.46
  -3   5  -1  141.91    3.54
  -3   5  -1  142.77    3.41
  -3   5  -1  138.76    3.44
  -3   5  -1  147.42    3.45
   3  -5   1  137.22    3.39
   3  -5   1  145.38    3.51
   3  -5   1  131.92    3.39
   3  -5   1  143.81    3.26
   3  -5   1  139.10    3.42
  -4   5  -1  123.78    3.01
  -4   5  -1  120.44    3.11
  -4   5  -1  124.53    3.03
  -4   5  -1  120.61    3.03
  -4   5  -1  121.59    3.05
   4  -5   1  120.72    2.80
   4  -5   1  124.65    2.95
  -5   5  -1   36.57    1.12
  -5   5  -1   36.61    1.13
  -5   5  -1   35.26    1.08
  -5   5  -1   35.66    1.11
  -5   5  -1   35.55    1.13
  -6   5  -1   17.68    0.69
  -6   5  -1   16.61    0.72
  -6   5  -1   16.18    0.68
  -6   5  -1   15.65    0.70
  -6   5  -1   16.23    0.72
  -7   5  -1    1.62    0.33
  -7   5  -1    2.02    0.36
  -7   5  -1    2.19    0.36
  -7   5  -1    2.44    0.34
  -8   5  -1    3.71    0.41
  -8   5  -1    3.50    0.40
  -9   5  -1    0.09    0.27
  -9   5  -1    0.12    0.27
 -10   5  -1    1.41    0.34
 -10   5  -1    0.85    0.32
  -9  -4   1    0.82    0.35
  -9  -4   1    0.26    0.33
  -8  -4   1   -0.20    0.30
  -8  -4   1   -0.26    0.30
  -7  -4   1   23.18    0.89
  -7  -4   1   25.73    0.90
  -7  -4   1   24.34    0.85
  -6  -4   1   35.33    1.11
  -6  -4   1   35.54    1.10
  -6  -4   1   33.91    1.07
  -6  -4   1   36.37    1.07
  -5  -4   1   -0.42    0.25
  -5  -4   1   -0.22    0.26
  -5  -4   1    0.15    0.24
  -5  -4   1    0.11    0.23
  -4  -4   1    0.07    0.29
  -4  -4   1   -0.07    0.22
  -4  -4   1   -0.01    0.24
  -4  -4   1    0.28    0.21
  -4  -4   1    0.29    0.25
  -3  -4   1    0.23    0.22
  -3  -4   1    0.21    0.30
  -3  -4   1    0.25    0.25
  -3  -4   1    0.27    0.24
  -3  -4   1    0.58    0.25
   2   4  -1   35.91    0.98
   2   4  -1   35.10    0.97
   2   4  -1   34.93    0.97
  -2  -4   1   34.88    1.06
  -2  -4   1   35.95    1.03
  -2  -4   1   35.40    1.05
  -2  -4   1   36.65    1.08
  -2  -4   1   36.31    1.17
   1   4  -1   39.82    1.11
   1   4  -1   41.64    1.13
   1   4  -1   39.14    1.10
  -1  -4   1   39.63    1.22
  -1  -4   1   39.80    1.14
  -1  -4   1   40.39    1.15
  -1  -4   1   39.30    1.16
  -1  -4   1   41.07    1.17
   0   4  -1    8.91    0.46
   0   4  -1    9.47    0.49
   0   4  -1    8.89    0.48
   0  -4   1    9.55    0.53
   0  -4   1    8.71    0.49
   0  -4   1    9.04    0.49
   0  -4   1    9.27    0.51
   0  -4   1    9.36    0.49
   0  -4   1    9.36    0.55
  -1   4  -1    8.59    0.49
  -1   4  -1    8.92    0.50
  -1   4  -1    9.28    0.50
  -1   4  -1    9.17    0.48
   1  -4   1    9.02    0.47
   1  -4   1    8.65    0.48
   1  -4   1    8.52    0.50
   1  -4   1    9.29    0.49
   1  -4   1    9.20    0.52
  -2   4  -1   14.68    0.58
  -2   4  -1   14.84    0.59
  -2   4  -1   14.70    0.60
  -2   4  -1   14.22    0.60
  -2   4  -1   14.78    0.61
   2  -4   1   14.93    0.56
   2  -4   1   14.27    0.58
   2  -4   1   14.78    0.59
   2  -4   1   15.37    0.62
   2  -4   1   15.57    0.59
  -3   4  -1  151.88    3.57
  -3   4  -1  153.65    3.59
  -3   4  -1  150.84    3.59
  -3   4  -1  148.09    3.60
  -3   4  -1  149.42    3.70
   3  -4   1  129.14    3.52
   3  -4   1  157.68    3.56
   3  -4   1  154.38    3.38
   3  -4   1  158.68    3.66
   3  -4   1  150.27    3.54
  -4   4  -1   15.58    0.60
  -4   4  -1   16.60    0.65
  -4   4  -1   15.00    0.61
  -4   4  -1   15.94    0.64
  -4   4  -1   16.10    0.61
   4  -4   1   16.38    0.52
   4  -4   1   16.76    0.52
  -5   4  -1    7.25    0.45
  -5   4  -1    6.22    0.41
  -5   4  -1    6.87    0.41
  -5   4  -1    6.41    0.39
  -5   4  -1    7.28    0.45
  -6   4  -1   -0.01    0.21
  -6   4  -1   -0.23    0.19
  -6   4  -1   -0.21    0.22
  -6   4  -1   -0.06    0.21
  -6   4  -1    0.16    0.19
  -7   4  -1    0.13    0.20
  -7   4  -1    0.64    0.27
  -7   4  -1    0.30    0.24
  -7   4  -1    0.03    0.25
  -7   4  -1    0.40    0.24
  -8   4  -1    3.49    0.38
  -8   4  -1    4.73    0.39
  -8   4  -1    4.25    0.38
  -9   4  -1    0.92    0.30
  -9   4  -1    1.33    0.29
 -10   4  -1    7.98    0.55
 -10   4  -1    7.69    0.55
  -8  -3   1    1.78    0.28
  -8  -3   1    1.10    0.29
  -7  -3   1   15.66    0.66
  -7  -3   1   16.55    0.66
  -7  -3   1   16.57    0.62
  -6  -3   1    4.78    0.36
  -6  -3   1    4.87    0.35
  -6  -3   1    5.21    0.40
  -6  -3   1    5.19    0.37
  -5  -3   1    0.69    0.22
  -5  -3   1    0.78    0.23
  -5  -3   1    0.80    0.22
  -5  -3   1    1.18    0.23
  -5  -3   1    0.11    0.29
  -4  -3   1   10.35    0.48
  -4  -3   1   10.56    0.48
  -4  -3   1    9.18    0.45
  -4  -3   1   11.02    0.65
  -4  -3   1   10.39    0.45
   3   3  -1    6.21    0.48
  -3  -3   1    5.37    0.39
  -3  -3   1    4.89    0.36
  -3  -3   1    5.40    0.39
  -3  -3   1    6.01    0.48
  -3  -3   1    5.23    0.38
   2   3  -1    1.87    0.19
   2   3  -1    1.93    0.19
   2   3  -1    1.08    0.28
  -2  -3   1    1.69    0.25
  -2  -3   1    1.40    0.24
  -2  -3   1    1.28    0.22
  -2  -3   1    1.42    0.33
  -2  -3   1    1.39    0.24
   1   3  -1   27.73    0.79
   1   3  -1   27.40    0.79
   1   3  -1   26.55    0.77
  -1  -3   1   27.14    0.81
  -1  -3   1   26.52    0.89
  -1  -3   1   27.73    0.83
  -1  -3   1   26.42    0.82
  -1  -3   1   27.47    0.84
   0   3  -1   39.32    1.10
   0   3  -1   41.13    1.11
   0   3  -1   41.79    1.11
   0   3  -1   39.96    1.08
   0   3  -1   40.98    1.11
   0  -3   1   40.15    1.12
   0  -3   1   40.91    1.11
   0  -3   1   39.94    1.12
   0  -3   1   39.65    1.10
   0  -3   1   40.19    1.11
   0  -3   1   40.19    1.12
  -1   3  -1  375.33    8.69
  -1   3  -1  389.14    8.71
  -1   3  -1  376.98    8.71
  -1   3  -1  383.05    8.73
   1  -3   1  380.41    8.69
   1  -3   1  388.46    8.41
   1  -3   1  385.08    8.73
   1  -3   1  386.06    8.71
   1  -3   1  380.59    8.71
   1  -3   1  382.42    9.02
  -2   3  -1  941.79   21.34
  -2   3  -1  934.38   21.25
  -2   3  -1  919.86   21.18
  -2   3  -1  943.58   22.11
  -2   3  -1  950.64   21.29
   2  -3   1  958.28   20.35
   2  -3   1  932.89   21.90
   2  -3   1  940.66   21.14
   2  -3   1  939.62   21.16
  -3   3  -1   33.89    0.94
  -3   3  -1   33.86    0.94
  -3   3  -1   33.47    0.92
  -3   3  -1   33.45    0.95
  -3   3  -1   34.27    0.95
   3  -3   1   33.82    0.88
   3  -3   1   33.48    0.88
  -4   3  -1   63.79    1.68
  -4   3  -1   66.98    1.63
  -4   3  -1   65.95    1.65
  -4   3  -1   64.54    1.64
  -4   3  -1   66.15    1.64
  -5   3  -1   12.96    0.48
  -5   3  -1   12.41    0.48
  -5   3  -1   12.54    0.50
  -5   3  -1   12.66    0.50
  -6   3  -1    4.95    0.34
  -6   3  -1    5.48    0.37
  -6   3  -1    5.16    0.35
  -6   3  -1    5.08    0.34
  -7   3  -1    3.43    0.31
  -7   3  -1    2.96    0.29
  -7   3  -1    3.16    0.29
  -7   3  -1    2.99    0.30
  -8   3  -1    1.46    0.25
  -8   3  -1    1.39    0.27
  -8   3  -1    1.37    0.26
  -9   3  -1    2.64    0.33
  -9   3  -1    3.92    0.34
  -6  -2   1    0.07    0.28
  -5  -2   1    0.36    0.27
   4   2  -1    3.40    0.36
  -4  -2   1    2.78    0.36
  -4  -2   1    3.43    0.22
  -4  -2   1    3.05    0.23
  -4  -2   1    3.93    0.27
   3   2  -1    1.69    0.31
  -3  -2   1    1.28    0.29
  -3  -2   1    1.46    0.19
  -3  -2   1    1.25    0.18
  -3  -2   1    1.67    0.20
  -3  -2   1    1.46    0.19
   2   2  -1    6.05    0.45
  -2  -2   1    5.27    0.32
  -2  -2   1    5.22    0.33
  -2  -2   1    5.70    0.32
  -2  -2   1    5.37    0.40
  -2  -2   1    5.32    0.31
   1   2  -1    0.37    0.15
   1   2  -1    0.27    0.15
   1   2  -1    0.33    0.18
   1   2  -1    0.08    0.23
  -1  -2   1    0.17    0.18
  -1  -2   1    0.49    0.23
  -1  -2   1    0.16    0.18
  -1  -2   1    0.04    0.18
  -1  -2   1    0.45    0.18
   0   2  -1   47.97    1.20
   0   2  -1   48.08    1.24
   0   2  -1   47.50    1.20
   0  -2   1   50.47    1.22
   0  -2   1   49.02    1.21
   0  -2   1   46.73    1.24
  -1   2  -1  172.40    4.05
  -1   2  -1  164.62    4.06
  -1   2  -1  178.64    4.04
  -1   2  -1  168.79    4.19
  -1   2  -1  177.53    4.05
   1  -2   1  182.81    4.19
   1  -2   1  178.35    4.06
   1  -2   1  184.10    3.90
   1  -2   1  180.35    4.05
  -2   2  -1   28.29    0.77
  -2   2  -1   28.51    0.77
  -2   2  -1   28.67    0.78
  -2   2  -1   27.37    0.76
  -2   2  -1   28.98    0.77
   2  -2   1   26.88    0.74
   2  -2   1   28.31    0.73
   2  -2   1   27.53    0.73
  -3   2  -1    0.55    0.15
  -3   2  -1    0.48    0.16
  -3   2  -1    0.68    0.15
  -3   2  -1    0.58    0.15
  -4   2  -1   13.46    0.43
  -4   2  -1   13.26    0.44
  -4   2  -1   14.39    0.44
  -4   2  -1   13.35    0.43
  -5   2  -1   21.27    0.60
  -5   2  -1   21.06    0.59
  -5   2  -1   20.47    0.60
  -7  -1   1   15.87    0.78
  -6  -1   1    3.12    0.38
   5   1  -1   26.07    0.89
  -5  -1   1   25.95    0.91
   4   1  -1    7.40    0.48
  -4  -1   1    7.45    0.49
   3   1  -1   66.81    1.70
  -3  -1   1   67.92    1.71
   2   1  -1  194.99    4.35
  -2  -1   1  196.41    4.36
  -2  -1   1  191.88    4.37
  -2  -1   1  197.49    4.37
  -2  -1   1  190.76    4.36
  -2  -1   1  188.69    4.37
   1   1  -1   61.86    1.72
  -1  -1   1   78.08    1.76
  -1  -1   1   78.14    1.73
  -1  -1   1   82.28    1.74
  -1  -1   1   78.03    1.74
  -1  -1   1   69.99    1.73
   0   1  -1    0.00    0.05
   0   1  -1   -0.02    0.06
   0   1  -1   -0.12    0.06
   0   1  -1   -0.04    0.05
   0   1  -1   -0.05    0.06
   0   1  -1   -0.04    0.05
   0  -1   1   -0.11    0.06
   0  -1   1   -0.15    0.08
   0  -1   1   -0.04    0.05
   0  -1   1   -0.10    0.06
   0  -1   1    0.10    0.07
   0  -1   1   -0.02    0.06
  -1   1  -1  134.82    2.92
  -1   1  -1  133.28    2.93
   1  -1   1  131.04    2.92
   1  -1   1  117.09    3.02
   1  -1   1  125.02    2.79
  -2   1  -1   70.79    1.61
  -2   1  -1   70.32    1.61
  -2   1  -1   68.78    1.61
  -4   1  -1  182.26    4.03
  -5   1  -1    0.78    0.17
  -6   1  -1   10.27    0.43
  -7   0   1    8.69    0.58
  -6   0   1    2.04    0.31
   5   0  -1    8.61    0.47
  -5   0   1    8.12    0.48
   4   0  -1    3.45    0.32
  -4   0   1    3.34    0.32
   3   0  -1    0.66    0.22
  -3   0   1    1.07    0.24
   2   0  -1    0.99    0.21
  -2   0   1    0.60    0.21
  -1   0   1    3.08    0.23
  -1   0   1    4.56    0.16
  -1   0   1    3.92    0.17
   0   0  -1   -0.04    0.03
   0   0  -1   -0.09    0.01
   0   0  -1   -0.08    0.01
   0   0  -1   -0.08    0.01
   0   0  -1   -0.08    0.01
   0   0  -1   -0.09    0.03
   0   0   1   -0.08    0.01
   0   0   1   -0.08    0.02
   0   0   1   -0.06    0.04
   0   0   1   -0.05    0.03
   0   0   1   -0.08    0.01
  -2   0  -1  524.98   11.39
  -3   0  -1   70.29    1.67
  -4   0  -1   24.48    0.73
  -5   0  -1   13.77    0.55
  -6   0  -1    1.18    0.25
  -7   0  -1    4.45    0.40
  -7   1   1   23.69    0.83
   6  -1  -1    3.69    0.31
  -6   1   1    3.40    0.33
   5  -1  -1   40.18    1.11
  -5   1   1   41.29    1.12
   4  -1  -1    1.33    0.23
  -4   1   1    1.38    0.23
   3  -1  -1  109.38    2.52
  -3   1   1  111.53    2.52
  -3   1   1  111.61    2.52
  -3   1   1  107.31    2.52
   2  -1  -1   47.20    1.12
  -2   1   1   45.20    1.11
  -2   1   1   46.48    1.13
  -2   1   1   45.40    1.11
  -2   1   1   45.85    1.11
  -2   1   1   46.08    1.10
   1  -1  -1  164.26    3.92
   1  -1  -1  176.27    4.07
  -1   1   1  175.15    3.92
  -1   1   1  175.09    3.93
  -1  -1  -1    0.06    0.10
  -1  -1  -1    0.17    0.10
  -1  -1  -1    0.15    0.11
  -1  -1  -1    0.20    0.11
   1   1   1    0.11    0.08
   1   1   1    0.12    0.07
  -2  -1  -1   40.84    1.07
  -3  -1  -1   42.12    1.14
  -4  -1  -1   42.92    1.20
  -5  -1  -1   11.68    0.57
  -6  -1  -1    1.67    0.31
  -8   2   1    0.16    0.22
  -8   2   1    0.65    0.23
  -8   2   1    0.61    0.22
  -7   2   1    4.50    0.31
  -7   2   1    4.35    0.30
  -7   2   1    3.43    0.30
  -7   2   1    3.75    0.30
   6  -2  -1    4.38    0.31
  -6   2   1    4.44    0.32
  -6   2   1    4.37    0.30
  -6   2   1    4.23    0.33
  -6   2   1    4.54    0.32
   5  -2  -1   48.07    1.24
  -5   2   1   49.12    1.24
  -5   2   1   49.37    1.23
  -5   2   1   49.65    1.24
  -5   2   1   48.41    1.25
   4  -2  -1    1.60    0.21
  -4   2   1    1.32    0.20
  -4   2   1    1.23    0.19
  -4   2   1    1.07    0.18
  -4   2   1    1.45    0.18
   3  -2  -1    5.45    0.33
  -3   2   1    4.93    0.31
  -3   2   1    5.31    0.32
  -3   2   1    4.74    0.30
  -3   2   1    4.89    0.30
  -3   2   1    5.05    0.32
   2  -2  -1  324.66    7.40
   2  -2  -1  323.60    7.40
   2  -2  -1  333.73    7.66
   2  -2  -1  336.77    7.66
  -2   2   1  321.09    7.42
  -2   2   1  326.08    7.40
  -2   2   1  323.53    7.41
  -2   2   1  323.81    7.42
   1  -2  -1   10.78    0.41
   1  -2  -1    8.37    0.38
   1  -2  -1   11.23    0.41
  -1   2   1   11.39    0.41
  -1   2   1    9.33    0.40
  -1   2   1   11.61    0.42
  -1   2   1   10.85    0.40
   0  -2  -1  118.38    2.74
   0  -2  -1  102.97    2.71
   0  -2  -1  121.07    2.74
   0   2   1  122.00    2.73
   0   2   1  120.85    2.72
  -1  -2  -1   70.86    1.72
  -1  -2  -1   71.75    1.71
  -1  -2  -1   68.72    1.71
  -1  -2  -1   72.05    1.70
   1   2   1   70.61    1.70
   1   2   1   72.78    1.73
   1   2   1   70.35    1.69
  -2  -2  -1   43.68    1.08
  -2  -2  -1   43.12    1.07
  -2  -2  -1   44.49    1.09
  -2  -2  -1   42.85    1.09
  -3  -2  -1   70.68    1.70
  -3  -2  -1   73.74    1.84
  -3  -2  -1   72.11    1.69
  -3  -2  -1   72.31    1.70
  -3  -2  -1   70.81    1.70
  -4  -2  -1    7.50    0.50
  -5  -2  -1   11.75    0.63
  -6  -2  -1   18.56    0.82
 -10   3   1    0.58    0.25
  -9   3   1   -0.03    0.25
  -9   3   1    0.45    0.25
  -8   3   1    1.55    0.29
  -8   3   1    1.81    0.28
  -8   3   1    1.20    0.27
  -7   3   1    0.77    0.25
  -7   3   1    1.03    0.24
  -7   3   1    0.60    0.25
  -7   3   1    1.07    0.26
   6  -3  -1    0.11    0.15
  -6   3   1   -0.21    0.19
  -6   3   1   -0.10    0.21
  -6   3   1    0.07    0.20
  -6   3   1    0.22    0.21
   5  -3  -1    0.56    0.18
  -5   3   1    0.59    0.21
  -5   3   1    0.82    0.21
  -5   3   1    0.72    0.22
  -5   3   1    0.70    0.20
   4  -3  -1    5.94    0.35
  -4   3   1    6.46    0.40
  -4   3   1    5.60    0.38
  -4   3   1    5.85    0.39
  -4   3   1    5.86    0.37
   3  -3  -1    5.98    0.33
   3  -3  -1    5.43    0.31
   3  -3  -1    6.06    0.30
   3  -3  -1    5.65    0.31
  -3   3   1    5.36    0.38
  -3   3   1    5.47    0.39
  -3   3   1    5.71    0.40
  -3   3   1    5.63    0.36
   2  -3  -1    8.12    0.41
   2  -3  -1    7.65    0.42
   2  -3  -1    8.22    0.41
  -2   3   1    8.16    0.43
  -2   3   1    7.68    0.44
  -2   3   1    7.88    0.45
  -2   3   1    7.84    0.44
   1  -3  -1   56.03    1.44
   1  -3  -1   56.83    1.46
   1  -3  -1   54.16    1.44
   1  -3  -1   54.26    1.46
  -1   3   1   56.72    1.43
  -1   3   1   58.06    1.47
  -1   3   1   54.73    1.44
  -1   3   1   56.32    1.46
   0  -3  -1    0.30    0.21
   0  -3  -1    0.36    0.24
   0  -3  -1   -0.04    0.25
   0  -3  -1    0.10    0.22
   0   3   1    0.11    0.21
   0   3   1   -0.07    0.20
   0   3   1    0.16    0.21
   0   3   1   -0.07    0.22
  -1  -3  -1   34.76    0.96
  -1  -3  -1   32.95    0.92
  -1  -3  -1   32.59    0.96
  -1  -3  -1   33.04    0.94
   1   3   1   33.43    0.92
   1   3   1   33.17    0.91
  -2  -3  -1    0.79    0.20
  -2  -3  -1    0.95    0.29
  -2  -3  -1    0.58    0.21
  -2  -3  -1    0.69    0.22
  -2  -3  -1    0.79    0.22
   2   3   1    1.05    0.16
   2   3   1    0.97    0.15
   2   3   1    1.28    0.16
  -3  -3  -1   17.01    0.59
  -3  -3  -1   16.57    0.59
  -3  -3  -1   16.62    0.73
  -3  -3  -1   16.53    0.56
  -3  -3  -1   17.17    0.57
  -4  -3  -1   27.39    0.78
  -4  -3  -1   27.98    1.00
  -4  -3  -1   27.41    0.81
  -4  -3  -1   27.63    0.80
  -4  -3  -1   26.52    0.78
  -5  -3  -1    0.40    0.21
  -5  -3  -1    0.00    0.17
  -5  -3  -1   -0.06    0.27
  -5  -3  -1    0.18    0.18
  -5  -3  -1   -0.37    0.19
  -6  -3  -1   36.04    0.99
  -6  -3  -1   34.46    0.99
  -6  -3  -1   37.63    1.03
  -6  -3  -1   36.47    1.03
 -10   4   1    3.28    0.40
 -10   4   1    3.67    0.40
  -9   4   1    3.71    0.39
  -9   4   1    4.18    0.40
  -8   4   1    0.70    0.27
  -8   4   1    0.35    0.27
  -8   4   1    0.22    0.27
  -7   4   1   18.73    0.75
  -7   4   1   18.60    0.72
  -7   4   1   18.97    0.76
  -7   4   1   19.31    0.77
   6  -4  -1    0.10    0.15
  -6   4   1    0.01    0.24
  -6   4   1    0.03    0.22
  -6   4   1    0.06    0.23
  -6   4   1   -0.08    0.23
   5  -4  -1   23.44    0.70
  -5   4   1   23.19    0.77
  -5   4   1   23.25    0.79
  -5   4   1   22.37    0.79
  -5   4   1   23.20    0.81
   4  -4  -1   25.05    0.73
   4  -4  -1   24.72    0.72
   4  -4  -1   24.10    0.72
  -4   4   1   25.26    0.84
  -4   4   1   23.32    0.79
  -4   4   1   24.71    0.82
  -4   4   1   24.96    0.82
   3  -4  -1  336.95    7.74
   3  -4  -1  340.89    7.99
   3  -4  -1  329.96    7.72
  -3   4   1  341.39    7.74
  -3   4   1  332.71    7.76
  -3   4   1  333.48    7.78
  -3   4   1  343.90    7.76
   2  -4  -1  191.41    4.57
   2  -4  -1  194.01    4.55
   2  -4  -1  191.29    4.56
  -2   4   1  199.69    4.55
  -2   4   1  195.69    4.56
  -2   4   1  190.55    4.57
  -2   4   1  195.59    4.58
   1  -4  -1   29.97    0.96
   1  -4  -1   30.74    0.94
   1  -4  -1   30.96    0.96
  -1   4   1   30.72    0.92
  -1   4   1   31.23    0.94
  -1   4   1   29.39    0.94
  -1   4   1   31.11    0.95
   0  -4  -1  441.06   10.11
   0  -4  -1  437.30   10.09
   0  -4  -1  442.37   10.13
   0  -4  -1  440.17   10.12
   0   4   1  446.11   10.11
   0   4   1  443.52   10.08
   0   4   1  449.66   10.12
  -1  -4  -1    1.64    0.29
  -1  -4  -1    1.47    0.27
  -1  -4  -1    1.81    0.26
  -1  -4  -1    1.36    0.29
   1   4   1    1.80    0.23
   1   4   1    1.81    0.24
   1   4   1    1.50    0.25
  -2  -4  -1  190.49    4.63
  -2  -4  -1  198.90    4.64
  -2  -4  -1  196.16    4.60
  -2  -4  -1  195.67    4.62
  -2  -4  -1  199.23    4.62
   2   4   1  196.78    4.56
   2   4   1  201.95    4.55
  -3  -4  -1   29.50    0.91
  -3  -4  -1   29.21    0.91
  -3  -4  -1   28.29    1.04
  -3  -4  -1   28.05    0.86
  -3  -4  -1   28.71    0.88
  -4  -4  -1   10.55    0.47
  -4  -4  -1   10.46    0.54
  -4  -4  -1    9.58    0.52
  -4  -4  -1    9.08    0.49
  -4  -4  -1   10.22    0.66
  -5  -4  -1   18.62    0.68
  -5  -4  -1   18.61    0.66
  -5  -4  -1   18.43    0.73
  -5  -4  -1   18.57    0.71
  -6  -4  -1    1.70    0.28
  -6  -4  -1    1.36    0.33
  -6  -4  -1    1.75    0.34
  -6  -4  -1    1.92    0.29
  -7  -4  -1    0.19    0.29
  -7  -4  -1    0.48    0.30
  -7  -4  -1    0.52    0.24
  -8  -4  -1    0.58    0.32
  -8  -4  -1    0.08    0.31
 -10   5   1   32.19    1.13
 -10   5   1   32.08    1.14
  -9   5   1    0.02    0.31
  -9   5   1   -0.10    0.29
  -8   5   1    3.48    0.42
  -8   5   1    4.02    0.41
  -7   5   1    5.23    0.44
  -7   5   1    5.08    0.45
  -7   5   1    4.46    0.46
  -7   5   1    4.28    0.44
   6  -5  -1   98.02    2.26
  -6   5   1   94.31    2.50
  -6   5   1   99.30    2.48
  -6   5   1   91.58    2.48
  -6   5   1   97.91    2.46
   5  -5  -1    5.61    0.32
   5  -5  -1    6.31    0.39
  -5   5   1    5.42    0.43
  -5   5   1    5.79    0.45
  -5   5   1    5.66    0.42
  -5   5   1    5.75    0.45
   4  -5  -1    0.86    0.24
   4  -5  -1    0.43    0.20
  -4   5   1    0.22    0.24
  -4   5   1    0.12    0.26
  -4   5   1    0.43    0.24
  -4   5   1    0.46    0.26
   3  -5  -1   24.44    0.82
   3  -5  -1   25.22    0.82
   3  -5  -1   23.76    0.83
   3  -5  -1   23.10    0.82
  -3   5   1   23.87    0.83
  -3   5   1   23.64    0.85
  -3   5   1   23.21    0.86
  -3   5   1   23.42    0.87
   2  -5  -1  183.07    4.42
   2  -5  -1  183.26    4.43
   2  -5  -1  182.71    4.40
  -2   5   1  186.34    4.43
  -2   5   1  185.34    4.44
  -2   5   1  186.02    4.45
  -2   5   1  189.93    4.41
   1  -5  -1   46.38    1.36
   1  -5  -1   47.17    1.33
   1  -5  -1   45.21    1.35
  -1   5   1   46.98    1.32
  -1   5   1   46.97    1.35
  -1   5   1   46.33    1.33
   0  -5  -1   22.00    0.80
   0  -5  -1   21.77    0.82
   0  -5  -1   22.91    0.85
   0  -5  -1   23.21    0.85
   0   5   1   22.89    0.81
   0   5   1   22.18    0.77
   0   5   1   23.10    0.80
  -1  -5  -1   39.15    1.19
  -1  -5  -1   39.51    1.23
  -1  -5  -1   39.82    1.18
  -1  -5  -1   40.36    1.23
   1   5   1   40.95    1.15
   1   5   1   41.03    1.18
   1   5   1   42.26    1.17
  -2  -5  -1   -0.11    0.26
  -2  -5  -1   -0.08    0.24
  -2  -5  -1   -0.07    0.22
  -2  -5  -1   -0.07    0.28
  -2  -5  -1   -0.16    0.29
   2   5   1    0.05    0.21
   2   5   1    0.08    0.19
   2   5   1    0.06    0.20
  -3  -5  -1    6.29    0.48
  -3  -5  -1    6.97    0.46
  -3  -5  -1    7.24    0.51
  -3  -5  -1    6.76    0.62
  -3  -5  -1    6.74    0.48
   3   5   1    6.97    0.32
   3   5   1    6.85    0.32
  -4  -5  -1    0.17    0.25
  -4  -5  -1    0.35    0.30
  -4  -5  -1    0.13    0.23
  -4  -5  -1    0.36    0.29
  -5  -5  -1   13.64    0.70
  -5  -5  -1   13.15    0.64
  -5  -5  -1   12.89    0.62
  -5  -5  -1   15.74    0.73
  -6  -5  -1   25.91    0.90
  -6  -5  -1   27.12    1.01
  -6  -5  -1   26.63    1.00
  -7  -5  -1    6.57    0.54
  -7  -5  -1    6.10    0.54
  -8  -5  -1    0.18    0.36
  -8  -5  -1   -0.02    0.34
  -9  -5  -1    3.74    0.49
  -9  -5  -1    3.85    0.49
 -10   6   1    0.97    0.36
 -10   6   1    0.78    0.35
  -9   6   1    1.24    0.37
  -9   6   1    0.72    0.34
  -8   6   1    0.36    0.32
  -8   6   1    0.10    0.30
  -7   6   1   14.64    0.76
  -7   6   1   14.41    0.72
  -7   6   1   12.07    0.77
   6  -6  -1   36.08    1.00
  -6   6   1   34.51    1.17
  -6   6   1   33.14    1.13
  -6   6   1   35.23    1.20
  -6   6   1   34.50    1.18
  -5   6   1    7.17    0.51
  -5   6   1    8.35    0.58
  -5   6   1    7.60    0.56
  -5   6   1    7.83    0.56
   4  -6  -1   19.99    0.78
  -4   6   1   19.42    0.83
  -4   6   1   19.99    0.81
  -4   6   1   18.65    0.78
  -4   6   1   19.99    0.82
   3  -6  -1   18.08    0.77
   3  -6  -1   17.16    0.74
   3  -6  -1   17.53    0.73
  -3   6   1   16.99    0.78
  -3   6   1   18.11    0.80
  -3   6   1   17.68    0.78
  -3   6   1   17.61    0.74
   2  -6  -1  116.35    2.96
   2  -6  -1  117.41    2.97
   2  -6  -1  115.48    2.94
  -2   6   1  120.84    2.93
  -2   6   1  120.66    2.96
  -2   6   1  109.87    2.96
   1  -6  -1   22.88    0.87
   1  -6  -1   23.64    0.93
   1  -6  -1   22.20    0.92
  -1   6   1   24.21    0.89
  -1   6   1   22.99    0.88
  -1   6   1   24.38    0.86
   0  -6  -1    6.05    0.50
   0  -6  -1    5.05    0.45
   0  -6  -1    5.53    0.49
   0   6   1    5.43    0.48
   0   6   1    5.25    0.41
   0   6   1    4.86    0.42
  -1  -6  -1   37.53    1.20
  -1  -6  -1   34.89    1.18
  -1  -6  -1   36.14    1.15
  -1  -6  -1   35.53    1.12
   1   6   1   35.11    1.08
   1   6   1   34.33    1.10
  -2  -6  -1   65.61    1.88
  -2  -6  -1   66.92    1.83
  -2  -6  -1   65.56    1.84
  -2  -6  -1   68.40    1.90
   2   6   1   70.31    1.78
   2   6   1   68.54    1.76
  -3  -6  -1    1.73    0.38
  -3  -6  -1    2.02    0.32
  -3  -6  -1    1.48    0.32
  -3  -6  -1    2.21    0.40
   3   6   1    2.17    0.25
  -4  -6  -1    0.30    0.34
  -4  -6  -1    0.12    0.24
  -4  -6  -1   -0.20    0.33
  -4  -6  -1    0.39    0.28
  -5  -6  -1   -0.17    0.34
  -5  -6  -1    0.11    0.28
  -5  -6  -1    0.07    0.35
  -6  -6  -1    1.59    0.42
  -6  -6  -1    1.75    0.43
  -7  -6  -1   -0.06    0.39
  -7  -6  -1    0.21    0.39
  -8  -6  -1    0.31    0.41
  -8  -6  -1   -0.34    0.39
 -10   7   1   12.01    0.81
 -10   7   1   11.77    0.80
  -9   7   1    1.43    0.40
  -9   7   1    1.51    0.38
  -8   7   1    0.03    0.32
  -8   7   1    0.67    0.37
   7  -7  -1    2.16    0.26
  -7   7   1    3.31    0.47
  -7   7   1    1.76    0.37
   6  -7  -1    0.08    0.21
  -6   7   1    0.27    0.30
  -6   7   1    0.24    0.34
  -6   7   1    0.25    0.35
  -6   7   1    0.04    0.32
   5  -7  -1    0.18    0.26
   5  -7  -1    0.43    0.24
  -5   7   1    0.68    0.34
  -5   7   1    0.60    0.33
  -5   7   1    0.05    0.30
  -5   7   1    0.46    0.30
   4  -7  -1    0.16    0.29
   4  -7  -1    0.48    0.26
  -4   7   1    0.36    0.31
  -4   7   1    0.50    0.29
  -4   7   1    0.11    0.30
  -4   7   1    0.61    0.31
   3  -7  -1    9.92    0.61
   3  -7  -1   10.90    0.65
   3  -7  -1   10.04    0.65
  -3   7   1   10.27    0.61
  -3   7   1   10.79    0.66
  -3   7   1   10.80    0.67
   2  -7  -1    7.17    0.57
   2  -7  -1    7.74    0.58
  -2   7   1    7.35    0.58
  -2   7   1    7.10    0.55
  -2   7   1    6.49    0.53
   1  -7  -1   18.54    0.87
   1  -7  -1   19.40    0.82
   1  -7  -1   17.42    0.87
  -1   7   1   17.42    0.80
  -1   7   1   18.03    0.77
   0  -7  -1   28.69    1.06
   0  -7  -1   29.22    1.12
   0  -7  -1   32.05    1.14
   0   7   1   30.44    1.05
   0   7   1   30.51    1.03
  -1  -7  -1    4.96    0.44
  -1  -7  -1    5.51    0.54
  -1  -7  -1    4.93    0.46
  -1  -7  -1    4.88    0.50
   1   7   1    6.20    0.47
   1   7   1    5.54    0.43
  -2  -7  -1   30.29    1.07
  -2  -7  -1   34.07    1.20
  -2  -7  -1   30.43    1.17
  -2  -7  -1   30.46    1.10
   2   7   1   33.49    1.04
   2   7   1   31.34    1.00
  -3  -7  -1    5.97    0.48
  -3  -7  -1    6.51    0.58
  -3  -7  -1    6.26    0.58
  -3  -7  -1    6.38    0.52
   3   7   1    6.50    0.41
  -4  -7  -1    1.79    0.35
  -4  -7  -1    2.86    0.42
  -4  -7  -1    2.38    0.49
  -4  -7  -1    2.26    0.46
  -5  -7  -1   22.33    1.05
  -5  -7  -1   21.19    1.03
  -6  -7  -1    0.31    0.41
  -6  -7  -1    0.23    0.43
  -7  -7  -1    0.46    0.44
  -7  -7  -1    0.28    0.44
  -8  -7  -1   -0.16    0.45
  -8  -7  -1    0.25    0.46
 -10   8   1    2.04    0.49
 -10   8   1    2.01    0.47
  -9   8   1    0.13    0.37
  -9   8   1    0.52    0.38
  -8   8   1    1.26    0.41
  -8   8   1    1.13    0.38
  -7   8   1    3.51    0.50
  -7   8   1    3.66    0.49
  -6   8   1   46.90    1.57
  -6   8   1   46.55    1.60
  -6   8   1   46.66    1.53
   5  -8  -1   -0.07    0.19
   5  -8  -1   -0.02    0.29
  -5   8   1    0.23    0.31
  -5   8   1   -0.34    0.32
  -5   8   1   -0.41    0.31
  -5   8   1    0.09    0.33
   4  -8  -1   -0.03    0.30
   4  -8  -1    0.02    0.27
  -4   8   1   -0.12    0.29
  -4   8   1   -0.16    0.30
  -4   8   1   -0.23    0.30
   3  -8  -1   -0.03    0.33
   3  -8  -1   -0.18    0.30
   3  -8  -1    0.70    0.32
  -3   8   1    0.03    0.28
  -3   8   1   -0.06    0.32
   2  -8  -1    1.41    0.40
   2  -8  -1    1.35    0.40
  -2   8   1    1.43    0.33
  -2   8   1    2.14    0.38
   1  -8  -1    0.64    0.39
   1  -8  -1    0.47    0.37
  -1   8   1    0.54    0.32
  -1   8   1    0.64    0.29
   0  -8  -1    5.85    0.59
   0  -8  -1    5.60    0.57
   0   8   1    4.91    0.45
   0   8   1    4.26    0.46
  -1  -8  -1    9.95    0.67
  -1  -8  -1   10.81    0.76
  -1  -8  -1   10.88    0.77
   1   8   1   10.32    0.64
   1   8   1    9.93    0.59
  -2  -8  -1    1.68    0.34
  -2  -8  -1    1.44    0.37
  -2  -8  -1    1.70    0.44
  -2  -8  -1    1.69    0.47
   2   8   1    1.46    0.33
   2   8   1    1.58    0.27
  -3  -8  -1    1.49    0.47
  -3  -8  -1    1.30    0.48
  -3  -8  -1    2.07    0.41
  -4  -8  -1   -0.34    0.41
  -4  -8  -1    0.15    0.42
  -5  -8  -1    2.90    0.56
  -5  -8  -1    3.19    0.57
  -6  -8  -1    0.46    0.48
  -6  -8  -1    0.10    0.50
  -7  -8  -1    0.04    0.49
  -7  -8  -1   -0.32    0.48
  -8  -8  -1    4.20    0.66
  -8  -8  -1    4.10    0.66
 -10   9   1    0.99    0.47
 -10   9   1    0.50    0.41
  -9   9   1    0.54    0.42
  -9   9   1    0.74    0.43
  -8   9   1    1.36    0.43
  -8   9   1    1.16    0.45
  -7   9   1    4.30    0.57
  -7   9   1    3.90    0.53
  -6   9   1    0.04    0.36
  -6   9   1    0.09    0.40
   5  -9  -1   -0.11    0.32
  -5   9   1   -0.25    0.33
  -5   9   1    0.24    0.37
   4  -9  -1    1.53    0.38
   4  -9  -1    1.74    0.42
  -4   9   1    1.39    0.39
  -4   9   1    1.47    0.43
   3  -9  -1   13.99    0.87
   3  -9  -1   14.00    0.84
   3  -9  -1   14.33    0.81
  -3   9   1   14.58    0.78
  -3   9   1   15.42    0.83
   2  -9  -1    0.80    0.42
   2  -9  -1    0.83    0.31
   2  -9  -1    1.30    0.43
  -2   9   1    0.71    0.37
  -2   9   1    0.75    0.34
   1  -9  -1   21.48    1.05
   1  -9  -1   20.70    1.05
  -1   9   1   20.24    0.94
  -1   9   1   20.39    0.91
   0  -9  -1   23.57    1.14
   0  -9  -1   25.82    1.17
   0   9   1   23.97    0.97
   0   9   1   23.46    1.00
  -1  -9  -1    1.32    0.50
  -1  -9  -1    0.60    0.45
   1   9   1    0.07    0.31
   1   9   1    0.91    0.30
  -2  -9  -1    3.78    0.49
  -2  -9  -1    4.16    0.61
  -2  -9  -1    4.93    0.63
   2   9   1    4.86    0.50
  -3  -9  -1    5.35    0.66
  -3  -9  -1    5.71    0.69
  -4  -9  -1   -0.49    0.49
  -4  -9  -1   -0.03    0.46
  -5  -9  -1   -0.16    0.50
  -5  -9  -1    0.08    0.51
  -6  -9  -1    0.66    0.52
  -6  -9  -1   -0.16    0.51
  -7  -9  -1    0.02    0.55
  -7  -9  -1    0.31    0.54
 -10  10   1   -0.21    0.43
 -10  10   1    0.12    0.43
  -9  10   1    7.05    0.70
  -9  10   1    6.44    0.73
  -8  10   1    4.78    0.61
  -8  10   1    3.33    0.59
  -7  10   1    2.98    0.55
  -7  10   1    3.56    0.58
  -6  10   1   -0.17    0.40
  -6  10   1   -0.47    0.36
   5 -10  -1    1.26    0.43
  -5  10   1    2.44    0.52
  -5  10   1    2.27    0.47
   4 -10  -1    0.56    0.39
   4 -10  -1    0.37    0.43
  -4  10   1    0.94    0.39
  -4  10   1    0.94    0.43
   3 -10  -1   -0.27    0.39
   3 -10  -1   -0.59    0.39
   3 -10  -1   -0.40    0.35
  -3  10   1   -0.12    0.33
  -3  10   1   -0.52    0.36
   2 -10  -1    0.79    0.39
   2 -10  -1   -0.20    0.44
   2 -10  -1    0.91    0.47
  -2  10   1    0.41    0.38
  -2  10   1    0.34    0.35
   1 -10  -1   32.69    1.37
   1 -10  -1   28.63    1.33
  -1  10   1   30.09    1.24
  -1  10   1   29.78    1.19
   0 -10  -1   21.64    1.18
   0 -10  -1   20.26    1.16
   0  10   1   21.53    1.03
   0  10   1   20.63    0.94
  -1 -10  -1   17.53    1.15
  -1 -10  -1   18.53    1.12
   1  10   1   15.79    0.87
   1  10   1   17.35    0.86
  -2 -10  -1   -0.02    0.50
  -2 -10  -1   -0.35    0.49
   2  10   1   -0.11    0.30
  -3 -10  -1   -0.55    0.51
  -3 -10  -1    0.08    0.53
  -4 -10  -1   -0.07    0.55
  -4 -10  -1   -0.01    0.53
  -5 -10  -1    3.13    0.68
  -5 -10  -1    3.28    0.72
  -6 -10  -1   -0.67    0.55
  -6 -10  -1   -0.76    0.55
  -9  11   1    7.38    0.81
  -9  11   1    6.78    0.74
  -8  11   1    5.84    0.73
  -8  11   1    5.29    0.68
  -7  11   1   14.08    1.03
  -7  11   1   14.29    0.99
  -6  11   1    0.29    0.45
  -6  11   1    0.12    0.40
   5 -11  -1   -0.39    0.36
  -5  11   1   -0.54    0.36
  -5  11   1   -0.09    0.42
   4 -11  -1   -0.29    0.43
   4 -11  -1    0.62    0.43
  -4  11   1    0.26    0.38
  -4  11   1   -0.15    0.41
   3 -11  -1    6.11    0.72
   3 -11  -1    7.47    0.74
  -3  11   1    6.71    0.68
  -3  11   1    7.59    0.75
   2 -11  -1    4.67    0.68
   2 -11  -1    5.60    0.71
   2 -11  -1    5.87    0.74
  -2  11   1    5.87    0.67
  -2  11   1    5.72    0.62
   1 -11  -1    5.38    0.71
   1 -11  -1    5.67    0.73
   1 -11  -1    4.13    0.55
  -1  11   1    4.90    0.62
  -1  11   1    5.34    0.58
   0 -11  -1    4.13    0.71
   0 -11  -1    4.21    0.70
   0  11   1    4.24    0.54
   0  11   1    5.37    0.63
  -1 -11  -1   18.81    1.26
  -1 -11  -1   21.40    1.26
   1  11   1   19.41    0.99
  -2 -11  -1   10.47    0.93
  -2 -11  -1    9.45    0.90
  -3 -11  -1   16.38    1.19
  -3 -11  -1   12.08    1.02
  -4 -11  -1   -0.27    0.58
  -4 -11  -1    0.02    0.60
  -5 -11  -1    4.61    0.80
  -5 -11  -1    4.38    0.78
  -6 -11  -1   -0.26    0.60
  -6 -11  -1    0.01    0.52
  -6 -11  -1   -0.78    0.61
  -9  12   1    0.82    0.52
  -9  12   1    1.77    0.58
  -8  12   1    0.13    0.49
  -8  12   1    0.30    0.44
  -7  12   1    1.75    0.53
  -7  12   1    2.20    0.59
  -6  12   1    0.70    0.51
  -6  12   1    0.47    0.45
  -5  12   1    3.84    0.60
  -5  12   1    2.18    0.59
   4 -12  -1    0.55    0.51
  -4  12   1    1.20    0.49
  -4  12   1    0.64    0.43
   3 -12  -1   24.15    1.30
   3 -12  -1   22.94    1.31
  -3  12   1   24.68    1.19
  -3  12   1   25.62    1.25
   2 -12  -1    3.11    0.69
   2 -12  -1    2.74    0.65
  -2  12   1    3.56    0.56
  -2  12   1    2.81    0.57
   1 -12  -1   13.52    1.08
   1 -12  -1   13.56    1.06
  -1  12   1   15.23    0.93
  -1  12   1   13.46    0.97
   0 -12  -1    4.45    0.76
   0 -12  -1    4.27    0.76
   0  12   1    3.62    0.57
  -1 -12  -1   -0.30    0.59
  -1 -12  -1    0.21    0.64
  -2 -12  -1    8.52    0.94
  -2 -12  -1    7.46    0.91
  -3 -12  -1   11.96    1.09
  -3 -12  -1   13.14    1.10
  -4 -12  -1    3.46    0.78
  -4 -12  -1    4.36    0.84
  -5 -12  -1    0.98    0.71
  -5 -12  -1    0.41    0.71
  -9  13   1    2.07    0.61
  -8  13   1    9.30    0.91
  -8  13   1    8.95    0.96
  -7  13   1    0.26    0.47
  -7  13   1   -0.11    0.49
  -6  13   1    2.73    0.61
  -6  13   1    2.02    0.57
  -5  13   1    0.82    0.49
  -5  13   1    1.54    0.55
   4 -13  -1    8.93    0.89
  -4  13   1    8.63    0.87
  -4  13   1    9.04    0.86
   3 -13  -1    7.51    0.86
   3 -13  -1    7.35    0.88
  -3  13   1    6.23    0.72
  -3  13   1    7.26    0.79
   2 -13  -1    2.61    0.71
   2 -13  -1    3.28    0.72
  -2  13   1    3.76    0.65
  -2  13   1    3.80    0.59
   1 -13  -1    0.25    0.64
   1 -13  -1   -0.82    0.56
  -1  13   1    0.96    0.49
   0 -13  -1   -0.09    0.63
   0 -13  -1    0.06    0.65
   0  13   1    1.03    0.48
  -1 -13  -1   11.45    1.07
  -1 -13  -1    8.61    0.98
  -2 -13  -1    2.89    0.82
  -2 -13  -1    4.82    0.86
  -3 -13  -1    0.33    0.71
  -3 -13  -1   -0.43    0.64
  -4 -13  -1    1.12    0.75
  -4 -13  -1    1.97    0.81
  -8  14   1    0.63    0.56
  -8  14   1    0.17    0.51
  -7  14   1    5.10    0.81
  -7  14   1    6.00    0.81
  -6  14   1    0.02    0.49
  -6  14   1    1.06    0.52
  -5  14   1    0.03    0.47
  -5  14   1   -0.54    0.49
   4 -14  -1    0.47    0.59
  -4  14   1    0.58    0.53
  -4  14   1    0.13    0.45
   3 -14  -1    3.44    0.75
  -3  14   1    2.10    0.55
  -3  14   1    2.49    0.60
   2 -14  -1   -0.56    0.61
   2 -14  -1   -0.76    0.64
  -2  14   1    0.96    0.53
   1 -14  -1    0.13    0.69
   1 -14  -1   -0.68    0.63
  -1  14   1    0.51    0.47
   0 -14  -1    3.87    0.85
   0 -14  -1    3.14    0.83
  -1 -14  -1    3.12    0.85
  -1 -14  -1    1.76    0.82
  -2 -14  -1    1.18    0.82
  -2 -14  -1    2.53    0.84
  -3 -14  -1    1.16    0.81
  -3 -14  -1    3.88    0.93
  -7  15   1    1.19    0.60
  -7  15   1    0.24    0.57
  -6  15   1    0.81    0.57
  -6  15   1    1.30    0.60
  -5  15   1    0.58    0.55
  -5  15   1    1.24    0.59
  -4  15   1    4.09    0.74
  -4  15   1    3.62    0.69
   3 -15  -1    2.94    0.82
  -3  15   1    3.62    0.73
   2 -15  -1    1.04    0.78
   2 -15  -1    1.80    0.73
  -2  15   1    1.41    0.58
   1 -15  -1    2.62    0.87
   1 -15  -1    3.62    0.93
   0 -15  -1   -0.07    0.73
   0 -15  -1   -1.10    0.72
  -1 -15  -1    0.92    0.85
  -1 -15  -1    2.65    0.89
  -2 -15  -1    4.64    1.01
  -2 -15  -1    4.31    1.03
  -6  16   1    5.12    0.88
  -6  16   1    3.39    0.74
  -5  16   1    1.83    0.65
  -5  16   1    0.93    0.59
  -4  16   1   14.68    1.26
   3 -16  -1    1.01    0.83
  -3  16   1    1.99    0.64
   2 -16  -1   -0.59    0.78
   1 -16  -1    4.31    1.03
   1 -16  -1    4.56    0.96
   0 -16  -1    0.57    0.88
   0 -16  -1   -1.37    0.77
  -1 -16  -1    2.06    0.96
  -1 -16  -1    1.53    0.94
  -4  17   1    0.50    0.62
   2 -17  -1    8.49    1.22
   2 -17   2    2.94    0.96
  -4  17  -2    6.58    0.95
  -1 -16   2   -1.29    0.78
  -1 -16   2   -0.15    0.81
   0 -16   2    7.68    1.12
   0 -16   2    6.91    1.14
   1 -16   2    2.61    0.89
   1 -16   2    3.59    0.95
   2 -16   2    0.41    0.81
  -3  16  -2   -0.25    0.55
   3 -16   2   -0.28    0.73
  -4  16  -2    1.54    0.67
  -5  16  -2    6.99    0.95
  -5  16  -2    7.74    0.92
  -6  16  -2    0.54    0.61
  -6  16  -2    0.35    0.59
  -2 -15   2   -0.49    0.75
  -2 -15   2    0.81    0.82
  -1 -15   2    0.62    0.81
  -1 -15   2   -0.77    0.70
   0 -15   2    1.32    0.81
   0 -15   2    0.94    0.77
   1 -15   2   -0.06    0.70
   1 -15   2    0.04    0.77
  -2  15  -2    3.34    0.67
   2 -15   2    2.43    0.84
   2 -15   2    2.53    0.81
  -3  15  -2    0.46    0.57
   3 -15   2    0.18    0.67
  -4  15  -2    1.18    0.57
  -4  15  -2    0.87    0.59
  -5  15  -2    1.24    0.59
  -5  15  -2    0.78    0.57
  -6  15  -2    0.99    0.61
  -6  15  -2    1.19    0.61
  -7  15  -2    3.14    0.73
  -7  15  -2    1.90    0.69
  -3 -14   2    0.57    0.76
  -3 -14   2   -0.20    0.76
  -2 -14   2    0.66    0.77
  -2 -14   2    1.17    0.79
  -1 -14   2    0.41    0.73
  -1 -14   2   -1.67    0.65
   0 -14   2    0.43    0.73
   0 -14   2    0.19    0.70
  -1  14  -2   -0.34    0.44
   1 -14   2    0.28    0.64
   1 -14   2    0.03    0.70
  -2  14  -2    5.27    0.74
   2 -14   2    3.55    0.80
   2 -14   2    5.10    0.84
  -3  14  -2    1.10    0.53
  -3  14  -2    0.23    0.52
   3 -14   2   -0.06    0.63
  -4  14  -2    0.26    0.50
  -4  14  -2   -0.73    0.47
   4 -14   2    0.37    0.57
  -5  14  -2    1.32    0.57
  -5  14  -2    0.89    0.55
  -6  14  -2    1.74    0.58
  -6  14  -2    1.37    0.62
  -7  14  -2   -0.04    0.52
  -7  14  -2    0.16    0.53
  -8  14  -2    7.80    0.98
  -8  14  -2   10.30    1.03
  -4 -13   2   -1.34    0.64
  -4 -13   2   -0.67    0.68
  -3 -13   2    0.25    0.70
  -3 -13   2    0.50    0.71
  -2 -13   2    1.21    0.73
  -2 -13   2    4.28    0.83
  -1 -13   2    2.28    0.73
  -1 -13   2    1.23    0.72
   0  13  -2    2.27    0.53
   0 -13   2    1.54    0.73
   0 -13   2    2.12    0.75
  -1  13  -2    2.80    0.59
   1 -13   2    1.49    0.66
   1 -13   2    1.18    0.69
  -2  13  -2    0.37    0.50
  -2  13  -2    0.48    0.43
   2 -13   2   -0.02    0.58
   2 -13   2    0.41    0.59
  -3  13  -2    6.03    0.77
  -3  13  -2    7.01    0.76
   3 -13   2    6.10    0.80
   3 -13   2    4.67    0.75
  -4  13  -2    0.60    0.48
  -4  13  -2    0.70    0.51
   4 -13   2    1.22    0.54
  -5  13  -2   -0.07    0.49
  -5  13  -2    0.19    0.47
  -6  13  -2    5.53    0.75
  -6  13  -2    4.88    0.73
  -7  13  -2    0.00    0.49
  -7  13  -2   -0.08    0.47
  -8  13  -2   19.58    1.28
  -8  13  -2   17.38    1.22
  -5 -12   2    1.70    0.74
  -5 -12   2    3.41    0.77
  -4 -12   2    0.79    0.64
  -4 -12   2    0.66    0.68
  -3 -12   2    0.02    0.61
  -3 -12   2    0.00    0.59
  -2 -12   2    4.04    0.78
  -2 -12   2    3.15    0.74
  -1 -12   2   36.31    1.68
  -1 -12   2   33.79    1.64
   0  12  -2    9.18    0.81
   0 -12   2    7.98    0.88
   0 -12   2    9.92    0.92
  -1  12  -2    1.51    0.50
  -1  12  -2    0.82    0.42
   1 -12   2    0.21    0.57
   1 -12   2    0.55    0.59
  -2  12  -2   16.86    1.07
  -2  12  -2   18.87    1.05
   2 -12   2   18.31    1.18
   2 -12   2   15.90    1.19
  -3  12  -2    5.57    0.66
  -3  12  -2    5.70    0.70
   3 -12   2    6.51    0.76
   3 -12   2    7.00    0.76
  -4  12  -2   -0.03    0.44
  -4  12  -2   -0.24    0.41
   4 -12   2   -0.70    0.43
  -5  12  -2    0.32    0.46
  -5  12  -2   -0.01    0.42
  -6  12  -2    3.70    0.61
  -6  12  -2    3.93    0.67
  -7  12  -2    8.36    0.85
  -7  12  -2    6.59    0.75
  -8  12  -2    0.46    0.48
  -8  12  -2    0.64    0.48
  -9  12  -2    0.60    0.54
  -9  12  -2    0.04    0.46
  -6 -11   2    3.68    0.79
  -6 -11   2    2.61    0.66
  -6 -11   2    2.99    0.73
  -5 -11   2    0.67    0.53
  -5 -11   2   -0.87    0.56
  -5 -11   2   -0.77    0.58
  -4 -11   2   -0.20    0.58
  -4 -11   2    0.12    0.50
  -4 -11   2   -0.59    0.56
  -3 -11   2   -0.05    0.58
  -3 -11   2    0.67    0.59
  -3 -11   2    0.70    0.51
  -2 -11   2    0.32    0.47
  -2 -11   2    0.85    0.58
  -2 -11   2    0.93    0.60
   1  11  -2   23.44    1.10
  -1 -11   2   24.24    1.32
  -1 -11   2   24.11    1.27
  -1 -11   2   24.82    1.35
   0  11  -2    7.65    0.71
   0  11  -2    7.52    0.65
   0 -11   2    6.84    0.80
   0 -11   2    5.88    0.74
   0 -11   2    7.75    0.73
  -1  11  -2   20.50    1.10
  -1  11  -2   23.82    1.09
   1 -11   2   21.96    1.23
   1 -11   2   21.61    1.11
   1 -11   2   20.43    1.21
  -2  11  -2   13.98    0.91
  -2  11  -2   15.15    0.96
   2 -11   2   15.68    1.07
   2 -11   2   14.00    1.01
   2 -11   2   14.56    0.94
  -3  11  -2   14.22    0.97
  -3  11  -2   14.81    0.94
   3 -11   2   15.90    1.00
   3 -11   2   15.85    1.04
  -4  11  -2   13.96    0.95
  -4  11  -2   14.43    0.92
   4 -11   2   13.29    0.94
   4 -11   2   13.13    0.99
  -5  11  -2   -0.05    0.39
  -5  11  -2    0.22    0.44
   5 -11   2   -0.10    0.40
  -6  11  -2    0.14    0.42
  -6  11  -2    0.22    0.42
  -7  11  -2   12.44    0.96
  -7  11  -2   13.59    0.97
  -8  11  -2    4.75    0.68
  -8  11  -2    4.86    0.66
  -9  11  -2    0.37    0.48
  -9  11  -2   -0.25    0.42
  -7 -10   2   -0.01    0.59
  -7 -10   2   -0.30    0.61
  -7 -10   2    1.60    0.58
  -6 -10   2    0.56    0.57
  -6 -10   2    0.09    0.50
  -6 -10   2    0.36    0.58
  -5 -10   2    2.36    0.65
  -5 -10   2    2.85    0.64
  -5 -10   2    3.41    0.65
  -4 -10   2    1.88    0.61
  -4 -10   2    0.96    0.51
  -4 -10   2    0.61    0.56
  -3 -10   2    0.43    0.46
  -3 -10   2    0.67    0.54
  -3 -10   2    2.06    0.59
   2  10  -2   27.42    1.08
  -2 -10   2   25.21    1.30
  -2 -10   2   25.74    1.25
  -2 -10   2   26.46    1.31
   1  10  -2    1.31    0.40
   1  10  -2    1.13    0.37
  -1 -10   2    0.80    0.45
  -1 -10   2    0.79    0.51
  -1 -10   2    0.55    0.50
   0  10  -2    1.03    0.41
   0  10  -2    0.94    0.36
   0 -10   2    1.17    0.41
   0 -10   2    0.98    0.51
   0 -10   2    0.79    0.47
  -1  10  -2   41.74    1.50
  -1  10  -2   39.81    1.45
   1 -10   2   42.73    1.58
   1 -10   2   42.85    1.59
   1 -10   2   39.87    1.50
  -2  10  -2   33.26    1.28
  -2  10  -2   31.72    1.30
   2 -10   2   32.72    1.30
   2 -10   2   31.12    1.36
   2 -10   2   34.35    1.36
  -3  10  -2    9.95    0.77
  -3  10  -2    9.20    0.76
   3 -10   2    9.48    0.79
   3 -10   2    8.23    0.72
   3 -10   2    9.00    0.74
  -4  10  -2   28.19    1.24
  -4  10  -2   30.05    1.21
   4 -10   2   30.15    1.21
   4 -10   2   27.56    1.22
  -5  10  -2   14.33    0.89
  -5  10  -2   14.66    0.92
   5 -10   2   14.11    0.88
   5 -10   2   13.21    0.77
  -6  10  -2   11.34    0.90
  -6  10  -2   13.92    0.90
  -7  10  -2    1.13    0.44
  -7  10  -2    1.46    0.48
  -8  10  -2   -0.45    0.39
  -8  10  -2   -0.40    0.36
  -9  10  -2    4.21    0.59
  -9  10  -2    5.03    0.66
 -10  10  -2    0.87    0.48
 -10  10  -2    0.21    0.42
  -7  -9   2    1.78    0.61
  -7  -9   2    2.06    0.63
  -7  -9   2    1.77    0.54
  -6  -9   2    0.28    0.46
  -6  -9   2    0.29    0.51
  -6  -9   2    0.16    0.53
  -5  -9   2    0.44    0.52
  -5  -9   2    0.80    0.47
  -5  -9   2    1.89    0.57
  -4  -9   2    1.97    0.56
  -4  -9   2    1.52    0.52
  -4  -9   2    1.35    0.48
  -3  -9   2    1.98    0.51
  -3  -9   2    2.55    0.53
  -3  -9   2    1.61    0.54
   2   9  -2    1.82    0.39
  -2  -9   2    2.31    0.45
  -2  -9   2    1.55    0.50
  -2  -9   2    1.24    0.51
  -2  -9   2    2.08    0.50
   1   9  -2    3.23    0.46
   1   9  -2    2.66    0.41
  -1  -9   2    2.81    0.54
  -1  -9   2    2.56    0.51
  -1  -9   2    3.22    0.49
   0   9  -2    1.03    0.37
   0   9  -2    0.95    0.33
   0  -9   2    0.51    0.42
   0  -9   2    0.71    0.38
   0  -9   2    1.31    0.44
  -1   9  -2    0.48    0.31
  -1   9  -2   -0.20    0.33
   1  -9   2   -0.19    0.33
   1  -9   2   -0.16    0.36
   1  -9   2    0.27    0.37
  -2   9  -2   20.94    1.01
  -2   9  -2   24.40    1.01
   2  -9   2   22.82    1.01
   2  -9   2   24.68    1.07
   2  -9   2   22.76    1.08
  -3   9  -2    9.94    0.69
  -3   9  -2    8.24    0.66
   3  -9   2    9.02    0.67
   3  -9   2   10.17    0.77
   3  -9   2    9.42    0.70
  -4   9  -2    9.51    0.70
  -4   9  -2    8.74    0.69
   4  -9   2    9.63    0.66
   4  -9   2    9.40    0.71
   4  -9   2    9.91    0.68
  -5   9  -2    1.49    0.42
  -5   9  -2    1.93    0.46
  -5   9  -2    2.22    0.46
   5  -9   2    2.15    0.37
   5  -9   2    1.87    0.41
  -6   9  -2   63.51    1.97
  -6   9  -2   60.66    1.92
  -7   9  -2   -0.21    0.34
  -7   9  -2   -0.19    0.37
  -8   9  -2    1.43    0.45
  -8   9  -2    2.20    0.45
  -9   9  -2    4.57    0.61
  -9   9  -2    4.24    0.57
 -10   9  -2    0.78    0.41
 -10   9  -2    0.52    0.43
  -8  -8   2    1.22    0.56
  -8  -8   2    0.12    0.51
  -8  -8   2    0.85    0.48
  -7  -8   2   -0.37    0.48
  -7  -8   2    0.22    0.48
  -7  -8   2    0.17    0.43
  -6  -8   2    0.77    0.45
  -6  -8   2    1.18    0.52
  -6  -8   2    0.46    0.46
  -5  -8   2    1.01    0.47
  -5  -8   2    1.21    0.45
  -5  -8   2    0.75    0.47
  -4  -8   2    0.78    0.42
  -4  -8   2    0.23    0.38
  -4  -8   2    0.25    0.45
   3   8  -2    0.46    0.27
  -3  -8   2    0.26    0.37
  -3  -8   2   -0.15    0.41
  -3  -8   2    0.34    0.39
  -3  -8   2    0.47    0.37
   2   8  -2   10.11    0.60
  -2  -8   2    8.50    0.65
  -2  -8   2    8.38    0.67
  -2  -8   2    8.37    0.66
  -2  -8   2    9.42    0.72
  -2  -8   2    8.46    0.64
   1   8  -2    3.25    0.39
   1   8  -2    2.86    0.40
  -1  -8   2    2.09    0.42
  -1  -8   2    2.48    0.44
  -1  -8   2    2.14    0.46
  -1  -8   2    2.10    0.44
   0   8  -2   19.07    0.82
   0   8  -2   16.81    0.83
   0  -8   2   17.88    0.89
   0  -8   2   17.11    0.90
   0  -8   2   17.30    0.91
  -1   8  -2    4.97    0.47
  -1   8  -2    5.91    0.53
   1  -8   2    5.80    0.57
   1  -8   2    4.51    0.49
   1  -8   2    4.27    0.51
  -2   8  -2    2.14    0.37
  -2   8  -2    3.10    0.43
   2  -8   2    3.26    0.47
   2  -8   2    2.87    0.43
   2  -8   2    1.48    0.37
   2  -8   2    1.83    0.32
  -3   8  -2   -0.05    0.30
  -3   8  -2    0.12    0.28
  -3   8  -2    0.12    0.32
   3  -8   2    0.41    0.34
   3  -8   2    0.04    0.27
   3  -8   2    0.06    0.29
   3  -8   2    0.35    0.30
  -4   8  -2   40.23    1.37
  -4   8  -2   39.19    1.39
  -4   8  -2   38.56    1.33
   4  -8   2   40.30    1.34
   4  -8   2   41.45    1.26
   4  -8   2   40.74    1.34
  -5   8  -2   58.70    1.84
  -5   8  -2   59.61    1.77
  -5   8  -2   57.40    1.80
  -5   8  -2   55.89    1.80
   5  -8   2   59.82    1.60
   5  -8   2   58.77    1.70
   5  -8   2   60.25    1.72
  -6   8  -2    3.99    0.55
  -6   8  -2    5.91    0.57
  -6   8  -2    4.85    0.51
   6  -8   2    4.26    0.33
  -7   8  -2    4.41    0.50
  -7   8  -2    4.41    0.53
  -8   8  -2    2.37    0.46
  -8   8  -2    2.36    0.43
  -9   8  -2    2.92    0.47
  -9   8  -2    2.88    0.49
 -10   8  -2    2.27    0.47
 -10   8  -2    2.36    0.49
  -8  -7   2    0.16    0.48
  -8  -7   2    0.24    0.48
  -8  -7   2    0.30    0.42
  -7  -7   2    2.25    0.49
  -7  -7   2    1.60    0.50
  -7  -7   2    1.74    0.49
  -6  -7   2    2.32    0.46
  -6  -7   2    2.10    0.49
  -6  -7   2    2.60    0.52
  -5  -7   2    0.06    0.35
  -5  -7   2    1.61    0.45
  -5  -7   2    0.22    0.40
  -4  -7   2    0.43    0.35
  -4  -7   2    0.50    0.38
  -4  -7   2    0.92    0.36
  -4  -7   2   -0.05    0.38
  -4  -7   2    0.40    0.32
  -3  -7   2    8.57    0.63
  -3  -7   2    6.63    0.60
  -3  -7   2    7.77    0.60
  -3  -7   2    9.46    0.66
  -3  -7   2    7.37    0.60
   2   7  -2    2.23    0.35
  -2  -7   2    2.16    0.41
  -2  -7   2    2.98    0.39
  -2  -7   2    3.15    0.45
  -2  -7   2    2.40    0.41
  -2  -7   2    2.86    0.44
   1   7  -2   22.52    0.88
   1   7  -2   22.34    0.86
  -1  -7   2   22.77    0.96
  -1  -7   2   23.80    0.97
  -1  -7   2   22.59    0.91
  -1  -7   2   23.63    0.98
  -1  -7   2   22.69    0.93
   0   7  -2   62.24    1.74
   0   7  -2   61.48    1.76
   0  -7   2   61.06    1.78
   0  -7   2   58.84    1.82
   0  -7   2   63.74    1.83
   0  -7   2   61.38    1.81
  -1   7  -2   44.34    1.37
  -1   7  -2   42.28    1.33
   1  -7   2   44.09    1.40
   1  -7   2   41.96    1.39
  -2   7  -2   82.34    2.21
  -2   7  -2   82.14    2.26
  -2   7  -2   79.71    2.21
   2  -7   2   82.41    2.25
   2  -7   2   82.31    2.28
   2  -7   2   81.45    2.23
   2  -7   2   81.68    2.17
  -3   7  -2   34.91    1.21
  -3   7  -2   34.00    1.22
  -3   7  -2   36.47    1.19
   3  -7   2   35.11    1.20
   3  -7   2   36.54    1.15
   3  -7   2   35.28    1.19
   3  -7   2   37.87    1.20
  -4   7  -2    2.79    0.40
  -4   7  -2    2.21    0.39
  -4   7  -2    1.84    0.35
  -4   7  -2    2.87    0.37
   4  -7   2    2.67    0.33
   4  -7   2    2.35    0.36
   4  -7   2    2.16    0.33
  -5   7  -2  149.19    3.79
  -5   7  -2  150.38    3.86
  -5   7  -2  153.07    3.95
  -5   7  -2  151.63    3.83
  -5   7  -2  151.88    3.84
   5  -7   2  155.11    3.72
   5  -7   2  155.06    3.72
   5  -7   2  151.71    3.52
  -6   7  -2    0.21    0.29
  -6   7  -2    0.45    0.31
  -6   7  -2    0.32    0.31
  -6   7  -2   -0.08    0.32
   6  -7   2    0.19    0.19
  -7   7  -2    0.51    0.32
  -7   7  -2    0.07    0.34
  -8   7  -2    0.40    0.32
  -8   7  -2    0.13    0.34
  -9   7  -2    0.58    0.36
  -9   7  -2    0.02    0.32
 -10   7  -2    2.53    0.45
 -10   7  -2    1.86    0.43
  -8  -6   2    0.59    0.44
  -8  -6   2    1.29    0.43
  -8  -6   2    0.70    0.44
  -7  -6   2    0.93    0.42
  -7  -6   2    0.58    0.42
  -7  -6   2    0.28    0.36
  -6  -6   2    4.24    0.48
  -6  -6   2    4.34    0.53
  -6  -6   2    3.97    0.50
  -5  -6   2   19.52    0.91
  -5  -6   2   19.25    0.84
  -5  -6   2   18.57    0.93
  -5  -6   2   20.25    0.89
  -4  -6   2    5.38    0.48
  -4  -6   2    5.13    0.49
  -4  -6   2    6.45    0.56
  -4  -6   2    5.68    0.49
  -4  -6   2    6.04    0.48
   3   6  -2   22.73    0.74
  -3  -6   2   23.61    0.94
  -3  -6   2   22.92    0.89
  -3  -6   2   25.36    0.94
  -3  -6   2   25.10    0.94
  -3  -6   2   23.53    0.96
   2   6  -2    7.84    0.49
  -2  -6   2    7.33    0.55
  -2  -6   2    8.19    0.56
  -2  -6   2    6.27    0.51
  -2  -6   2    7.18    0.54
  -2  -6   2    7.78    0.58
   1   6  -2  248.82    5.80
   1   6  -2  241.51    5.81
  -1  -6   2  256.39    6.07
  -1  -6   2  248.62    5.88
  -1  -6   2  247.69    5.87
  -1  -6   2  241.90    5.83
  -1  -6   2  243.71    5.85
  -1  -6   2  242.72    5.80
   0   6  -2    9.92    0.58
   0   6  -2    9.84    0.56
   0   6  -2   10.70    0.62
   0  -6   2   10.40    0.64
   0  -6   2   10.96    0.63
   0  -6   2   10.54    0.65
   0  -6   2    9.70    0.65
   0  -6   2    9.13    0.61
  -1   6  -2   30.16    1.05
  -1   6  -2   31.72    1.03
  -1   6  -2   30.46    1.04
   1  -6   2   29.84    1.05
   1  -6   2   31.36    1.07
   1  -6   2   30.07    1.06
   1  -6   2   32.09    1.08
   1  -6   2   29.43    1.03
  -2   6  -2    8.12    0.56
  -2   6  -2    7.57    0.52
  -2   6  -2    8.61    0.57
   2  -6   2    8.15    0.59
   2  -6   2    7.73    0.53
   2  -6   2    7.80    0.55
   2  -6   2    7.47    0.53
  -3   6  -2  265.19    6.34
  -3   6  -2  266.36    6.52
  -3   6  -2  262.01    6.28
  -3   6  -2  268.15    6.31
  -3   6  -2  267.58    6.32
   3  -6   2  259.98    6.28
   3  -6   2  264.91    6.30
   3  -6   2  274.36    6.04
   3  -6   2  273.87    6.49
  -4   6  -2   93.36    2.51
  -4   6  -2   90.83    2.44
  -4   6  -2   95.00    2.44
  -4   6  -2   92.42    2.41
  -4   6  -2   92.00    2.46
   4  -6   2   96.99    2.40
   4  -6   2   95.09    2.25
   4  -6   2   90.39    2.36
  -5   6  -2   13.16    0.65
  -5   6  -2   12.98    0.69
  -5   6  -2   13.04    0.66
  -5   6  -2   13.86    0.67
  -5   6  -2   14.48    0.71
   5  -6   2   13.72    0.55
  -6   6  -2    0.58    0.32
  -6   6  -2    0.78    0.29
  -6   6  -2    0.48    0.27
  -6   6  -2    1.10    0.29
  -6   6  -2    0.88    0.31
  -7   6  -2   16.56    0.78
  -7   6  -2   17.59    0.78
  -7   6  -2   18.04    0.82
  -8   6  -2   23.92    0.96
  -8   6  -2   21.75    0.92
  -9   6  -2    0.20    0.32
  -9   6  -2    0.01    0.29
 -10   6  -2    0.62    0.35
 -10   6  -2    0.89    0.35
  -9  -5   2    4.03    0.50
  -9  -5   2    4.97    0.55
  -8  -5   2    3.29    0.47
  -8  -5   2    3.20    0.48
  -7  -5   2    4.35    0.47
  -7  -5   2    5.19    0.52
  -7  -5   2    5.55    0.52
  -6  -5   2   22.32    0.88
  -6  -5   2   22.60    0.93
  -6  -5   2   22.15    0.92
  -6  -5   2   22.35    0.87
  -5  -5   2   19.41    0.83
  -5  -5   2   21.87    0.87
  -5  -5   2   21.27    0.89
  -5  -5   2   20.34    0.81
  -5  -5   2   21.21    0.83
  -4  -5   2   10.51    0.62
  -4  -5   2   10.98    0.65
  -4  -5   2   11.50    0.61
  -4  -5   2   12.44    0.63
   3   5  -2    0.15    0.18
  -3  -5   2    0.32    0.29
  -3  -5   2    0.16    0.26
  -3  -5   2   -0.07    0.26
  -3  -5   2   -0.12    0.24
   2   5  -2   66.81    1.75
   2   5  -2   67.90    1.90
   2   5  -2   68.93    1.76
  -2  -5   2   66.38    1.83
  -2  -5   2   69.73    1.82
  -2  -5   2   65.53    1.84
  -2  -5   2   68.36    1.83
  -2  -5   2   69.81    1.87
  -2  -5   2   66.78    1.94
   1   5  -2    0.83    0.25
   1   5  -2    0.63    0.24
   1   5  -2    0.97    0.32
   1   5  -2    0.84    0.26
  -1  -5   2    0.85    0.33
  -1  -5   2    0.49    0.29
  -1  -5   2    0.67    0.27
  -1  -5   2    0.70    0.28
  -1  -5   2    0.87    0.29
  -1  -5   2    0.44    0.30
   0   5  -2   35.70    1.06
   0   5  -2   34.78    1.08
   0   5  -2   34.38    1.09
   0  -5   2   35.72    1.14
   0  -5   2   34.22    1.12
   0  -5   2   33.55    1.10
   0  -5   2   36.37    1.10
   0  -5   2   34.18    1.12
   0  -5   2   35.04    1.09
  -1   5  -2    2.54    0.32
  -1   5  -2    3.38    0.37
  -1   5  -2    2.86    0.35
   1  -5   2    2.65    0.35
   1  -5   2    2.98    0.38
   1  -5   2    3.00    0.35
   1  -5   2    3.11    0.36
  -2   5  -2   66.61    1.75
  -2   5  -2   65.51    1.73
  -2   5  -2   63.76    1.75
  -2   5  -2   63.43    1.76
  -2   5  -2   62.76    1.78
   2  -5   2   64.01    1.67
   2  -5   2   62.56    1.73
   2  -5   2   66.88    1.74
   2  -5   2   65.45    1.75
   2  -5   2   67.00    1.78
  -3   5  -2   36.45    1.16
  -3   5  -2   39.00    1.13
  -3   5  -2   37.00    1.15
  -3   5  -2   38.70    1.15
  -3   5  -2   38.57    1.17
   3  -5   2   38.08    1.04
   3  -5   2   32.37    1.09
   3  -5   2   36.45    1.13
   3  -5   2   40.43    1.14
  -4   5  -2   29.31    0.93
  -4   5  -2   28.31    0.94
  -4   5  -2   28.25    0.96
  -4   5  -2   30.23    0.96
  -4   5  -2   28.51    0.95
   4  -5   2   29.44    0.86
   4  -5   2   29.82    0.78
   4  -5   2   22.85    0.84
  -5   5  -2    6.45    0.49
  -5   5  -2    5.66    0.42
  -5   5  -2    6.26    0.45
  -5   5  -2    5.80    0.43
  -5   5  -2    6.29    0.48
  -6   5  -2    9.00    0.51
  -6   5  -2    8.91    0.52
  -6   5  -2    8.68    0.54
  -6   5  -2    9.20    0.57
  -6   5  -2    9.55    0.57
  -7   5  -2    3.28    0.39
  -7   5  -2    4.57    0.41
  -7   5  -2    4.21    0.43
  -7   5  -2    3.58    0.40
  -7   5  -2    3.14    0.39
  -8   5  -2    3.68    0.42
  -8   5  -2    4.05    0.41
  -8   5  -2    3.93    0.41
  -9   5  -2    0.48    0.29
  -9   5  -2    0.29    0.30
 -10   5  -2    0.89    0.33
 -10   5  -2    1.24    0.33
  -9  -4   2    2.61    0.39
  -9  -4   2    1.07    0.37
  -8  -4   2    0.33    0.34
  -8  -4   2   -0.12    0.31
  -7  -4   2    0.98    0.34
  -7  -4   2    0.12    0.28
  -7  -4   2    0.32    0.31
  -6  -4   2   44.52    1.31
  -6  -4   2   45.07    1.30
  -6  -4   2   45.60    1.34
  -6  -4   2   44.55    1.33
  -6  -4   2   45.83    1.35
  -5  -4   2   42.16    1.24
  -5  -4   2   40.27    1.19
  -5  -4   2   39.50    1.20
  -5  -4   2   41.20    1.22
   4   4  -2    1.06    0.35
  -4  -4   2    1.17    0.28
  -4  -4   2    0.77    0.26
  -4  -4   2    1.21    0.29
  -4  -4   2    1.34    0.27
   3   4  -2   49.39    1.47
   3   4  -2   49.37    1.19
   3   4  -2   48.14    1.19
  -3  -4   2   47.46    1.36
  -3  -4   2   47.96    1.34
  -3  -4   2   47.47    1.34
  -3  -4   2   48.21    1.32
  -3  -4   2   47.11    1.49
   2   4  -2   19.77    0.66
   2   4  -2   20.06    0.66
   2   4  -2   19.92    0.66
   2   4  -2   19.97    0.83
  -2  -4   2   21.26    0.88
  -2  -4   2   19.46    0.73
  -2  -4   2   19.89    0.72
  -2  -4   2   19.76    0.73
  -2  -4   2   19.84    0.74
  -2  -4   2   20.05    0.75
   1   4  -2  131.26    3.09
   1   4  -2  126.84    3.10
   1   4  -2  127.06    3.07
   1   4  -2  127.87    3.06
  -1  -4   2  127.04    3.11
  -1  -4   2  125.84    3.08
  -1  -4   2  128.98    3.12
  -1  -4   2  130.09    3.11
  -1  -4   2  124.40    3.19
  -1  -4   2  127.58    3.11
   0   4  -2  115.77    2.72
   0   4  -2  107.79    2.72
   0   4  -2  113.17    2.70
   0   4  -2  108.34    2.68
   0  -4   2  112.61    2.74
   0  -4   2  112.87    2.71
   0  -4   2  108.15    2.74
   0  -4   2  109.52    2.71
   0  -4   2  113.41    2.73
   0  -4   2  108.93    2.80
  -1   4  -2   32.81    0.99
  -1   4  -2   35.39    1.00
  -1   4  -2   34.13    1.02
  -1   4  -2   33.63    1.02
  -1   4  -2   34.52    1.02
   1  -4   2   32.96    1.01
   1  -4   2   33.14    1.03
   1  -4   2   32.31    1.00
   1  -4   2   33.64    1.01
   1  -4   2   34.01    1.04
  -2   4  -2    8.15    0.48
  -2   4  -2    7.40    0.47
  -2   4  -2    7.50    0.46
  -2   4  -2    7.48    0.47
  -2   4  -2    8.17    0.44
   2  -4   2    8.60    0.48
   2  -4   2    8.08    0.44
   2  -4   2    8.91    0.49
   2  -4   2    7.71    0.46
   2  -4   2    8.05    0.47
  -3   4  -2   32.23    0.95
  -3   4  -2   32.53    0.98
  -3   4  -2   32.75    0.98
  -3   4  -2   33.16    0.99
  -3   4  -2   33.61    0.98
   3  -4   2   32.68    0.92
   3  -4   2   26.02    0.89
   3  -4   2   33.47    0.95
   3  -4   2   31.44    0.94
   3  -4   2   32.53    0.85
  -4   4  -2   53.09    1.46
  -4   4  -2   53.61    1.42
  -4   4  -2   53.25    1.47
  -4   4  -2   52.83    1.45
  -4   4  -2   53.50    1.44
   4  -4   2   54.61    1.33
   4  -4   2   53.58    1.34
  -5   4  -2    5.31    0.41
  -5   4  -2    4.68    0.35
  -5   4  -2    5.17    0.38
  -5   4  -2    4.59    0.35
  -5   4  -2    5.44    0.38
  -6   4  -2    7.94    0.46
  -6   4  -2    7.38    0.45
  -6   4  -2    8.44    0.49
  -6   4  -2    7.33    0.43
  -6   4  -2    7.93    0.49
  -7   4  -2   24.32    0.86
  -7   4  -2   24.18    0.84
  -7   4  -2   23.78    0.82
  -7   4  -2   23.57    0.84
  -7   4  -2   23.21    0.81
  -8   4  -2    1.08    0.30
  -8   4  -2    1.28    0.28
  -8   4  -2    0.93    0.28
  -9   4  -2    3.68    0.40
  -9   4  -2    4.96    0.41
 -10   4  -2    0.63    0.30
 -10   4  -2    1.21    0.32
  -9  -3   2    0.87    0.30
  -8  -3   2    1.52    0.32
  -8  -3   2    2.09    0.33
  -8  -3   2    1.59    0.33
  -7  -3   2   48.55    1.36
  -7  -3   2   49.47    1.39
  -7  -3   2   50.43    1.39
  -6  -3   2    1.23    0.27
  -6  -3   2    0.63    0.27
  -6  -3   2    0.87    0.27
  -6  -3   2    1.35    0.26
   5   3  -2    1.91    0.37
  -5  -3   2    2.03    0.29
  -5  -3   2    1.73    0.27
  -5  -3   2    2.29    0.42
  -5  -3   2    2.47    0.29
  -5  -3   2    1.92    0.28
   4   3  -2    9.15    0.60
  -4  -3   2    9.20    0.45
  -4  -3   2    9.60    0.64
  -4  -3   2    9.81    0.48
  -4  -3   2    8.96    0.46
  -4  -3   2    9.17    0.47
   3   3  -2    0.48    0.27
  -3  -3   2    0.45    0.23
  -3  -3   2    0.67    0.31
  -3  -3   2    0.81    0.22
  -3  -3   2    0.99    0.24
  -3  -3   2    0.28    0.23
   2   3  -2    8.26    0.55
   2   3  -2    8.33    0.37
   2   3  -2    8.05    0.37
  -2  -3   2    7.92    0.46
  -2  -3   2    7.40    0.44
  -2  -3   2    7.93    0.56
  -2  -3   2    7.82    0.46
  -2  -3   2    8.97    0.45
  -2  -3   2    9.29    0.44
   1   3  -2   81.98    1.98
   1   3  -2   79.47    1.97
   1   3  -2   80.18    1.96
   1   3  -2   79.92    2.01
  -1  -3   2   78.79    2.00
  -1  -3   2   79.18    2.03
  -1  -3   2   78.81    2.04
  -1  -3   2   81.54    2.00
  -1  -3   2   80.90    1.98
  -1  -3   2   79.28    1.99
   0   3  -2  185.44    4.18
   0   3  -2  179.36    4.26
   0   3  -2  185.76    4.28
   0   3  -2  176.44    4.27
   0   3  -2  178.80    4.29
   0   3  -2  181.73    4.42
   0  -3   2  191.74    4.29
   0  -3   2  177.29    4.42
   0  -3   2  186.88    4.19
   0  -3   2  182.08    4.29
   0  -3   2  185.62    4.27
   0  -3   2  186.64    4.30
  -1   3  -2  567.45   12.83
  -1   3  -2  579.74   12.85
  -1   3  -2  549.90   12.86
  -1   3  -2  555.14   12.84
  -1   3  -2  558.36   12.38
   1  -3   2  568.50   12.84
   1  -3   2  562.38   13.30
   1  -3   2  580.24   12.39
   1  -3   2  569.42   12.86
   1  -3   2  580.37   12.85
  -2   3  -2  249.24    5.81
  -2   3  -2  257.17    6.00
  -2   3  -2  248.13    5.80
  -2   3  -2  244.82    5.78
  -2   3  -2  251.03    5.80
   2  -3   2  249.86    5.78
   2  -3   2  257.25    5.79
   2  -3   2  251.63    5.54
   2  -3   2  255.65    5.98
  -3   3  -2    3.59    0.30
  -3   3  -2    3.41    0.28
  -3   3  -2    3.41    0.29
  -3   3  -2    3.77    0.28
  -3   3  -2    4.47    0.31
   3  -3   2    3.76    0.27
   3  -3   2    3.54    0.28
  -4   3  -2    9.60    0.44
  -4   3  -2   10.70    0.45
  -4   3  -2   10.35    0.44
  -4   3  -2   10.22    0.43
  -4   3  -2   10.03    0.47
  -5   3  -2    0.10    0.19
  -5   3  -2    0.22    0.15
  -5   3  -2    0.24    0.17
  -5   3  -2    0.33    0.18
  -5   3  -2    0.09    0.17
  -6   3  -2   17.19    0.61
  -6   3  -2   15.74    0.59
  -6   3  -2   16.31    0.59
  -6   3  -2   17.02    0.61
  -7   3  -2    1.18    0.23
  -7   3  -2    0.62    0.22
  -7   3  -2    0.73    0.24
  -7   3  -2    0.82    0.24
  -8   3  -2   -0.23    0.21
  -8   3  -2    0.34    0.22
  -8   3  -2   -0.26    0.20
  -9   3  -2    1.72    0.29
  -9   3  -2    2.30    0.30
 -10   3  -2    1.92    0.31
  -7  -2   2   27.61    0.84
  -7  -2   2   26.81    0.83
  -6  -2   2   16.90    0.60
  -6  -2   2   17.26    0.62
  -6  -2   2   17.30    0.85
  -6  -2   2   17.89    0.61
  -6  -2   2   17.13    0.60
   5   2  -2    4.18    0.44
  -5  -2   2    4.22    0.30
  -5  -2   2    4.02    0.29
  -5  -2   2    4.22    0.33
  -5  -2   2    4.26    0.29
  -5  -2   2    5.04    0.47
   4   2  -2    0.26    0.26
  -4  -2   2    0.34    0.19
  -4  -2   2    0.37    0.18
  -4  -2   2    0.66    0.20
  -4  -2   2    0.22    0.18
  -4  -2   2    0.18    0.28
   3   2  -2    6.32    0.47
  -3  -2   2    6.37    0.36
  -3  -2   2    7.06    0.49
  -3  -2   2    5.96    0.37
  -3  -2   2    6.70    0.36
  -3  -2   2    7.24    0.37
   2   2  -2   17.67    0.69
   2   2  -2   18.52    0.52
   2   2  -2   18.41    0.52
  -2  -2   2   18.11    0.59
  -2  -2   2   17.85    0.70
  -2  -2   2   18.13    0.60
  -2  -2   2   18.02    0.58
  -2  -2   2   18.09    0.59
  -2  -2   2   17.94    0.59
   1   2  -2  260.58    5.80
   1   2  -2  256.21    5.91
   1   2  -2  255.82    5.90
   1   2  -2  256.92    5.92
   1   2  -2  267.71    6.12
  -1  -2   2  250.07    5.93
  -1  -2   2  259.49    5.93
  -1  -2   2  258.96    6.13
  -1  -2   2  258.13    5.80
  -1  -2   2  264.68    5.92
  -1  -2   2  259.69    5.91
   0   2  -2   39.94    1.04
   0   2  -2   38.33    1.02
   0   2  -2   38.52    1.02
   0   2  -2   38.74    1.03
   0   2  -2   37.04    1.01
   0   2  -2   38.87    1.01
   0  -2   2   39.27    1.02
   0  -2   2   38.28    1.02
   0  -2   2   38.68    1.02
   0  -2   2   38.37    1.03
   0  -2   2   37.44    1.04
   0  -2   2   38.18    1.02
  -1   2  -2  127.21    3.03
  -1   2  -2  126.31    3.04
  -1   2  -2  127.76    3.04
  -1   2  -2  132.64    3.13
  -1   2  -2  131.03    2.92
  -1   2  -2  133.74    3.04
   1  -2   2  131.46    3.03
   1  -2   2  129.78    2.91
   1  -2   2  126.15    3.03
   1  -2   2  131.31    3.02
   1  -2   2  129.93    3.03
   1  -2   2  127.23    3.13
  -2   2  -2   41.15    0.95
  -2   2  -2   39.49    1.05
  -2   2  -2   40.11    1.04
  -2   2  -2   41.45    1.05
  -2   2  -2   40.97    1.05
  -2   2  -2   40.06    1.07
   2  -2   2   41.89    1.02
   2  -2   2   36.10    1.01
   2  -2   2   41.28    0.94
   2  -2   2   42.10    1.04
   2  -2   2   36.47    1.00
  -3   2  -2   48.04    1.22
  -3   2  -2   48.47    1.24
  -3   2  -2   47.80    1.20
  -3   2  -2   48.72    1.21
  -3   2  -2   47.42    1.21
  -4   2  -2    6.76    0.31
  -4   2  -2    6.41    0.33
  -4   2  -2    6.53    0.34
  -4   2  -2    6.77    0.32
  -5   2  -2   14.68    0.49
  -5   2  -2   14.57    0.48
  -5   2  -2   15.67    0.48
  -5   2  -2   14.97    0.49
  -6   2  -2    1.11    0.18
  -6   2  -2    0.89    0.19
  -7  -1   2    0.24    0.31
   6   1  -2    4.82    0.44
  -6  -1   2    4.22    0.43
   5   1  -2    0.15    0.24
  -5  -1   2    0.19    0.25
   4   1  -2    5.45    0.44
  -4  -1   2    5.35    0.31
  -4  -1   2    5.95    0.45
  -4  -1   2    5.59    0.30
  -4  -1   2    5.68    0.31
  -4  -1   2    5.79    0.29
   3   1  -2    6.48    0.44
  -3  -1   2    6.76    0.32
  -3  -1   2    6.80    0.48
  -3  -1   2    5.88    0.33
  -3  -1   2    6.49    0.30
  -3  -1   2    6.49    0.32
   2   1  -2   30.59    0.91
   2   1  -2   30.09    0.75
   2   1  -2   32.09    0.75
  -2  -1   2   31.20    0.93
  -2  -1   2   30.90    0.82
  -2  -1   2   30.64    0.82
  -2  -1   2   30.89    0.82
  -2  -1   2   31.33    0.82
  -2  -1   2   30.92    0.82
   1   1  -2  341.49    7.71
   1   1  -2  347.11    7.72
   1   1  -2  352.14    7.99
   1   1  -2  341.01    7.52
  -1  -1   2  342.49    7.52
  -1  -1   2  328.76    7.73
  -1  -1   2  337.16    7.72
  -1  -1   2  344.54    8.00
  -1  -1   2  341.80    7.73
  -1  -1   2  337.21    7.72
   0   1  -2    1.26    0.14
   0   1  -2    1.28    0.16
   0   1  -2    1.21    0.16
   0  -1   2    1.21    0.15
   0  -1   2    1.26    0.19
   0  -1   2    1.41    0.17
  -1   1  -2  142.84    3.37
  -1   1  -2  152.70    3.36
  -1   1  -2  146.74    3.23
  -1   1  -2  149.84    3.48
  -1   1  -2  150.22    3.37
  -1   1  -2  150.02    3.36
   1  -1   2  149.83    3.48
   1  -1   2  147.37    3.36
   1  -1   2  120.95    3.34
   1  -1   2  152.62    3.23
  -2   1  -2  257.35    5.81
  -2   1  -2  257.22    5.57
  -2   1  -2  249.10    5.81
  -2   1  -2  261.88    6.01
  -2   1  -2  258.68    5.80
  -2   1  -2  254.33    5.80
  -3   1  -2   13.67    0.40
  -3   1  -2   13.88    0.41
  -3   1  -2   13.56    0.40
  -3   1  -2   13.66    0.41
  -7   0   2    0.83    0.34
   6   0  -2    0.78    0.26
  -6   0   2    1.24    0.30
   5   0  -2    6.64    0.46
  -5   0   2    5.63    0.43
   4   0  -2    3.55    0.34
  -4   0   2    3.02    0.21
  -4   0   2    3.56    0.34
  -4   0   2    3.41    0.23
   3   0  -2   30.55    0.90
  -3   0   2   29.55    0.78
  -3   0   2   30.56    0.90
  -3   0   2   30.29    0.77
  -3   0   2   29.47    0.78
  -3   0   2   29.16    0.77
   2   0  -2  243.62    5.43
   2   0  -2  239.64    5.43
   2   0  -2  246.56    5.44
   2   0  -2  242.31    5.38
  -2   0   2  234.52    5.48
  -2   0   2  243.43    5.38
  -2   0   2  243.75    5.47
  -2   0   2  236.79    5.47
  -2   0   2  240.16    5.66
  -2   0   2  240.39    5.48
   1   0  -2    2.84    0.20
   1   0  -2    2.88    0.20
   1   0  -2    1.93    0.20
   1   0  -2    3.12    0.22
  -1   0   2    2.68    0.21
  -1   0   2    2.88    0.20
  -1   0   2    1.80    0.18
  -1   0   2    2.65    0.19
  -1   0   2    2.72    0.23
   0   0  -2   51.45    1.28
  -1   0  -2   -0.03    0.12
  -1   0  -2   -0.12    0.12
  -1   0  -2    0.12    0.11
  -1   0  -2   -0.04    0.12
  -1   0  -2   -0.01    0.11
   1   0   2   -0.04    0.10
   1   0   2    0.11    0.09
   1   0   2   -0.03    0.05
   1   0   2    0.11    0.11
  -2   0  -2  503.21   11.14
  -2   0  -2  490.13   11.22
  -2   0  -2  491.27   11.21
  -2   0  -2  500.27   11.12
  -3   0  -2  207.90    4.61
  -4   0  -2    8.44    0.40
  -5   0  -2    0.67    0.20
  -6   0  -2   14.14    0.56
  -8   1   2    1.05    0.23
   7  -1  -2    2.04    0.31
  -7   1   2    1.85    0.24
  -7   1   2    2.18    0.35
   6  -1  -2    0.06    0.21
  -6   1   2    0.23    0.17
  -6   1   2    0.78    0.20
  -6   1   2    0.04    0.24
  -6   1   2    0.23    0.16
   5  -1  -2   21.34    0.75
  -5   1   2   21.96    0.65
  -5   1   2   22.27    0.64
  -5   1   2   22.99    0.77
  -5   1   2   22.01    0.63
  -5   1   2   21.52    0.65
   4  -1  -2   13.38    0.55
  -4   1   2   12.83    0.46
  -4   1   2   13.28    0.44
  -4   1   2   13.47    0.45
  -4   1   2   12.67    0.55
  -4   1   2   12.95    0.45
   3  -1  -2   12.69    0.51
  -3   1   2   11.97    0.44
  -3   1   2   11.91    0.53
  -3   1   2   10.97    0.42
  -3   1   2   11.70    0.41
  -3   1   2   11.95    0.42
   2  -1  -2    4.69    0.28
   2  -1  -2    5.13    0.37
   2  -1  -2    5.26    0.28
   2  -1  -2    5.16    0.25
  -2   1   2    5.08    0.34
  -2   1   2    5.85    0.42
  -2   1   2    5.30    0.35
  -2   1   2    5.06    0.31
  -2   1   2    5.35    0.33
  -2   1   2    4.95    0.31
   1  -1  -2  523.28   11.59
   1  -1  -2  529.20   12.01
   1  -1  -2  520.07   11.58
  -1   1   2  526.81   11.60
  -1   1   2  525.55   11.58
  -1   1   2  460.56   11.57
  -1  -1  -2    0.99    0.17
  -1  -1  -2    0.73    0.15
  -1  -1  -2    1.04    0.17
  -1  -1  -2    1.16    0.17
   1   1   2    1.23    0.16
   1   1   2    1.14    0.14
  -2  -1  -2  799.10   18.23
  -2  -1  -2  815.44   18.17
  -2  -1  -2  808.85   18.23
  -4  -1  -2  197.17    4.50
  -5  -1  -2   21.93    0.77
  -6  -1  -2    0.96    0.26
  -9   2   2   14.52    0.63
  -9   2   2   12.09    0.65
  -9   2   2   14.24    0.61
  -8   2   2    0.03    0.23
  -8   2   2    0.27    0.23
  -8   2   2   -0.08    0.23
   7  -2  -2    7.19    0.45
  -7   2   2    7.03    0.42
  -7   2   2    6.02    0.44
  -7   2   2    7.54    0.43
  -7   2   2    6.29    0.45
   6  -2  -2    0.50    0.22
  -6   2   2    0.60    0.21
  -6   2   2    0.44    0.20
  -6   2   2    0.47    0.22
  -6   2   2    0.62    0.20
   5  -2  -2   -0.20    0.19
  -5   2   2    0.14    0.17
  -5   2   2   -0.20    0.17
  -5   2   2    0.10    0.19
  -5   2   2    0.24    0.19
   4  -2  -2    2.44    0.27
  -4   2   2    2.43    0.24
  -4   2   2    2.21    0.25
  -4   2   2    2.42    0.24
  -4   2   2    2.34    0.24
  -4   2   2    2.30    0.24
   3  -2  -2    0.37    0.13
   3  -2  -2    0.40    0.13
   3  -2  -2    0.33    0.14
   3  -2  -2    0.41    0.21
  -3   2   2    0.33    0.18
  -3   2   2    0.25    0.19
  -3   2   2    0.42    0.19
  -3   2   2    0.29    0.19
  -3   2   2    0.42    0.20
   2  -2  -2    8.71    0.39
   2  -2  -2    8.87    0.38
   2  -2  -2    8.36    0.39
  -2   2   2    8.36    0.44
  -2   2   2    7.60    0.41
  -2   2   2    8.35    0.44
  -2   2   2    8.13    0.43
   1  -2  -2    0.56    0.21
   1  -2  -2    0.44    0.20
   1  -2  -2    0.66    0.19
   1  -2  -2    0.47    0.17
  -1   2   2    0.79    0.20
  -1   2   2    0.52    0.20
  -1   2   2    0.27    0.21
  -1   2   2    0.25    0.17
   0  -2  -2   77.51    1.91
   0  -2  -2   79.92    1.91
   0  -2  -2   80.11    1.93
   0  -2  -2   78.96    1.92
   0   2   2   80.18    1.91
   0   2   2   79.96    1.92
   0   2   2   79.43    1.91
   0   2   2   77.76    1.92
  -1  -2  -2  127.23    2.97
  -1  -2  -2  128.09    2.97
  -1  -2  -2  124.36    2.95
  -1  -2  -2  126.71    2.95
   1   2   2  125.19    2.94
   1   2   2  125.72    2.94
  -2  -2  -2   78.35    1.86
  -2  -2  -2   77.24    1.85
  -2  -2  -2   76.43    1.83
  -2  -2  -2   75.79    1.84
  -3  -2  -2    6.01    0.31
  -3  -2  -2    5.56    0.29
  -3  -2  -2    5.22    0.31
  -3  -2  -2    5.62    0.33
  -4  -2  -2    0.60    0.25
  -4  -2  -2    0.87    0.17
  -4  -2  -2    0.72    0.16
  -4  -2  -2    0.65    0.15
  -4  -2  -2    0.84    0.18
  -5  -2  -2    2.55    0.35
  -6  -2  -2   16.12    0.75
 -10   3   2   26.41    0.92
 -10   3   2   25.75    0.92
  -9   3   2    0.11    0.26
  -9   3   2    0.25    0.28
  -8   3   2    1.17    0.30
  -8   3   2    0.82    0.26
  -8   3   2    0.28    0.26
   7  -3  -2    0.98    0.22
  -7   3   2    0.88    0.28
  -7   3   2    1.04    0.29
  -7   3   2    1.04    0.26
  -7   3   2    1.04    0.28
   6  -3  -2   -0.35    0.17
  -6   3   2   -0.10    0.22
  -6   3   2   -0.06    0.22
  -6   3   2    0.28    0.21
  -6   3   2   -0.39    0.20
   5  -3  -2    9.49    0.47
  -5   3   2    8.64    0.44
  -5   3   2    8.89    0.48
  -5   3   2    9.30    0.47
  -5   3   2    8.56    0.47
   4  -3  -2    0.43    0.21
  -4   3   2   -0.01    0.20
  -4   3   2    0.31    0.20
  -4   3   2    0.27    0.22
  -4   3   2    0.17    0.21
   3  -3  -2    2.10    0.23
   3  -3  -2    1.77    0.23
   3  -3  -2    1.36    0.19
   3  -3  -2    1.52    0.21
   3  -3  -2    1.94    0.23
  -3   3   2    1.37    0.25
  -3   3   2    1.57    0.27
  -3   3   2    1.86    0.26
  -3   3   2    1.50    0.24
   2  -3  -2  117.25    2.73
   2  -3  -2  116.23    2.73
   2  -3  -2  112.87    2.72
  -2   3   2  109.55    2.73
  -2   3   2  113.92    2.73
  -2   3   2  112.98    2.72
  -2   3   2  109.91    2.74
   1  -3  -2  117.26    2.88
   1  -3  -2  112.27    2.86
   1  -3  -2  122.03    2.89
   1  -3  -2  124.21    2.90
  -1   3   2  123.07    2.90
  -1   3   2  122.64    2.88
  -1   3   2  120.58    2.89
  -1   3   2  120.61    2.89
   0  -3  -2   51.48    1.37
   0  -3  -2   52.61    1.40
   0  -3  -2   52.27    1.39
   0  -3  -2   50.99    1.38
   0   3   2   53.92    1.36
   0   3   2   54.13    1.37
   0   3   2   51.27    1.38
  -1  -3  -2  234.25    5.44
  -1  -3  -2  240.69    5.43
  -1  -3  -2  229.74    5.41
  -1  -3  -2  233.20    5.40
   1   3   2  234.69    5.40
   1   3   2  235.93    5.41
  -2  -3  -2   41.73    1.09
  -2  -3  -2   42.81    1.13
  -2  -3  -2   39.97    1.11
  -2  -3  -2   40.04    1.13
   2   3   2   34.73    1.01
   2   3   2   44.19    1.05
   2   3   2   43.26    1.03
  -3  -3  -2  129.12    3.08
  -3  -3  -2  126.68    3.01
  -3  -3  -2  125.16    3.01
  -3  -3  -2  126.07    3.00
  -3  -3  -2  126.51    2.98
  -4  -3  -2   14.36    0.54
  -4  -3  -2   15.39    0.57
  -4  -3  -2   14.94    0.58
  -4  -3  -2   15.44    0.53
  -4  -3  -2   15.19    0.73
  -5  -3  -2    5.48    0.35
  -5  -3  -2    5.56    0.51
  -5  -3  -2    4.84    0.34
  -5  -3  -2    5.33    0.41
  -5  -3  -2    5.33    0.34
  -6  -3  -2    1.04    0.22
  -6  -3  -2    0.89    0.26
  -6  -3  -2    0.83    0.22
  -6  -3  -2    0.52    0.33
  -6  -3  -2    0.56    0.26
  -7  -3  -2    1.71    0.24
  -7  -3  -2    1.14    0.28
 -10   4   2    3.47    0.41
 -10   4   2    3.99    0.44
  -9   4   2    0.05    0.29
  -9   4   2    0.42    0.29
  -8   4   2    5.34    0.43
  -8   4   2    6.15    0.47
  -8   4   2    4.78    0.45
   7  -4  -2    0.19    0.18
  -7   4   2   -0.44    0.26
  -7   4   2   -0.01    0.27
  -7   4   2   -0.07    0.25
  -7   4   2   -0.27    0.25
   6  -4  -2    3.15    0.30
  -6   4   2    2.83    0.32
  -6   4   2    2.43    0.32
  -6   4   2    2.52    0.35
  -6   4   2    2.95    0.35
   5  -4  -2   -0.10    0.20
  -5   4   2    0.02    0.22
  -5   4   2   -0.05    0.24
  -5   4   2    0.04    0.21
  -5   4   2    0.02    0.23
   4  -4  -2    0.88    0.21
   4  -4  -2    0.64    0.20
  -4   4   2    0.80    0.27
  -4   4   2    0.58    0.25
  -4   4   2    0.55    0.24
  -4   4   2    0.51    0.23
   3  -4  -2   -0.15    0.21
   3  -4  -2    0.07    0.09
   3  -4  -2    0.10    0.22
   3  -4  -2    0.04    0.20
  -3   4   2   -0.09    0.21
  -3   4   2    0.37    0.23
  -3   4   2   -0.11    0.23
  -3   4   2   -0.06    0.25
   2  -4  -2  196.67    4.77
   2  -4  -2  204.67    4.80
   2  -4  -2  205.42    4.79
  -2   4   2  204.31    4.81
  -2   4   2  200.01    4.80
  -2   4   2  205.77    4.79
  -2   4   2  208.15    4.78
   1  -4  -2    3.02    0.33
   1  -4  -2    2.81    0.32
   1  -4  -2    2.73    0.33
  -1   4   2    2.61    0.32
  -1   4   2    2.86    0.32
  -1   4   2    2.70    0.31
  -1   4   2    2.53    0.29
   0  -4  -2    1.60    0.30
   0  -4  -2    1.40    0.30
   0  -4  -2    1.29    0.27
   0  -4  -2    1.23    0.26
   0   4   2    1.23    0.24
   0   4   2    1.20    0.26
   0   4   2    0.80    0.25
  -1  -4  -2    9.83    0.52
  -1  -4  -2    9.32    0.54
  -1  -4  -2    9.49    0.49
  -1  -4  -2    9.49    0.54
   1   4   2    9.84    0.44
   1   4   2   10.34    0.48
   1   4   2    9.81    0.46
  -2  -4  -2  215.32    5.08
  -2  -4  -2  209.40    5.09
  -2  -4  -2  218.62    5.12
  -2  -4  -2  226.17    5.12
   2   4   2  213.33    5.04
   2   4   2  225.81    5.03
  -3  -4  -2   -0.26    0.22
  -3  -4  -2    0.15    0.20
  -3  -4  -2   -0.34    0.26
  -3  -4  -2   -0.04    0.24
  -3  -4  -2    0.03    0.19
  -4  -4  -2    5.88    0.53
  -4  -4  -2    5.71    0.42
  -4  -4  -2    5.84    0.42
  -4  -4  -2    5.09    0.38
  -4  -4  -2    5.27    0.39
  -5  -4  -2    3.18    0.36
  -5  -4  -2    2.97    0.29
  -5  -4  -2    2.40    0.34
  -5  -4  -2    3.01    0.31
  -6  -4  -2   17.22    0.74
  -6  -4  -2   16.90    0.65
  -6  -4  -2   17.57    0.67
  -6  -4  -2   16.93    0.73
  -7  -4  -2    1.65    0.27
  -7  -4  -2    1.24    0.33
  -7  -4  -2    1.29    0.33
  -8  -4  -2   -0.02    0.31
  -8  -4  -2   -0.20    0.31
  -9  -4  -2    0.25    0.33
 -10   5   2   13.04    0.74
 -10   5   2   11.93    0.73
  -9   5   2   25.84    1.01
  -9   5   2   26.68    1.00
  -8   5   2    0.74    0.33
  -8   5   2    0.81    0.32
   7  -5  -2   42.63    1.16
  -7   5   2   43.37    1.35
  -7   5   2   44.30    1.33
  -7   5   2   41.78    1.37
  -7   5   2   42.55    1.36
   6  -5  -2    0.57    0.23
  -6   5   2    0.89    0.31
  -6   5   2    0.94    0.29
  -6   5   2    0.73    0.28
  -6   5   2    0.38    0.30
   5  -5  -2    1.06    0.26
   5  -5  -2    1.50    0.22
  -5   5   2    0.70    0.29
  -5   5   2    1.09    0.30
  -5   5   2    1.04    0.29
  -5   5   2    0.98    0.27
   4  -5  -2   21.05    0.73
   4  -5  -2   20.24    0.73
  -4   5   2   20.50    0.77
  -4   5   2   19.33    0.81
  -4   5   2   20.77    0.80
  -4   5   2   19.93    0.79
   3  -5  -2   22.70    0.83
   3  -5  -2   22.54    0.84
  -3   5   2   22.19    0.85
  -3   5   2   23.83    0.83
  -3   5   2   24.68    0.87
  -3   5   2   24.57    0.89
   2  -5  -2  128.40    3.13
   2  -5  -2  125.84    3.14
   2  -5  -2  128.64    3.15
  -2   5   2  125.75    3.16
  -2   5   2  125.20    3.11
  -2   5   2  128.00    3.14
  -2   5   2  128.48    3.16
   1  -5  -2   31.41    1.03
   1  -5  -2   31.82    1.03
   1  -5  -2   32.84    1.05
  -1   5   2   32.00    1.00
  -1   5   2   31.73    1.02
  -1   5   2   31.46    1.04
   0  -5  -2   18.60    0.74
   0  -5  -2   18.18    0.72
   0  -5  -2   19.52    0.78
   0  -5  -2   18.99    0.78
   0   5   2   17.97    0.73
   0   5   2   18.50    0.72
   0   5   2   17.81    0.68
  -1  -5  -2   26.31    0.92
  -1  -5  -2   26.57    0.93
  -1  -5  -2   24.97    0.87
  -1  -5  -2   25.43    0.86
   1   5   2   25.19    0.85
   1   5   2   25.80    0.83
   1   5   2   26.25    0.86
  -2  -5  -2   98.44    2.46
  -2  -5  -2   97.91    2.51
  -2  -5  -2  101.86    2.53
  -2  -5  -2   96.32    2.48
   2   5   2   96.83    2.41
   2   5   2   98.11    2.40
  -3  -5  -2    6.29    0.48
  -3  -5  -2    6.18    0.47
  -3  -5  -2    5.78    0.43
  -3  -5  -2    6.01    0.43
   3   5   2    5.30    0.30
   3   5   2    5.98    0.32
  -4  -5  -2    6.53    0.48
  -4  -5  -2    6.23    0.48
  -4  -5  -2    6.67    0.45
  -4  -5  -2    7.01    0.50
  -5  -5  -2   24.71    0.93
  -5  -5  -2   23.09    0.91
  -5  -5  -2   24.56    0.84
  -5  -5  -2   22.19    0.84
  -6  -5  -2    3.22    0.44
  -6  -5  -2    3.01    0.35
  -6  -5  -2    3.11    0.43
  -7  -5  -2    0.21    0.34
  -7  -5  -2   -0.01    0.34
  -8  -5  -2    0.54    0.37
  -8  -5  -2   -0.15    0.36
  -9  -5  -2    0.29    0.37
  -9  -5  -2   -1.25    0.34
 -10   6   2    0.17    0.32
 -10   6   2    0.26    0.37
  -9   6   2    2.69    0.42
  -9   6   2    1.45    0.39
  -8   6   2    2.35    0.41
  -8   6   2    3.05    0.42
   7  -6  -2   88.83    2.20
  -7   6   2   91.38    2.43
  -7   6   2   91.94    2.45
   6  -6  -2   22.15    0.77
  -6   6   2   20.55    0.88
  -6   6   2   19.31    0.88
  -6   6   2   20.01    0.85
  -6   6   2   19.79    0.88
   5  -6  -2    1.82    0.27
   5  -6  -2    1.02    0.23
  -5   6   2    2.02    0.36
  -5   6   2    1.68    0.32
  -5   6   2    1.84    0.35
  -5   6   2    1.58    0.34
   4  -6  -2   16.58    0.72
  -4   6   2   17.84    0.80
  -4   6   2   15.59    0.76
  -4   6   2   17.87    0.74
  -4   6   2   17.40    0.77
   3  -6  -2    0.85    0.31
   3  -6  -2    1.08    0.30
  -3   6   2    0.97    0.29
  -3   6   2    0.74    0.30
  -3   6   2    0.84    0.31
  -3   6   2    1.28    0.32
   2  -6  -2  178.09    4.32
   2  -6  -2  172.26    4.32
  -2   6   2  182.19    4.31
  -2   6   2  178.42    4.28
  -2   6   2  174.63    4.32
   1  -6  -2   67.34    1.84
   1  -6  -2   63.77    1.87
   1  -6  -2   68.57    1.88
  -1   6   2   67.74    1.85
  -1   6   2   64.91    1.85
  -1   6   2   68.29    1.82
   0  -6  -2    0.13    0.30
   0  -6  -2    0.28    0.28
   0  -6  -2    0.59    0.33
   0   6   2    0.01    0.21
   0   6   2    0.03    0.24
  -1  -6  -2    5.52    0.42
  -1  -6  -2    5.71    0.46
  -1  -6  -2    5.55    0.50
  -1  -6  -2    5.50    0.50
   1   6   2    5.78    0.43
   1   6   2    5.85    0.44
  -2  -6  -2   33.05    1.14
  -2  -6  -2   32.80    1.14
  -2  -6  -2   31.33    1.06
  -2  -6  -2   32.06    1.08
   2   6   2   33.01    0.99
   2   6   2   33.79    1.02
  -3  -6  -2    1.00    0.30
  -3  -6  -2    1.18    0.38
  -3  -6  -2    0.58    0.32
  -3  -6  -2    0.68    0.26
   3   6   2    1.18    0.22
  -4  -6  -2    1.05    0.28
  -4  -6  -2    1.06    0.39
  -4  -6  -2    0.95    0.31
  -4  -6  -2    1.01    0.37
  -5  -6  -2    0.51    0.37
  -5  -6  -2    0.24    0.39
  -5  -6  -2    0.52    0.28
  -6  -6  -2   24.30    1.05
  -6  -6  -2   25.07    1.05
  -7  -6  -2    0.03    0.38
  -7  -6  -2    0.21    0.40
  -8  -6  -2    0.71    0.44
  -8  -6  -2    1.20    0.46
 -10   7   2    5.81    0.61
 -10   7   2    6.40    0.61
  -9   7   2    3.39    0.50
  -9   7   2    2.97    0.46
  -8   7   2    0.20    0.33
  -8   7   2    0.62    0.37
   7  -7  -2    4.87    0.40
  -7   7   2    4.48    0.50
  -7   7   2    5.13    0.54
   6  -7  -2  114.89    2.85
  -6   7   2  120.19    3.06
  -6   7   2  116.80    3.01
  -6   7   2  111.03    3.05
  -6   7   2  115.08    3.09
   5  -7  -2    0.80    0.29
   5  -7  -2    1.63    0.29
  -5   7   2    0.62    0.33
  -5   7   2    0.83    0.35
  -5   7   2    1.07    0.36
  -5   7   2    1.47    0.35
   4  -7  -2   32.07    1.10
   4  -7  -2   34.25    1.14
  -4   7   2   33.78    1.13
  -4   7   2   31.96    1.15
  -4   7   2   31.99    1.18
  -4   7   2   32.40    1.17
   3  -7  -2    2.48    0.39
   3  -7  -2    2.80    0.40
  -3   7   2    3.03    0.39
  -3   7   2    2.49    0.41
  -3   7   2    3.04    0.42
   2  -7  -2   -0.54    0.30
   2  -7  -2    0.02    0.30
  -2   7   2   -0.24    0.24
  -2   7   2    0.30    0.30
  -2   7   2    0.06    0.28
   1  -7  -2   44.34    1.44
   1  -7  -2   43.88    1.43
  -1   7   2   44.61    1.39
  -1   7   2   43.97    1.36
   0  -7  -2   41.28    1.36
   0  -7  -2   38.58    1.28
   0  -7  -2   40.45    1.35
   0   7   2   40.58    1.24
   0   7   2   38.56    1.26
  -1  -7  -2    4.72    0.44
  -1  -7  -2    4.73    0.50
  -1  -7  -2    4.64    0.51
  -1  -7  -2    5.01    0.47
   1   7   2    4.61    0.43
   1   7   2    4.48    0.40
  -2  -7  -2    4.63    0.49
  -2  -7  -2    6.25    0.57
  -2  -7  -2    5.13    0.47
  -2  -7  -2    5.92    0.47
   2   7   2    5.51    0.42
   2   7   2    6.12    0.47
  -3  -7  -2    5.38    0.55
  -3  -7  -2    5.50    0.49
  -3  -7  -2    5.61    0.56
  -3  -7  -2    5.75    0.47
   3   7   2    5.96    0.41
  -4  -7  -2   -0.31    0.27
  -4  -7  -2    0.28    0.40
  -4  -7  -2    0.21    0.27
  -4  -7  -2   -0.03    0.39
  -5  -7  -2   34.72    1.32
  -5  -7  -2   36.18    1.35
  -6  -7  -2   23.27    1.09
  -6  -7  -2   23.84    1.12
  -7  -7  -2    1.92    0.50
  -7  -7  -2    1.17    0.49
  -8  -7  -2    2.32    0.56
  -8  -7  -2    2.66    0.56
 -10   8   2   -0.07    0.37
 -10   8   2    0.93    0.43
  -9   8   2    0.53    0.42
  -9   8   2    0.14    0.35
  -8   8   2    8.89    0.69
  -8   8   2    8.33    0.70
   7  -8  -2   15.26    0.70
  -7   8   2   14.16    0.83
  -7   8   2   16.94    0.91
  -6   8   2   20.93    0.99
  -6   8   2   20.49    0.95
  -6   8   2   19.32    1.01
   5  -8  -2    6.53    0.54
  -5   8   2    5.87    0.58
  -5   8   2    6.99    0.58
  -5   8   2    6.27    0.59
  -5   8   2    5.44    0.58
   4  -8  -2    2.63    0.40
   4  -8  -2    3.12    0.45
  -4   8   2    2.44    0.40
  -4   8   2    2.86    0.45
  -4   8   2    2.29    0.43
   3  -8  -2    0.56    0.35
   3  -8  -2   -0.19    0.30
  -3   8   2    0.47    0.30
  -3   8   2   -0.21    0.29
   2  -8  -2    9.28    0.72
   2  -8  -2    9.25    0.70
  -2   8   2    9.27    0.66
  -2   8   2    8.92    0.62
   1  -8  -2   18.51    0.94
   1  -8  -2   17.81    0.93
  -1   8   2   17.51    0.84
  -1   8   2   18.97    0.82
   0  -8  -2   52.43    1.66
   0  -8  -2   48.53    1.64
   0   8   2   51.25    1.54
   0   8   2   51.50    1.58
  -1  -8  -2    9.44    0.74
  -1  -8  -2   10.25    0.80
  -1  -8  -2    9.25    0.65
   1   8   2   10.34    0.63
   1   8   2    9.66    0.58
  -2  -8  -2    0.04    0.39
  -2  -8  -2    0.04    0.28
  -2  -8  -2   -0.25    0.38
  -2  -8  -2    0.26    0.28
   2   8   2    0.23    0.21
   2   8   2    0.12    0.26
  -3  -8  -2    8.98    0.73
  -3  -8  -2    8.77    0.65
  -3  -8  -2    9.95    0.75
   3   8   2    6.10    0.40
  -4  -8  -2    7.41    0.69
  -4  -8  -2    6.45    0.69
  -5  -8  -2    1.37    0.49
  -5  -8  -2    0.38    0.45
  -6  -8  -2    3.63    0.63
  -6  -8  -2    4.05    0.62
  -7  -8  -2    3.09    0.62
  -7  -8  -2    4.06    0.67
 -10   9   2    0.71    0.42
 -10   9   2    0.70    0.46
  -9   9   2    0.24    0.43
  -9   9   2    0.56    0.40
  -8   9   2    6.73    0.68
  -8   9   2    6.50    0.65
  -7   9   2    2.32    0.51
  -7   9   2    2.33    0.47
  -6   9   2    0.20    0.40
  -6   9   2    0.45    0.37
   5  -9  -2    7.03    0.61
  -5   9   2    7.19    0.63
  -5   9   2    6.60    0.64
   4  -9  -2    0.12    0.37
   4  -9  -2    0.38    0.34
  -4   9   2    0.46    0.33
  -4   9   2    0.76    0.41
   3  -9  -2    1.09    0.40
   3  -9  -2    0.70    0.34
   3  -9  -2    1.54    0.45
  -3   9   2    0.97    0.38
  -3   9   2    1.03    0.36
   2  -9  -2    3.34    0.54
   2  -9  -2    2.68    0.52
  -2   9   2    2.82    0.47
  -2   9   2    2.56    0.41
   1  -9  -2   38.21    1.46
   1  -9  -2   40.09    1.46
  -1   9   2   38.23    1.36
  -1   9   2   38.16    1.32
   0  -9  -2   61.20    1.94
   0  -9  -2   60.74    1.95
   0   9   2   59.76    1.79
   0   9   2   58.76    1.82
  -1  -9  -2    0.78    0.46
  -1  -9  -2    0.38    0.44
   1   9   2    1.07    0.30
   1   9   2    0.08    0.32
  -2  -9  -2    0.26    0.33
  -2  -9  -2    0.19    0.45
  -2  -9  -2    0.16    0.46
   2   9   2    0.79    0.33
  -3  -9  -2    3.54    0.61
  -3  -9  -2    2.11    0.55
  -4  -9  -2   13.20    1.00
  -4  -9  -2   10.83    0.87
  -5  -9  -2    6.88    0.77
  -5  -9  -2    6.51    0.76
  -6  -9  -2    3.57    0.68
  -6  -9  -2    4.05    0.69
  -7  -9  -2    2.91    0.66
  -7  -9  -2    2.81    0.67
 -10  10   2    1.21    0.52
 -10  10   2    0.36    0.42
  -9  10   2    3.72    0.60
  -9  10   2    4.09    0.62
  -8  10   2    0.76    0.43
  -8  10   2    1.11    0.48
  -7  10   2    0.93    0.45
  -7  10   2    0.58    0.43
  -6  10   2    0.35    0.42
  -6  10   2   -0.13    0.37
   5 -10  -2    1.58    0.44
  -5  10   2    1.54    0.45
  -5  10   2    2.10    0.49
   4 -10  -2    9.67    0.73
   4 -10  -2    9.86    0.77
  -4  10   2    8.30    0.70
  -4  10   2    8.97    0.75
   3 -10  -2   11.29    0.88
   3 -10  -2   10.41    0.78
   3 -10  -2   10.32    0.83
  -3  10   2   10.45    0.76
  -3  10   2   10.56    0.82
   2 -10  -2    5.26    0.66
   2 -10  -2    3.91    0.61
  -2  10   2    4.37    0.54
  -2  10   2    4.29    0.57
   1 -10  -2   23.74    1.22
   1 -10  -2   22.86    1.21
  -1  10   2   23.54    1.02
  -1  10   2   23.03    1.07
   0 -10  -2   12.68    0.98
   0 -10  -2   10.30    0.87
   0  10   2   11.37    0.80
   0  10   2   12.44    0.75
  -1 -10  -2    1.34    0.55
  -1 -10  -2    0.91    0.56
   1  10   2    1.64    0.41
  -2 -10  -2    4.57    0.71
  -2 -10  -2    5.21    0.72
  -3 -10  -2   13.32    1.01
  -3 -10  -2   13.39    1.01
  -4 -10  -2    1.33    0.60
  -4 -10  -2    0.83    0.56
  -5 -10  -2    0.11    0.57
  -5 -10  -2   -0.96    0.53
  -6 -10  -2    3.86    0.72
  -6 -10  -2    1.37    0.65
  -9  11   2    2.06    0.58
  -9  11   2    2.07    0.54
  -8  11   2    0.13    0.43
  -8  11   2    0.56    0.49
  -7  11   2    0.40    0.44
  -7  11   2    0.10    0.46
  -6  11   2    2.10    0.52
  -6  11   2    3.13    0.59
   5 -11  -2    6.50    0.69
  -5  11   2    8.78    0.80
  -5  11   2    9.00    0.76
   4 -11  -2    1.46    0.53
   4 -11  -2    1.48    0.50
  -4  11   2    1.51    0.47
  -4  11   2    1.43    0.49
   3 -11  -2    2.29    0.58
   3 -11  -2    1.23    0.53
  -3  11   2    2.23    0.49
  -3  11   2    1.96    0.53
   2 -11  -2    0.42    0.55
   2 -11  -2   -0.07    0.51
  -2  11   2    0.45    0.44
  -2  11   2    0.62    0.40
   1 -11  -2    1.33    0.58
   1 -11  -2    1.38    0.59
  -1  11   2    0.44    0.43
  -1  11   2    0.87    0.37
   0 -11  -2   87.01    2.72
   0 -11  -2   88.55    2.71
   0  11   2   83.97    2.51
   0  11   2   86.11    2.50
  -1 -11  -2   10.57    0.98
  -1 -11  -2   12.07    1.01
   1  11   2    9.95    0.77
  -2 -11  -2    9.59    0.92
  -2 -11  -2   10.07    0.94
  -3 -11  -2    2.47    0.68
  -3 -11  -2    2.50    0.69
  -4 -11  -2    0.44    0.62
  -4 -11  -2    0.74    0.61
  -5 -11  -2    2.39    0.72
  -5 -11  -2    2.40    0.72
  -6 -11  -2   -0.90    0.61
  -6 -11  -2    0.21    0.63
  -9  12   2    4.74    0.75
  -9  12   2    4.08    0.71
  -8  12   2    5.19    0.72
  -8  12   2    5.66    0.74
  -7  12   2    1.10    0.54
  -7  12   2    0.88    0.48
  -6  12   2    8.54    0.83
  -6  12   2    9.30    0.89
  -5  12   2    4.98    0.65
  -5  12   2    4.39    0.66
   4 -12  -2    3.77    0.65
  -4  12   2    3.59    0.59
  -4  12   2    4.61    0.67
   3 -12  -2    0.75    0.57
   3 -12  -2    0.11    0.51
  -3  12   2    1.11    0.44
  -3  12   2    0.43    0.48
   2 -12  -2    4.13    0.73
   2 -12  -2    3.16    0.68
  -2  12   2    4.40    0.64
  -2  12   2    4.31    0.58
   1 -12  -2    1.98    0.66
   1 -12  -2    2.47    0.69
  -1  12   2    2.16    0.46
  -1  12   2    2.72    0.54
   0 -12  -2    1.03    0.64
   0 -12  -2    0.33    0.62
   0  12   2    0.81    0.45
  -1 -12  -2    0.27    0.63
  -1 -12  -2    0.19    0.64
  -2 -12  -2    5.46    0.85
  -2 -12  -2    5.18    0.85
  -3 -12  -2    0.35    0.69
  -3 -12  -2    1.34    0.73
  -4 -12  -2    0.80    0.68
  -4 -12  -2    0.33    0.66
  -5 -12  -2    0.97    0.72
  -5 -12  -2    0.62    0.71
  -8  13   2   -0.01    0.49
  -8  13   2    1.11    0.60
  -7  13   2    1.36    0.57
  -7  13   2    0.37    0.48
  -6  13   2    1.15    0.54
  -6  13   2    0.43    0.49
  -5  13   2    0.00    0.45
  -5  13   2    0.43    0.52
   4 -13  -2    2.93    0.65
  -4  13   2    3.42    0.65
  -4  13   2    2.52    0.56
   3 -13  -2    5.98    0.80
   3 -13  -2    6.61    0.84
  -3  13   2    4.54    0.69
  -3  13   2    4.70    0.65
   2 -13  -2    0.44    0.61
   2 -13  -2   -0.77    0.54
  -2  13   2    0.24    0.46
  -2  13   2    0.70    0.40
   1 -13  -2    0.43    0.63
   1 -13  -2   -0.64    0.58
  -1  13   2    1.25    0.46
   0 -13  -2    7.46    0.94
   0 -13  -2    6.74    0.93
  -1 -13  -2    6.76    0.98
  -1 -13  -2    7.84    1.00
  -2 -13  -2    2.44    0.79
  -2 -13  -2    1.69    0.77
  -3 -13  -2    0.95    0.71
  -3 -13  -2   -0.24    0.71
  -4 -13  -2   -0.03    0.73
  -4 -13  -2    0.64    0.75
  -8  14   2    3.30    0.72
  -8  14   2    5.43    0.85
  -7  14   2    1.34    0.62
  -7  14   2    1.64    0.57
  -6  14   2   -0.01    0.49
  -6  14   2    1.14    0.57
  -5  14   2    1.71    0.61
  -5  14   2    1.82    0.55
   4 -14  -2    0.29    0.60
  -4  14   2   -0.32    0.48
  -4  14   2    0.80    0.49
   3 -14  -2    1.64    0.70
  -3  14   2   -0.12    0.47
  -3  14   2   -0.10    0.38
   2 -14  -2   -0.19    0.66
   2 -14  -2    0.08    0.64
  -2  14   2   -0.47    0.41
   1 -14  -2   -0.04    0.70
   1 -14  -2   -0.72    0.65
  -1  14   2   -0.24    0.44
   0 -14  -2    0.39    0.73
   0 -14  -2    1.93    0.76
  -1 -14  -2    0.36    0.74
  -1 -14  -2    2.00    0.82
  -2 -14  -2    8.44    1.12
  -2 -14  -2    8.03    1.09
  -3 -14  -2    0.29    0.77
  -3 -14  -2   -0.14    0.77
  -7  15   2    0.43    0.56
  -7  15   2    1.30    0.65
  -6  15   2    1.08    0.58
  -6  15   2    1.57    0.64
  -5  15   2   -0.09    0.54
  -5  15   2    1.27    0.58
  -4  15   2    0.02    0.43
  -4  15   2    0.26    0.50
   3 -15  -2    1.04    0.75
  -3  15   2    0.73    0.54
   2 -15  -2    2.88    0.79
   2 -15  -2    3.38    0.89
  -2  15   2    2.58    0.65
   1 -15  -2   -0.18    0.72
   1 -15  -2   -0.38    0.74
   0 -15  -2   -0.76    0.74
   0 -15  -2   -0.08    0.78
  -1 -15  -2   -0.82    0.78
  -1 -15  -2    0.52    0.81
  -2 -15  -2   -0.80    0.81
  -2 -15  -2    0.54    0.83
  -6  16   2    1.59    0.67
  -6  16   2    1.52    0.64
  -5  16   2    1.84    0.66
  -5  16   2    2.20    0.65
  -4  16   2    3.51    0.78
   3 -16  -2    0.80    0.82
  -3  16   2    2.81    0.69
   2 -16  -2    1.37    0.85
   1 -16  -2    1.11    0.87
   1 -16  -2    0.88    0.83
   0 -16  -2   -0.09    0.84
   0 -16  -2    1.31    0.91
   2 -17   3   -0.61    0.79
  -1 -16   3   -0.42    0.83
  -1 -16   3   -0.34    0.83
   0 -16   3   -0.33    0.81
   0 -16   3   -0.13    0.85
   1 -16   3    1.08    0.82
   1 -16   3    2.50    0.92
   2 -16   3    0.49    0.78
  -3  16  -3    1.16    0.62
   3 -16   3    0.56    0.74
  -4  16  -3    0.35    0.60
  -5  16  -3    0.52    0.62
  -5  16  -3    0.40    0.58
  -6  16  -3    1.76    0.73
  -6  16  -3    1.07    0.68
  -2 -15   3    0.23    0.81
  -2 -15   3    0.83    0.81
  -1 -15   3    0.19    0.76
  -1 -15   3    2.93    0.95
   0 -15   3    1.36    0.79
   0 -15   3    1.47    0.83
   1 -15   3   -0.40    0.68
   1 -15   3   -0.87    0.72
  -2  15  -3    0.06    0.50
   2 -15   3    0.03    0.71
  -3  15  -3   -0.75    0.48
   3 -15   3   -0.65    0.63
  -4  15  -3    0.84    0.60
  -4  15  -3   -0.08    0.50
  -5  15  -3    5.81    0.85
  -5  15  -3    7.09    0.93
  -6  15  -3    0.62    0.60
  -6  15  -3    0.38    0.58
  -7  15  -3    1.36    0.64
  -7  15  -3    1.76    0.66
  -3 -14   3    0.69    0.78
  -3 -14   3   -0.99    0.71
  -2 -14   3    0.39    0.75
  -2 -14   3   -0.97    0.67
  -1 -14   3   -1.60    0.66
  -1 -14   3    0.03    0.69
   0 -14   3    0.91    0.74
   0 -14   3    1.84    0.76
  -1  14  -3    0.90    0.51
   1 -14   3   -0.47    0.67
   1 -14   3    1.45    0.70
  -2  14  -3    2.19    0.61
   2 -14   3    2.25    0.74
   2 -14   3    3.17    0.73
  -3  14  -3    0.88    0.51
  -3  14  -3   -0.19    0.50
   3 -14   3    1.12    0.65
  -4  14  -3    4.32    0.75
  -4  14  -3    3.77    0.71
  -5  14  -3    0.03    0.50
  -5  14  -3   -0.66    0.47
  -6  14  -3    1.97    0.61
  -6  14  -3    2.04    0.63
  -7  14  -3    1.89    0.63
  -7  14  -3    2.05    0.65
  -8  14  -3    0.33    0.56
  -4 -13   3    0.53    0.74
  -4 -13   3   -0.67    0.65
  -3 -13   3    0.57    0.69
  -3 -13   3    1.88    0.77
  -2 -13   3    0.70    0.71
  -2 -13   3    0.92    0.68
  -1 -13   3    3.97    0.83
  -1 -13   3    3.21    0.80
   0  13  -3   11.49    0.93
   0 -13   3   11.34    1.04
   0 -13   3   11.20    1.07
  -1  13  -3    1.49    0.51
   1 -13   3    1.01    0.65
   1 -13   3    2.88    0.77
  -2  13  -3    9.85    0.86
  -2  13  -3    7.80    0.84
   2 -13   3    9.40    0.94
   2 -13   3   10.84    1.02
  -3  13  -3    3.71    0.70
  -3  13  -3    3.84    0.64
   3 -13   3    3.64    0.72
   3 -13   3    3.68    0.75
  -4  13  -3   -0.03    0.44
  -4  13  -3    0.44    0.50
   4 -13   3    0.78    0.52
  -5  13  -3    0.66    0.51
  -5  13  -3    0.80    0.53
  -6  13  -3    2.01    0.60
  -6  13  -3    2.03    0.59
  -7  13  -3    1.39    0.59
  -7  13  -3    0.21    0.52
  -8  13  -3    1.44    0.58
  -8  13  -3    1.82    0.61
  -5 -12   3    0.11    0.65
  -5 -12   3    1.16    0.74
  -4 -12   3    1.46    0.71
  -4 -12   3    1.32    0.70
  -3 -12   3    0.84    0.63
  -3 -12   3    1.69    0.70
  -2 -12   3    0.34    0.61
  -2 -12   3    0.90    0.65
  -1 -12   3   21.56    1.36
  -1 -12   3   23.22    1.38
   0  12  -3    5.39    0.66
   0 -12   3    4.07    0.76
   0 -12   3    4.62    0.77
  -1  12  -3    0.72    0.47
  -1  12  -3    0.18    0.39
   1 -12   3    0.06    0.55
   1 -12   3   -0.16    0.54
  -2  12  -3   -0.87    0.41
  -2  12  -3    0.51    0.42
   2 -12   3   -0.13    0.50
   2 -12   3   -0.03    0.56
  -3  12  -3    5.55    0.73
  -3  12  -3    6.26    0.71
   3 -12   3    6.33    0.73
   3 -12   3    4.70    0.71
  -4  12  -3    7.28    0.77
  -4  12  -3    7.78    0.81
   4 -12   3    6.35    0.76
  -5  12  -3    0.02    0.46
  -5  12  -3    0.06    0.42
  -6  12  -3    4.33    0.69
  -6  12  -3    3.72    0.63
  -7  12  -3    1.76    0.57
  -7  12  -3    1.41    0.53
  -8  12  -3    9.57    0.93
  -8  12  -3    8.23    0.85
  -9  12  -3   -0.42    0.47
  -9  12  -3    0.87    0.51
  -6 -11   3    2.73    0.69
  -6 -11   3    2.92    0.74
  -6 -11   3    1.58    0.71
  -5 -11   3    9.20    0.91
  -5 -11   3    9.82    0.99
  -5 -11   3    9.42    0.96
  -4 -11   3    2.69    0.67
  -4 -11   3    1.91    0.66
  -4 -11   3    2.31    0.62
  -3 -11   3    0.05    0.55
  -3 -11   3    0.85    0.52
  -3 -11   3    0.80    0.61
  -2 -11   3    0.53    0.47
  -2 -11   3    0.37    0.57
  -2 -11   3   -0.10    0.53
   1  11  -3    5.27    0.61
  -1 -11   3    4.44    0.74
  -1 -11   3    4.21    0.65
  -1 -11   3    4.47    0.73
   0  11  -3    2.11    0.50
   0  11  -3    3.55    0.52
   0 -11   3    2.31    0.50
   0 -11   3    2.48    0.60
   0 -11   3    1.71    0.62
  -1  11  -3   10.51    0.83
  -1  11  -3    9.71    0.79
   1 -11   3    8.75    0.78
   1 -11   3   12.61    0.95
   1 -11   3   11.55    0.93
  -2  11  -3    4.30    0.60
  -2  11  -3    4.74    0.64
   2 -11   3    4.22    0.69
   2 -11   3    5.35    0.69
  -3  11  -3   10.21    0.84
  -3  11  -3    8.13    0.75
   3 -11   3    8.00    0.74
   3 -11   3    7.27    0.74
  -4  11  -3    0.30    0.44
  -4  11  -3   -0.14    0.40
   4 -11   3    0.75    0.47
  -5  11  -3    0.65    0.44
  -5  11  -3    0.50    0.47
  -6  11  -3   11.65    0.94
  -6  11  -3   14.25    0.98
  -7  11  -3    3.44    0.60
  -7  11  -3    3.68    0.62
  -8  11  -3   -0.15    0.46
  -8  11  -3   -0.05    0.42
  -9  11  -3    0.59    0.51
  -9  11  -3    1.11    0.51
  -7 -10   3    1.19    0.57
  -6 -10   3    0.69    0.60
  -6 -10   3   -0.04    0.58
  -6 -10   3    0.53    0.50
  -5 -10   3    1.06    0.56
  -5 -10   3    0.60    0.58
  -5 -10   3    0.10    0.47
  -4 -10   3    4.59    0.72
  -4 -10   3    3.72    0.66
  -4 -10   3    3.67    0.61
  -3 -10   3   10.47    0.87
  -3 -10   3   11.31    0.93
  -3 -10   3   11.18    0.91
   2  10  -3    4.99    0.56
  -2 -10   3    5.07    0.63
  -2 -10   3    5.84    0.74
  -2 -10   3    5.45    0.70
   1  10  -3    3.30    0.47
   1  10  -3    2.17    0.47
  -1 -10   3    2.54    0.50
  -1 -10   3    2.48    0.60
  -1 -10   3    3.04    0.61
   0  10  -3    0.22    0.38
   0  10  -3    0.39    0.34
   0 -10   3    0.94    0.52
   0 -10   3    0.27    0.36
   0 -10   3   -0.14    0.43
  -1  10  -3    6.73    0.67
  -1  10  -3    5.59    0.59
   1 -10   3    5.38    0.68
   1 -10   3    5.85    0.67
  -2  10  -3    0.12    0.39
  -2  10  -3    0.29    0.37
   2 -10   3    0.37    0.42
   2 -10   3    0.66    0.41
   2 -10   3    0.06    0.45
  -3  10  -3    5.26    0.60
  -3  10  -3    4.53    0.59
   3 -10   3    5.42    0.62
   3 -10   3    4.37    0.57
   3 -10   3    4.88    0.62
  -4  10  -3    2.63    0.49
  -4  10  -3    3.32    0.56
   4 -10   3    2.67    0.50
   4 -10   3    2.00    0.50
  -5  10  -3    2.17    0.47
  -5  10  -3    3.67    0.56
   5 -10   3    3.33    0.46
   5 -10   3    1.96    0.45
  -6  10  -3    0.06    0.39
  -6  10  -3    0.46    0.40
  -7  10  -3   15.15    0.95
  -7  10  -3   13.88    0.95
  -8  10  -3   -0.06    0.39
  -8  10  -3    0.26    0.41
  -9  10  -3    3.18    0.60
  -9  10  -3    3.37    0.58
 -10  10  -3    0.46    0.45
 -10  10  -3    0.73    0.47
  -7  -9   3    6.42    0.78
  -7  -9   3    6.33    0.79
  -7  -9   3    6.30    0.75
  -6  -9   3    0.34    0.53
  -6  -9   3   -0.27    0.48
  -6  -9   3    0.19    0.47
  -5  -9   3    3.27    0.60
  -5  -9   3    2.40    0.59
  -5  -9   3    2.88    0.55
  -4  -9   3    0.84    0.51
  -4  -9   3    0.72    0.44
  -4  -9   3    1.35    0.54
  -3  -9   3    1.51    0.51
  -3  -9   3    1.39    0.50
  -3  -9   3    1.75    0.54
   2   9  -3    0.74    0.35
  -2  -9   3    0.52    0.44
  -2  -9   3   -0.14    0.39
  -2  -9   3    0.34    0.45
   1   9  -3    3.36    0.45
   1   9  -3    3.61    0.49
  -1  -9   3    2.99    0.53
  -1  -9   3    2.39    0.45
  -1  -9   3    2.82    0.54
   0   9  -3    8.66    0.68
   0   9  -3    7.45    0.61
   0  -9   3    7.36    0.70
   0  -9   3    7.80    0.68
   0  -9   3    7.97    0.69
  -1   9  -3    1.59    0.41
  -1   9  -3    2.20    0.42
   1  -9   3    1.69    0.47
   1  -9   3    1.53    0.42
   1  -9   3    1.59    0.45
  -2   9  -3    2.33    0.44
  -2   9  -3    2.63    0.47
   2  -9   3    2.50    0.44
   2  -9   3    1.64    0.46
   2  -9   3    2.20    0.46
  -3   9  -3    1.60    0.43
  -3   9  -3    1.80    0.41
   3  -9   3    1.67    0.40
   3  -9   3    1.42    0.43
   3  -9   3    1.86    0.40
  -4   9  -3    1.85    0.44
  -4   9  -3    1.64    0.41
   4  -9   3    1.80    0.40
   4  -9   3    1.86    0.40
   4  -9   3    2.64    0.46
  -5   9  -3    9.72    0.74
  -5   9  -3    7.31    0.72
  -5   9  -3    8.54    0.71
   5  -9   3    9.62    0.61
   5  -9   3    7.92    0.62
  -6   9  -3   50.47    1.71
  -6   9  -3   52.55    1.70
  -7   9  -3    0.11    0.35
  -7   9  -3   -0.11    0.37
  -8   9  -3    5.33    0.61
  -8   9  -3    5.55    0.65
  -9   9  -3    1.59    0.45
  -9   9  -3    1.08    0.47
 -10   9  -3    0.44    0.45
 -10   9  -3    0.29    0.43
  -8  -8   3   -0.77    0.50
  -8  -8   3    0.05    0.53
  -8  -8   3    0.06    0.47
  -7  -8   3    1.29    0.53
  -7  -8   3    0.63    0.53
  -7  -8   3    1.99    0.52
  -6  -8   3    1.40    0.46
  -6  -8   3    1.46    0.50
  -6  -8   3    1.34    0.53
  -5  -8   3    0.28    0.46
  -5  -8   3   -0.05    0.41
  -5  -8   3    0.48    0.43
  -4  -8   3    6.09    0.62
  -4  -8   3    5.65    0.64
  -4  -8   3    6.61    0.69
   3   8  -3    2.90    0.37
  -3  -8   3    2.26    0.50
  -3  -8   3    1.54    0.43
  -3  -8   3    2.58    0.46
  -3  -8   3    2.33    0.49
   2   8  -3   14.77    0.73
  -2  -8   3   15.76    0.87
  -2  -8   3   13.68    0.78
  -2  -8   3   15.65    0.90
  -2  -8   3   15.47    0.89
  -2  -8   3   16.22    0.87
   1   8  -3   24.44    0.95
   1   8  -3   24.55    0.99
  -1  -8   3   23.27    1.01
  -1  -8   3   24.92    1.08
  -1  -8   3   24.91    1.05
  -1  -8   3   21.98    1.05
   0   8  -3    0.12    0.31
   0   8  -3    0.22    0.28
   0  -8   3    0.72    0.38
   0  -8   3   -0.08    0.27
   0  -8   3   -0.21    0.35
  -1   8  -3    2.56    0.42
  -1   8  -3    3.11    0.42
   1  -8   3    3.11    0.44
   1  -8   3    2.76    0.46
   1  -8   3    2.29    0.43
  -2   8  -3   -0.38    0.28
  -2   8  -3    0.36    0.33
   2  -8   3    0.58    0.37
   2  -8   3    0.21    0.32
   2  -8   3    0.52    0.31
   2  -8   3   -0.01    0.31
  -3   8  -3   15.40    0.79
  -3   8  -3   15.39    0.82
   3  -8   3   13.95    0.76
   3  -8   3   14.83    0.77
   3  -8   3   13.92    0.80
   3  -8   3   16.15    0.78
  -4   8  -3    0.39    0.34
  -4   8  -3    0.43    0.30
  -4   8  -3   -0.03    0.31
   4  -8   3    0.44    0.28
   4  -8   3   -0.05    0.32
   4  -8   3    0.16    0.28
  -5   8  -3   32.25    1.26
  -5   8  -3   33.27    1.22
  -5   8  -3   30.54    1.22
  -5   8  -3   34.00    1.22
  -5   8  -3   33.22    1.24
   5  -8   3   36.04    1.17
   5  -8   3   32.87    1.03
  -6   8  -3    2.38    0.40
  -6   8  -3    1.51    0.39
  -6   8  -3    3.15    0.48
  -7   8  -3    1.12    0.41
  -7   8  -3    0.55    0.35
  -8   8  -3    0.52    0.39
  -8   8  -3    0.43    0.36
  -9   8  -3    0.84    0.41
  -9   8  -3    1.35    0.41
 -10   8  -3    3.83    0.57
 -10   8  -3    4.25    0.58
  -8  -7   3   -0.39    0.41
  -8  -7   3    0.01    0.48
  -8  -7   3   -0.68    0.45
  -7  -7   3    1.97    0.49
  -7  -7   3    2.56    0.56
  -7  -7   3    1.90    0.51
  -6  -7   3    0.53    0.44
  -6  -7   3    0.54    0.39
  -6  -7   3    1.17    0.45
  -5  -7   3    0.45    0.42
  -5  -7   3    0.46    0.37
  -5  -7   3    1.00    0.41
   4   7  -3    2.03    0.25
  -4  -7   3    1.69    0.47
  -4  -7   3    2.59    0.47
  -4  -7   3    2.08    0.43
  -4  -7   3    2.31    0.45
   3   7  -3   32.56    1.07
   3   7  -3   34.25    1.13
  -3  -7   3   36.46    1.30
  -3  -7   3   35.60    1.28
  -3  -7   3   34.35    1.25
  -3  -7   3   35.12    1.24
  -3  -7   3   34.83    1.21
   2   7  -3    0.19    0.27
   2   7  -3    0.00    0.10
  -2  -7   3    0.27    0.34
  -2  -7   3   -0.19    0.32
  -2  -7   3   -0.13    0.28
  -2  -7   3    0.05    0.31
  -2  -7   3    0.05    0.33
   1   7  -3    1.14    0.32
   1   7  -3    1.19    0.30
  -1  -7   3    1.13    0.34
  -1  -7   3    1.25    0.37
  -1  -7   3    0.80    0.35
  -1  -7   3    0.66    0.32
   0   7  -3    7.46    0.57
   0   7  -3    7.22    0.54
   0  -7   3    7.98    0.62
   0  -7   3    5.87    0.51
   0  -7   3    7.00    0.56
   0  -7   3    6.88    0.57
  -1   7  -3    0.17    0.27
  -1   7  -3    0.03    0.30
   1  -7   3    0.30    0.31
   1  -7   3    0.09    0.31
   1  -7   3    0.53    0.33
   1  -7   3    0.51    0.36
  -2   7  -3    4.37    0.47
  -2   7  -3    4.78    0.46
  -2   7  -3    4.84    0.48
   2  -7   3    3.93    0.43
   2  -7   3    5.28    0.49
   2  -7   3    5.09    0.49
   2  -7   3    5.25    0.51
  -3   7  -3    1.96    0.35
  -3   7  -3    3.79    0.45
  -3   7  -3    2.47    0.40
  -3   7  -3    2.45    0.40
   3  -7   3    2.18    0.39
   3  -7   3    2.35    0.37
   3  -7   3    3.08    0.40
   3  -7   3    3.23    0.38
  -4   7  -3   10.52    0.67
  -4   7  -3   10.92    0.61
  -4   7  -3    8.88    0.60
  -4   7  -3    9.74    0.64
  -4   7  -3    9.51    0.61
   4  -7   3    9.10    0.54
   4  -7   3   11.03    0.64
  -5   7  -3    0.64    0.33
  -5   7  -3    0.08    0.27
  -5   7  -3    0.53    0.31
  -5   7  -3    0.46    0.28
  -5   7  -3    0.33    0.28
   5  -7   3    0.56    0.26
   5  -7   3    0.13    0.23
   5  -7   3   -0.15    0.20
  -6   7  -3   20.34    0.90
  -6   7  -3   22.49    0.97
  -6   7  -3   20.41    0.91
  -6   7  -3   20.94    0.95
   6  -7   3   21.68    0.72
  -7   7  -3   15.11    0.80
  -7   7  -3   15.94    0.81
  -7   7  -3   16.58    0.84
  -8   7  -3    0.41    0.34
  -8   7  -3   -0.22    0.29
  -8   7  -3    0.16    0.32
  -9   7  -3    0.96    0.39
  -9   7  -3    0.38    0.36
 -10   7  -3    1.56    0.43
 -10   7  -3    1.39    0.40
  -8  -6   3    5.00    0.58
  -8  -6   3    4.84    0.60
  -8  -6   3    4.89    0.61
  -7  -6   3   -0.39    0.34
  -7  -6   3   -0.01    0.42
  -7  -6   3   -0.33    0.38
  -6  -6   3    8.53    0.67
  -6  -6   3    7.93    0.64
  -6  -6   3    8.90    0.68
  -5  -6   3   52.38    1.61
  -5  -6   3   47.26    1.52
  -5  -6   3   48.41    1.56
  -5  -6   3   50.12    1.57
  -4  -6   3    0.37    0.34
  -4  -6   3    1.00    0.37
  -4  -6   3    0.89    0.33
  -4  -6   3    0.84    0.34
  -4  -6   3    1.17    0.37
   3   6  -3   13.37    0.79
  -3  -6   3   13.04    0.68
  -3  -6   3   12.86    0.71
  -3  -6   3   12.06    0.69
  -3  -6   3   12.68    0.73
  -3  -6   3   13.09    0.74
   2   6  -3    0.68    0.32
   2   6  -3    0.66    0.26
  -2  -6   3    0.89    0.31
  -2  -6   3    0.23    0.28
  -2  -6   3    0.61    0.30
  -2  -6   3    0.39    0.30
  -2  -6   3    0.06    0.30
   1   6  -3   24.41    0.88
   1   6  -3   24.78    1.00
   1   6  -3   25.52    0.92
  -1  -6   3   24.46    0.97
  -1  -6   3   24.03    0.94
  -1  -6   3   22.90    0.91
  -1  -6   3   25.46    0.96
  -1  -6   3   24.93    1.03
  -1  -6   3   24.67    0.97
   0   6  -3    1.77    0.34
   0   6  -3    1.37    0.31
   0   6  -3    1.02    0.33
   0  -6   3    2.20    0.41
   0  -6   3    1.46    0.35
   0  -6   3    1.36    0.34
   0  -6   3    1.28    0.34
   0  -6   3    1.61    0.37
  -1   6  -3    4.99    0.47
  -1   6  -3    3.95    0.41
  -1   6  -3    3.94    0.40
  -1   6  -3    3.33    0.39
   1  -6   3    3.07    0.41
   1  -6   3    3.14    0.42
   1  -6   3    4.34    0.44
   1  -6   3    3.11    0.39
   1  -6   3    3.19    0.40
  -2   6  -3    0.84    0.25
  -2   6  -3    0.59    0.30
  -2   6  -3    1.04    0.30
  -2   6  -3    0.72    0.28
   2  -6   3    0.93    0.32
   2  -6   3    0.79    0.32
   2  -6   3    1.02    0.29
   2  -6   3    0.64    0.29
  -3   6  -3   25.41    0.95
  -3   6  -3   25.61    0.94
  -3   6  -3   25.30    0.97
  -3   6  -3   25.50    0.94
  -3   6  -3   25.63    0.95
   3  -6   3   25.63    0.93
   3  -6   3   25.64    0.87
   3  -6   3   26.80    0.95
   3  -6   3   27.90    0.94
  -4   6  -3   23.03    0.89
  -4   6  -3   24.15    0.92
  -4   6  -3   24.00    0.93
  -4   6  -3   23.68    0.89
  -4   6  -3   24.93    0.89
   4  -6   3   24.27    0.76
   4  -6   3   24.74    0.87
   4  -6   3   21.65    0.81
  -5   6  -3   18.37    0.79
  -5   6  -3   19.66    0.79
  -5   6  -3   18.10    0.82
  -5   6  -3   18.40    0.80
  -5   6  -3   17.75    0.77
   5  -6   3   18.37    0.66
  -6   6  -3    6.00    0.51
  -6   6  -3    4.71    0.49
  -6   6  -3    4.83    0.44
  -6   6  -3    4.50    0.45
  -6   6  -3    4.93    0.44
  -7   6  -3   -0.05    0.25
  -7   6  -3   -0.26    0.26
  -7   6  -3    0.16    0.31
  -8   6  -3    1.17    0.35
  -8   6  -3    1.32    0.37
  -8   6  -3    0.89    0.31
  -9   6  -3    1.82    0.38
  -9   6  -3    1.92    0.42
  -9   6  -3    1.17    0.35
 -10   6  -3    1.83    0.42
 -10   6  -3    2.13    0.42
  -9  -5   3    2.94    0.49
  -9  -5   3    2.06    0.48
  -8  -5   3   23.41    1.04
  -8  -5   3   26.11    1.07
  -8  -5   3   24.71    1.04
  -7  -5   3    7.16    0.61
  -7  -5   3    6.80    0.59
  -7  -5   3    7.08    0.57
  -6  -5   3    0.01    0.30
  -6  -5   3    0.13    0.34
  -6  -5   3   -0.03    0.30
  -6  -5   3    0.58    0.36
  -5  -5   3   42.50    1.33
  -5  -5   3   42.45    1.29
  -5  -5   3   43.67    1.36
  -5  -5   3   40.65    1.30
  -5  -5   3   39.52    1.31
   4   5  -3    6.21    0.60
  -4  -5   3    5.60    0.48
  -4  -5   3    5.90    0.48
  -4  -5   3    6.28    0.47
  -4  -5   3    6.08    0.50
  -4  -5   3    5.93    0.47
   3   5  -3   -0.12    0.28
   3   5  -3    0.01    0.15
  -3  -5   3    0.28    0.28
  -3  -5   3    0.14    0.27
  -3  -5   3   -0.04    0.27
  -3  -5   3    0.06    0.25
  -3  -5   3   -0.07    0.24
   2   5  -3   31.76    0.99
   2   5  -3   33.77    1.18
  -2  -5   3   32.32    1.09
  -2  -5   3   32.79    1.21
  -2  -5   3   32.15    1.08
  -2  -5   3   32.05    1.07
  -2  -5   3   33.48    1.06
  -2  -5   3   31.67    1.08
   1   5  -3    9.94    0.53
   1   5  -3   10.50    0.54
   1   5  -3   10.11    0.56
   1   5  -3    9.94    0.65
  -1  -5   3    9.63    0.58
  -1  -5   3    9.97    0.61
  -1  -5   3   10.69    0.60
  -1  -5   3    9.78    0.58
  -1  -5   3    8.47    0.65
  -1  -5   3    9.89    0.62
   0   5  -3    0.65    0.26
   0   5  -3    0.48    0.24
   0   5  -3    0.46    0.25
   0   5  -3    0.12    0.29
   0  -5   3    0.26    0.29
   0  -5   3    0.50    0.31
   0  -5   3    0.29    0.31
   0  -5   3    0.72    0.30
   0  -5   3    0.73    0.29
  -1   5  -3   14.93    0.65
  -1   5  -3   14.09    0.69
  -1   5  -3   16.25    0.66
  -1   5  -3   14.66    0.68
  -1   5  -3   14.25    0.66
   1  -5   3   15.14    0.68
   1  -5   3   15.29    0.68
   1  -5   3   14.86    0.70
   1  -5   3   15.65    0.71
   1  -5   3   15.25    0.68
  -2   5  -3    3.11    0.34
  -2   5  -3    2.96    0.36
  -2   5  -3    2.87    0.34
  -2   5  -3    2.82    0.35
  -2   5  -3    3.71    0.39
   2  -5   3    2.87    0.34
   2  -5   3    2.67    0.33
   2  -5   3    2.63    0.33
   2  -5   3    2.87    0.33
   2  -5   3    2.79    0.35
  -3   5  -3    6.68    0.45
  -3   5  -3    6.63    0.48
  -3   5  -3    6.13    0.46
  -3   5  -3    5.82    0.46
  -3   5  -3    6.12    0.48
   3  -5   3    6.68    0.48
   3  -5   3    6.96    0.46
   3  -5   3    6.83    0.43
   3  -5   3    6.34    0.45
  -4   5  -3    0.59    0.27
  -4   5  -3    1.06    0.26
  -4   5  -3    0.75    0.27
  -4   5  -3    0.89    0.23
  -4   5  -3    0.90    0.25
   4  -5   3    0.95    0.19
   4  -5   3    0.92    0.21
   4  -5   3    0.89    0.23
  -5   5  -3   20.54    0.80
  -5   5  -3   20.92    0.78
  -5   5  -3   20.23    0.80
  -5   5  -3   19.90    0.78
  -5   5  -3   21.10    0.78
  -6   5  -3    1.52    0.31
  -6   5  -3    1.61    0.30
  -6   5  -3    1.62    0.29
  -6   5  -3    1.99    0.35
  -6   5  -3    1.86    0.31
  -7   5  -3   60.50    1.72
  -7   5  -3   59.61    1.70
  -7   5  -3   56.92    1.70
  -7   5  -3   61.35    1.68
  -8   5  -3   -0.04    0.28
  -8   5  -3   -0.34    0.26
  -8   5  -3   -0.09    0.22
  -9   5  -3   -0.44    0.29
  -9   5  -3    0.68    0.30
  -9   5  -3   -0.32    0.24
 -10   5  -3    0.76    0.34
 -10   5  -3    0.70    0.35
  -9  -4   3    0.57    0.36
  -9  -4   3    0.30    0.35
  -8  -4   3   -0.45    0.33
  -8  -4   3   -0.04    0.33
  -7  -4   3   22.02    0.89
  -7  -4   3   19.82    0.85
  -7  -4   3   21.78    0.90
  -6  -4   3   12.39    0.67
  -6  -4   3   11.64    0.68
  -6  -4   3   11.11    0.63
  -6  -4   3   12.42    0.65
  -6  -4   3   12.17    0.62
   5   4  -3    4.96    0.53
  -5  -4   3    3.78    0.39
  -5  -4   3    3.44    0.38
  -5  -4   3    3.37    0.40
  -5  -4   3    3.59    0.39
  -5  -4   3    4.83    0.41
   4   4  -3    1.15    0.33
  -4  -4   3    0.99    0.26
  -4  -4   3    0.36    0.27
  -4  -4   3    0.95    0.29
  -4  -4   3    0.77    0.28
  -4  -4   3    0.38    0.26
   3   4  -3   14.99    0.52
   3   4  -3   15.05    0.52
   3   4  -3   14.29    0.76
  -3  -4   3   15.37    0.81
  -3  -4   3   14.82    0.66
  -3  -4   3   16.65    0.67
  -3  -4   3   15.63    0.67
  -3  -4   3   14.72    0.64
  -3  -4   3   14.57    0.63
   2   4  -3    6.20    0.40
   2   4  -3    5.67    0.35
   2   4  -3    6.33    0.51
   2   4  -3    6.26    0.41
  -2  -4   3    6.82    0.50
  -2  -4   3    6.22    0.47
  -2  -4   3    5.83    0.45
  -2  -4   3    6.44    0.47
  -2  -4   3    6.23    0.52
  -2  -4   3    5.96    0.44
   1   4  -3   17.66    0.66
   1   4  -3   18.18    0.65
   1   4  -3   15.90    0.76
   1   4  -3   16.97    0.66
  -1  -4   3   18.43    0.70
  -1  -4   3   16.98    0.71
  -1  -4   3   16.78    0.70
  -1  -4   3   17.92    0.71
  -1  -4   3   18.39    0.72
  -1  -4   3   18.51    0.80
   0   4  -3    4.60    0.36
   0   4  -3    3.90    0.40
   0   4  -3    4.72    0.37
   0   4  -3    5.15    0.38
   0   4  -3    4.60    0.37
   0  -4   3    5.39    0.42
   0  -4   3    4.90    0.43
   0  -4   3    4.33    0.39
   0  -4   3    4.68    0.38
   0  -4   3    4.54    0.39
   0  -4   3    4.73    0.40
  -1   4  -3    2.90    0.32
  -1   4  -3    3.78    0.34
  -1   4  -3    2.81    0.33
  -1   4  -3    2.64    0.32
  -1   4  -3    3.15    0.31
   1  -4   3    3.07    0.33
   1  -4   3    3.30    0.31
   1  -4   3    3.00    0.35
   1  -4   3    2.49    0.31
   1  -4   3    2.64    0.33
  -2   4  -3   24.81    0.80
  -2   4  -3   25.81    0.86
  -2   4  -3   25.73    0.85
  -2   4  -3   26.21    0.85
  -2   4  -3   25.57    0.83
  -2   4  -3   24.91    0.86
   2  -4   3   25.34    0.84
   2  -4   3   26.24    0.80
   2  -4   3   25.12    0.84
   2  -4   3   25.91    0.86
   2  -4   3   24.89    0.85
  -3   4  -3   47.19    1.32
  -3   4  -3   45.22    1.33
  -3   4  -3   48.99    1.31
  -3   4  -3   47.45    1.32
  -3   4  -3   46.06    1.33
   3  -4   3   46.78    1.30
   3  -4   3   47.85    1.29
   3  -4   3   47.59    1.27
   3  -4   3   46.88    1.18
  -4   4  -3    0.68    0.23
  -4   4  -3    1.00    0.26
  -4   4  -3    0.71    0.22
  -4   4  -3    1.16    0.23
  -4   4  -3    0.87    0.23
   4  -4   3    1.15    0.19
   4  -4   3    0.90    0.18
  -5   4  -3    2.43    0.29
  -5   4  -3    2.43    0.31
  -5   4  -3    2.06    0.27
  -5   4  -3    2.30    0.30
  -5   4  -3    2.36    0.29
  -6   4  -3   16.76    0.66
  -6   4  -3   16.72    0.65
  -6   4  -3   17.33    0.69
  -6   4  -3   17.09    0.69
  -6   4  -3   15.95    0.65
  -7   4  -3   28.42    0.94
  -7   4  -3   26.99    0.95
  -7   4  -3   28.61    0.93
  -7   4  -3   26.79    0.94
  -7   4  -3   29.61    0.96
  -8   4  -3   12.48    0.62
  -8   4  -3   12.92    0.65
  -8   4  -3   13.56    0.65
  -9   4  -3    1.74    0.34
  -9   4  -3    0.92    0.31
 -10   4  -3    0.57    0.30
 -10   4  -3    0.50    0.31
  -9  -3   3    0.73    0.32
  -9  -3   3    0.25    0.31
  -8  -3   3    5.20    0.46
  -8  -3   3    5.23    0.46
  -7  -3   3   18.81    0.75
  -7  -3   3   19.15    0.77
  -7  -3   3   17.92    0.77
   6   3  -3    5.31    0.55
  -6  -3   3    5.26    0.43
  -6  -3   3    5.76    0.43
  -6  -3   3    4.16    0.39
  -6  -3   3    4.89    0.40
   5   3  -3    3.89    0.48
  -5  -3   3    3.87    0.37
  -5  -3   3    3.45    0.32
  -5  -3   3    3.55    0.35
  -5  -3   3    4.30    0.37
  -5  -3   3    3.77    0.35
   4   3  -3    8.50    0.61
  -4  -3   3    9.04    0.48
  -4  -3   3    8.58    0.50
  -4  -3   3    8.33    0.62
  -4  -3   3    7.72    0.48
  -4  -3   3    8.36    0.44
  -4  -3   3    8.74    0.48
   3   3  -3    6.96    0.31
   3   3  -3    7.10    0.54
   3   3  -3    6.41    0.30
  -3  -3   3    7.01    0.45
  -3  -3   3    6.53    0.43
  -3  -3   3    6.60    0.53
  -3  -3   3    6.51    0.46
  -3  -3   3    6.73    0.47
  -3  -3   3    6.83    0.42
   2   3  -3   -0.01    0.16
   2   3  -3    0.08    0.19
   2   3  -3    0.06    0.26
  -2  -3   3   -0.13    0.29
  -2  -3   3   -0.06    0.20
  -2  -3   3   -0.01    0.23
  -2  -3   3   -0.04    0.21
  -2  -3   3    0.14    0.24
  -2  -3   3   -0.05    0.24
   1   3  -3    5.39    0.33
   1   3  -3    5.37    0.35
   1   3  -3    4.83    0.38
   1   3  -3    5.45    0.44
   1   3  -3    4.63    0.33
  -1  -3   3    5.74    0.44
  -1  -3   3    4.23    0.42
  -1  -3   3    4.51    0.34
  -1  -3   3    4.79    0.38
  -1  -3   3    5.32    0.41
  -1  -3   3    5.04    0.37
   0   3  -3    6.60    0.45
   0   3  -3    6.01    0.36
   0   3  -3    6.59    0.42
   0   3  -3    6.29    0.43
   0   3  -3    7.03    0.52
   0  -3   3    6.47    0.45
   0  -3   3    5.42    0.39
   0  -3   3    6.76    0.48
   0  -3   3    5.50    0.41
   0  -3   3    5.91    0.44
   0  -3   3    6.46    0.44
  -1   3  -3    8.86    0.50
  -1   3  -3    8.62    0.46
  -1   3  -3    8.81    0.49
  -1   3  -3    8.33    0.46
  -1   3  -3    8.88    0.49
   1  -3   3    8.66    0.47
   1  -3   3    8.53    0.48
   1  -3   3    8.95    0.47
   1  -3   3    8.62    0.49
   1  -3   3    8.89    0.47
  -2   3  -3  138.91    3.32
  -2   3  -3  145.16    3.34
  -2   3  -3  143.98    3.34
  -2   3  -3  142.81    3.17
  -2   3  -3  141.51    3.44
  -2   3  -3  137.06    3.34
   2  -3   3  133.74    3.30
   2  -3   3  135.38    3.32
   2  -3   3  139.60    3.31
   2  -3   3  140.45    3.17
   2  -3   3  141.14    3.42
  -3   3  -3   29.12    0.86
  -3   3  -3   29.26    0.88
  -3   3  -3   29.51    0.73
  -3   3  -3   29.58    0.88
  -3   3  -3   28.27    0.86
  -3   3  -3   28.11    0.87
   3  -3   3   29.52    0.82
   3  -3   3   29.54    0.81
   3  -3   3   28.66    0.73
   3  -3   3   28.61    0.81
  -4   3  -3   48.04    1.31
  -4   3  -3   48.21    1.31
  -4   3  -3   50.38    1.34
  -4   3  -3   49.42    1.30
  -4   3  -3   48.40    1.30
  -5   3  -3    2.42    0.29
  -5   3  -3    2.63    0.26
  -5   3  -3    3.13    0.29
  -5   3  -3    3.44    0.29
  -5   3  -3    3.01    0.27
  -6   3  -3   -0.18    0.17
  -6   3  -3    0.17    0.20
  -6   3  -3   -0.25    0.20
  -6   3  -3    0.18    0.18
  -7   3  -3   44.15    1.21
  -7   3  -3   42.90    1.22
  -7   3  -3   42.58    1.19
  -7   3  -3   41.08    1.21
  -8   3  -3    1.25    0.26
  -8   3  -3    1.02    0.28
  -8   3  -3    1.40    0.27
  -9   3  -3    2.69    0.33
  -9   3  -3    2.53    0.33
  -9  -2   3   -0.42    0.26
  -9  -2   3    0.06    0.28
  -8  -2   3    0.05    0.27
  -8  -2   3   -0.22    0.26
  -8  -2   3    0.22    0.28
  -7  -2   3   24.96    0.84
  -7  -2   3   26.18    0.87
  -7  -2   3   26.34    0.86
  -7  -2   3   24.43    0.85
   6   2  -3    0.67    0.33
  -6  -2   3    0.32    0.25
  -6  -2   3    0.25    0.24
  -6  -2   3    0.28    0.23
  -6  -2   3    0.58    0.25
   5   2  -3    2.80    0.40
  -5  -2   3    2.27    0.40
  -5  -2   3    2.40    0.28
  -5  -2   3    2.45    0.29
  -5  -2   3    2.65    0.29
  -5  -2   3    2.23    0.27
   4   2  -3    0.34    0.27
  -4  -2   3   -0.06    0.19
  -4  -2   3   -0.04    0.28
  -4  -2   3    0.03    0.20
  -4  -2   3   -0.03    0.20
  -4  -2   3    0.13    0.17
  -4  -2   3    0.07    0.21
   3   2  -3    5.50    0.46
  -3  -2   3    5.31    0.39
  -3  -2   3    4.96    0.35
  -3  -2   3    5.16    0.37
  -3  -2   3    6.06    0.41
  -3  -2   3    5.60    0.39
  -3  -2   3    5.80    0.47
   2   2  -3   44.07    1.11
   2   2  -3   42.94    1.11
   2   2  -3   42.92    1.24
   2   2  -3   43.75    1.12
  -2  -2   3   41.71    1.24
  -2  -2   3   42.71    1.16
  -2  -2   3   43.91    1.18
  -2  -2   3   41.62    1.14
  -2  -2   3   41.95    1.16
  -2  -2   3   41.72    1.16
   1   2  -3  350.51    7.86
   1   2  -3  349.86    8.12
   1   2  -3  344.38    7.66
   1   2  -3  342.25    7.85
   1   2  -3  347.60    7.84
  -1  -2   3  344.22    7.84
  -1  -2   3  340.09    8.13
  -1  -2   3  347.61    7.66
  -1  -2   3  348.04    7.86
  -1  -2   3  333.24    7.86
  -1  -2   3  336.63    7.86
   0   2  -3   79.91    1.92
   0   2  -3   79.16    1.95
   0   2  -3   81.02    1.96
   0   2  -3   77.24    2.00
   0   2  -3   78.70    1.96
   0   2  -3   78.12    1.95
   0  -2   3   80.51    1.97
   0  -2   3   79.45    2.01
   0  -2   3   81.76    1.96
   0  -2   3   80.56    1.96
   0  -2   3   75.18    1.96
   0  -2   3   78.52    1.93
  -1   2  -3    0.41    0.21
  -1   2  -3    0.27    0.21
  -1   2  -3    0.30    0.23
  -1   2  -3    0.44    0.21
  -1   2  -3    0.13    0.17
  -1   2  -3    0.08    0.23
   1  -2   3   -0.04    0.22
   1  -2   3    0.81    0.23
   1  -2   3    0.37    0.19
   1  -2   3    0.29    0.22
   1  -2   3   -0.04    0.22
  -2   2  -3   14.74    0.47
  -2   2  -3   13.99    0.52
  -2   2  -3   14.01    0.52
  -2   2  -3   13.70    0.53
  -2   2  -3   14.74    0.54
  -2   2  -3   14.39    0.52
   2  -2   3   14.67    0.51
   2  -2   3   15.28    0.51
   2  -2   3   14.34    0.50
   2  -2   3   13.94    0.47
  -3   2  -3  195.54    4.49
  -3   2  -3  195.06    4.48
  -3   2  -3  192.20    4.50
  -3   2  -3  192.78    4.64
  -3   2  -3  194.33    4.48
  -4   2  -3    5.89    0.34
  -4   2  -3    6.52    0.34
  -4   2  -3    5.65    0.34
  -4   2  -3    6.47    0.33
  -4   2  -3    6.52    0.36
  -5   2  -3    0.71    0.19
  -5   2  -3    0.70    0.17
  -5   2  -3    0.71    0.18
  -5   2  -3    0.62    0.17
  -6   2  -3   43.98    1.15
  -6   2  -3   43.32    1.16
  -6   2  -3   44.97    1.16
  -6   2  -3   43.13    1.16
  -7   2  -3    0.07    0.17
  -7   2  -3   -0.05    0.20
  -7   2  -3    0.19    0.18
  -7   2  -3    0.20    0.19
  -8  -1   3    2.91    0.34
  -8  -1   3    3.21    0.34
   7   1  -3    1.02    0.32
  -7  -1   3    1.62    0.30
  -7  -1   3    1.52    0.27
  -7  -1   3    1.86    0.27
   6   1  -3   11.34    0.68
  -6  -1   3   12.18    0.70
  -6  -1   3   12.34    0.52
  -6  -1   3   12.40    0.53
  -6  -1   3   11.39    0.53
  -6  -1   3   12.66    0.51
   5   1  -3   14.11    0.69
  -5  -1   3   12.66    0.68
  -5  -1   3   13.37    0.53
  -5  -1   3   13.56    0.52
  -5  -1   3   13.21    0.53
  -5  -1   3   12.84    0.51
   4   1  -3    7.02    0.53
  -4  -1   3    7.53    0.41
  -4  -1   3    7.15    0.40
  -4  -1   3    7.46    0.54
  -4  -1   3    6.91    0.38
  -4  -1   3    7.74    0.40
   3   1  -3    9.52    0.57
  -3  -1   3   10.40    0.58
  -3  -1   3   10.04    0.45
  -3  -1   3   10.23    0.46
  -3  -1   3   10.00    0.42
  -3  -1   3    9.94    0.44
  -3  -1   3   10.41    0.43
   2   1  -3   90.93    2.21
   2   1  -3   91.42    2.23
   2   1  -3   89.75    2.15
   2   1  -3   93.76    2.16
  -2  -1   3   90.62    2.19
  -2  -1   3   91.55    2.23
  -2  -1   3   92.50    2.19
  -2  -1   3   90.83    2.25
  -2  -1   3   87.96    2.19
   1   1  -3   34.25    0.96
   1   1  -3   34.46    0.95
   1   1  -3   34.34    0.97
   1   1  -3   34.97    0.96
   1   1  -3   35.93    1.01
  -1  -1   3   34.20    0.97
  -1  -1   3   35.50    1.03
  -1  -1   3   33.98    0.98
  -1  -1   3   35.69    0.97
  -1  -1   3   34.51    0.99
  -1  -1   3   35.44    0.98
   0   1  -3  464.00   10.41
   0   1  -3  452.61   10.39
   0   1  -3  468.57   10.77
   0   1  -3  436.38   10.38
   0   1  -3  465.38   10.05
   0   1  -3  449.38   10.40
   0  -1   3  457.16   10.39
   0  -1   3  472.30   10.06
   0  -1   3  463.26   10.40
   0  -1   3  467.22   10.77
   0  -1   3  453.60   10.38
   0  -1   3  462.57   10.40
  -1   1  -3  430.28    9.73
  -1   1  -3  425.87    9.71
  -1   1  -3  416.89    9.72
  -1   1  -3  434.55   10.06
  -1   1  -3  425.20    9.71
  -1   1  -3  433.14    9.37
   1  -1   3  427.47    9.70
   1  -1   3  435.93    9.37
   1  -1   3  432.33    9.70
   1  -1   3  426.01    9.71
   1  -1   3  433.86   10.06
   1  -1   3  428.27    9.71
  -2   1  -3    7.82    0.36
  -2   1  -3    7.29    0.36
  -2   1  -3    7.30    0.35
  -2   1  -3    7.76    0.38
  -2   1  -3    7.73    0.38
  -2   1  -3    7.39    0.35
   2  -1   3    7.03    0.30
   2  -1   3    7.45    0.31
  -3   1  -3   79.78    1.93
  -3   1  -3   81.50    1.94
  -3   1  -3   82.44    1.94
  -3   1  -3   80.96    1.93
  -4   1  -3    0.36    0.14
  -4   1  -3    0.39    0.15
  -4   1  -3    0.19    0.15
  -4   1  -3    0.25    0.13
  -4   1  -3   -0.01    0.16
  -5   1  -3    6.12    0.31
  -5   1  -3    5.90    0.30
  -5   1  -3    6.62    0.31
  -5   1  -3    6.10    0.28
  -9   0   3    6.07    0.42
  -9   0   3    5.81    0.42
  -8   0   3   59.62    1.64
  -8   0   3   65.34    1.66
  -8   0   3   64.23    1.64
   7   0  -3    5.26    0.48
  -7   0   3    6.45    0.42
  -7   0   3    5.71    0.45
  -7   0   3    5.90    0.44
  -7   0   3    6.50    0.42
  -7   0   3    6.86    0.57
   6   0  -3    1.15    0.31
  -6   0   3    2.26    0.25
  -6   0   3    1.61    0.25
  -6   0   3    0.91    0.24
  -6   0   3    1.58    0.25
  -6   0   3    1.48    0.34
   5   0  -3  114.67    2.85
  -5   0   3  115.63    2.74
  -5   0   3  117.29    2.87
  -5   0   3  116.53    2.76
  -5   0   3  115.18    2.75
  -5   0   3  116.13    2.76
   4   0  -3   34.45    1.07
  -4   0   3   34.88    1.08
  -4   0   3   34.67    0.96
  -4   0   3   34.72    0.95
  -4   0   3   34.91    0.93
  -4   0   3   34.10    0.95
   3   0  -3   18.09    0.70
  -3   0   3   18.07    0.59
  -3   0   3   18.56    0.72
  -3   0   3   18.34    0.58
  -3   0   3   18.80    0.59
  -3   0   3   17.71    0.61
  -3   0   3   18.55    0.60
   2   0  -3    1.44    0.19
   2   0  -3    1.21    0.18
   2   0  -3    1.06    0.26
   2   0  -3    1.40    0.18
  -2   0   3    1.07    0.27
  -2   0   3    1.59    0.22
  -2   0   3    1.39    0.23
  -2   0   3    1.54    0.21
  -2   0   3    1.48    0.24
  -2   0   3    1.36    0.24
   1   0  -3  147.32    3.42
   1   0  -3  146.43    3.36
   1   0  -3  148.04    3.41
   1   0  -3  145.89    3.53
   1   0  -3  147.56    3.41
   1   0  -3  149.67    3.42
  -1   0   3  141.35    3.42
  -1   0   3  150.29    3.43
  -1   0   3  149.80    3.36
  -1   0   3  145.72    3.54
  -1   0   3  146.37    3.42
  -1   0   3  144.93    3.41
   0   0  -3    8.32    0.36
   0   0  -3    7.99    0.37
   0   0  -3    8.32    0.37
   0   0  -3    8.33    0.40
   0   0  -3    8.22    0.37
   0   0   3    8.27    0.38
   0   0   3    8.32    0.37
   0   0   3    8.29    0.38
   0   0   3    8.21    0.36
   0   0   3    8.30    0.39
  -1   0  -3    8.38    0.40
  -1   0  -3    8.81    0.38
  -1   0  -3    8.61    0.40
  -1   0  -3    8.77    0.39
  -1   0  -3    8.77    0.40
   1   0   3    6.44    0.33
   1   0   3    8.52    0.39
   1   0   3    9.56    0.39
   1   0   3    8.75    0.39
   1   0   3    9.23    0.39
  -2   0  -3  304.19    6.97
  -2   0  -3  303.78    6.95
  -2   0  -3  304.39    6.97
  -2   0  -3  316.02    7.22
  -2   0  -3  302.55    6.96
   2   0   3  312.46    6.91
   2   0   3  301.34    6.91
   2   0   3  310.53    6.90
  -3   0  -3    1.30    0.17
  -3   0  -3    0.73    0.16
  -3   0  -3    0.89    0.15
  -3   0  -3    0.89    0.16
  -4   0  -3   14.49    0.44
  -4   0  -3   13.96    0.52
  -5   0  -3    4.09    0.32
  -6   0  -3    3.50    0.31
  -9   1   3   39.52    1.19
  -9   1   3   41.31    1.19
   8  -1  -3    1.11    0.30
  -8   1   3    0.71    0.26
  -8   1   3    1.11    0.28
  -8   1   3    0.18    0.26
   7  -1  -3    0.13    0.23
  -7   1   3   -0.01    0.24
  -7   1   3   -0.13    0.22
  -7   1   3    0.10    0.30
  -7   1   3   -0.14    0.20
  -7   1   3    0.05    0.24
   6  -1  -3    1.42    0.31
  -6   1   3    1.16    0.25
  -6   1   3    1.30    0.33
  -6   1   3    1.51    0.26
  -6   1   3    1.26    0.24
  -6   1   3    1.11    0.22
   5  -1  -3   21.82    0.79
  -5   1   3   21.16    0.69
  -5   1   3   20.73    0.79
  -5   1   3   21.37    0.66
  -5   1   3   19.97    0.68
  -5   1   3   20.26    0.67
   4  -1  -3    2.26    0.31
  -4   1   3    1.78    0.22
  -4   1   3    2.11    0.24
  -4   1   3    2.14    0.25
  -4   1   3    2.05    0.24
  -4   1   3    1.57    0.24
  -4   1   3    1.59    0.30
   3  -1  -3    8.63    0.50
   3  -1  -3    8.58    0.32
   3  -1  -3    8.32    0.32
   3  -1  -3    9.01    0.32
  -3   1   3    8.54    0.44
  -3   1   3    8.30    0.42
  -3   1   3    8.49    0.40
  -3   1   3    8.65    0.44
  -3   1   3    9.04    0.52
  -3   1   3    8.40    0.42
   2  -1  -3   35.52    0.95
   2  -1  -3   35.82    1.02
   2  -1  -3   36.36    0.96
   2  -1  -3   35.80    0.96
  -2   1   3   34.33    0.99
  -2   1   3   35.55    1.00
  -2   1   3   35.66    0.96
  -2   1   3   34.76    0.98
  -2   1   3   36.11    0.98
   1  -1  -3  185.52    4.41
   1  -1  -3  179.97    4.24
   1  -1  -3  183.01    4.26
   1  -1  -3  183.95    4.26
   1  -1  -3  186.23    4.26
  -1   1   3  185.75    4.25
  -1   1   3  181.47    4.26
  -1   1   3  177.57    4.26
  -1   1   3  189.60    4.27
  -1   1   3  187.35    4.42
   0  -1  -3   48.10    1.20
   0  -1  -3   46.61    1.21
   0  -1  -3   46.70    1.21
   0  -1  -3   46.33    1.21
   0   1   3   46.08    1.19
   0   1   3   46.49    1.20
   0   1   3   47.69    1.21
   0   1   3   46.01    1.20
  -1  -1  -3  636.80   14.83
  -1  -1  -3  653.11   14.85
  -1  -1  -3  641.54   14.75
  -1  -1  -3  661.82   14.66
   1   1   3  637.74   14.81
   1   1   3  675.17   14.85
  -2  -1  -3   34.58    0.90
  -2  -1  -3   33.83    0.89
  -2  -1  -3   33.41    0.90
   2   1   3   32.97    0.82
  -3  -1  -3    5.18    0.28
  -3  -1  -3    5.52    0.31
  -3  -1  -3    5.13    0.30
  -4  -1  -3  104.62    2.50
  -4  -1  -3  104.42    2.43
  -4  -1  -3  107.02    2.44
  -4  -1  -3  102.92    2.42
  -4  -1  -3  101.91    2.43
  -5  -1  -3    3.87    0.35
  -6  -1  -3   -0.05    0.22
 -10   2   3    0.20    0.27
 -10   2   3    0.10    0.29
  -9   2   3   24.68    0.90
  -9   2   3   26.18    0.90
  -8   2   3    1.21    0.32
  -8   2   3    2.62    0.33
  -8   2   3    2.86    0.35
   7  -2  -3   19.71    0.79
  -7   2   3   20.30    0.77
  -7   2   3   20.62    0.78
  -7   2   3   20.73    0.73
  -7   2   3   21.87    0.76
   6  -2  -3    0.10    0.22
  -6   2   3    0.12    0.22
  -6   2   3    0.09    0.24
  -6   2   3    0.38    0.22
  -6   2   3    0.20    0.22
   5  -2  -3    0.69    0.25
  -5   2   3    0.28    0.21
  -5   2   3    0.29    0.23
  -5   2   3    0.76    0.21
  -5   2   3    0.61    0.22
  -5   2   3    0.75    0.21
   4  -2  -3   44.71    1.23
  -4   2   3   43.27    1.18
  -4   2   3   44.80    1.21
  -4   2   3   43.36    1.19
  -4   2   3   42.65    1.19
  -4   2   3   43.59    1.22
   3  -2  -3    8.86    0.39
   3  -2  -3    8.21    0.38
   3  -2  -3    7.95    0.34
   3  -2  -3    8.34    0.49
  -3   2   3    8.21    0.42
  -3   2   3    8.05    0.45
  -3   2   3    8.40    0.45
  -3   2   3    8.11    0.46
  -3   2   3    7.74    0.44
   2  -2  -3  156.48    3.61
   2  -2  -3  157.45    3.73
   2  -2  -3  156.16    3.60
   2  -2  -3  154.83    3.60
  -2   2   3  150.47    3.62
  -2   2   3  150.70    3.60
  -2   2   3  152.66    3.62
  -2   2   3  154.88    3.63
  -2   2   3  148.97    3.75
   1  -2  -3   29.97    0.89
   1  -2  -3   31.16    0.91
   1  -2  -3   30.93    0.89
   1  -2  -3   28.68    0.89
  -1   2   3   29.77    0.91
  -1   2   3   30.76    0.90
  -1   2   3   29.36    0.88
  -1   2   3   30.24    0.92
   0  -2  -3    3.51    0.33
   0  -2  -3    3.24    0.29
   0  -2  -3    3.52    0.33
   0  -2  -3    3.16    0.31
   0   2   3    3.14    0.29
   0   2   3    2.81    0.29
   0   2   3    3.25    0.28
   0   2   3    3.33    0.31
  -1  -2  -3    1.92    0.27
  -1  -2  -3    2.61    0.25
  -1  -2  -3    1.83    0.26
  -1  -2  -3    2.42    0.28
   1   2   3    1.30    0.17
   1   2   3    2.47    0.25
   1   2   3    2.17    0.23
  -2  -2  -3   -0.15    0.19
  -2  -2  -3    0.27    0.19
  -2  -2  -3    0.45    0.19
  -2  -2  -3    0.01    0.17
   2   2   3    0.19    0.12
   2   2   3    0.48    0.15
   2   2   3    0.27    0.12
  -3  -2  -3    6.01    0.37
  -3  -2  -3    5.02    0.33
  -3  -2  -3    5.52    0.35
  -3  -2  -3    5.46    0.32
  -4  -2  -3   10.83    0.42
  -4  -2  -3   11.30    0.57
  -4  -2  -3   11.72    0.46
  -4  -2  -3   10.95    0.45
  -4  -2  -3   10.86    0.43
  -5  -2  -3   10.35    0.40
  -5  -2  -3   10.08    0.58
  -5  -2  -3   10.52    0.44
  -5  -2  -3   10.26    0.42
  -5  -2  -3    9.86    0.45
  -6  -2  -3   -0.20    0.15
  -6  -2  -3    0.09    0.17
  -6  -2  -3   -0.18    0.26
 -10   3   3   13.25    0.69
 -10   3   3   13.62    0.71
  -9   3   3   -0.11    0.28
  -9   3   3    0.62    0.32
  -8   3   3    0.18    0.29
  -8   3   3    0.54    0.30
  -8   3   3    0.58    0.28
   7  -3  -3    5.14    0.41
  -7   3   3    5.84    0.44
  -7   3   3    5.78    0.43
  -7   3   3    4.13    0.41
  -7   3   3    5.16    0.44
   6  -3  -3   -0.20    0.21
  -6   3   3   -0.04    0.23
  -6   3   3    0.04    0.24
  -6   3   3   -0.30    0.24
  -6   3   3    0.07    0.25
   5  -3  -3    0.69    0.25
  -5   3   3    0.85    0.26
  -5   3   3    0.90    0.27
  -5   3   3    0.22    0.22
  -5   3   3    0.86    0.24
  -5   3   3    0.24    0.22
   4  -3  -3    2.22    0.22
   4  -3  -3    2.66    0.23
   4  -3  -3    2.28    0.30
  -4   3   3    1.84    0.29
  -4   3   3    1.97    0.30
  -4   3   3    2.38    0.29
  -4   3   3    2.36    0.30
   3  -3  -3   -0.31    0.18
   3  -3  -3   -0.29    0.13
   3  -3  -3   -0.34    0.19
   3  -3  -3    0.09    0.20
  -3   3   3   -0.11    0.24
  -3   3   3   -0.24    0.20
  -3   3   3   -0.24    0.23
  -3   3   3   -0.58    0.21
   2  -3  -3    2.02    0.28
   2  -3  -3    2.35    0.29
   2  -3  -3    2.84    0.30
   2  -3  -3    2.17    0.28
  -2   3   3    2.07    0.27
  -2   3   3    2.59    0.31
  -2   3   3    1.86    0.30
  -2   3   3    2.18    0.30
   1  -3  -3    0.41    0.24
   1  -3  -3    0.09    0.24
   1  -3  -3   -0.03    0.25
  -1   3   3    0.59    0.26
  -1   3   3   -0.16    0.23
  -1   3   3    0.45    0.27
  -1   3   3   -0.08    0.21
   0  -3  -3  196.56    4.76
   0  -3  -3  208.42    4.76
   0  -3  -3  204.24    4.74
   0  -3  -3  200.17    4.76
   0   3   3  204.70    4.73
   0   3   3  203.66    4.75
   0   3   3  205.55    4.76
  -1  -3  -3   13.91    0.56
  -1  -3  -3   13.53    0.59
  -1  -3  -3   15.25    0.60
  -1  -3  -3   13.56    0.55
   1   3   3   13.92    0.55
   1   3   3   12.96    0.50
   1   3   3   13.78    0.54
  -2  -3  -3   11.05    0.53
  -2  -3  -3   10.92    0.48
  -2  -3  -3   11.28    0.53
  -2  -3  -3   10.69    0.50
   2   3   3   11.73    0.44
   2   3   3   11.60    0.41
  -3  -3  -3    0.79    0.23
  -3  -3  -3    1.66    0.24
  -3  -3  -3    1.50    0.22
  -3  -3  -3    1.22    0.25
  -4  -3  -3    9.91    0.48
  -4  -3  -3   10.09    0.44
  -4  -3  -3   10.48    0.61
  -4  -3  -3    9.47    0.45
  -4  -3  -3    9.66    0.50
  -5  -3  -3    1.22    0.27
  -5  -3  -3    1.25    0.23
  -5  -3  -3    1.32    0.28
  -5  -3  -3    2.43    0.38
  -5  -3  -3    1.55    0.22
  -6  -3  -3   29.45    0.92
  -6  -3  -3   27.10    1.18
  -6  -3  -3   28.69    0.86
  -6  -3  -3   28.27    0.87
  -6  -3  -3   30.23    0.93
  -7  -3  -3    5.30    0.41
  -7  -3  -3    5.47    0.40
  -7  -3  -3    4.45    0.38
  -8  -3  -3    0.27    0.22
  -8  -3  -3    0.50    0.29
 -10   4   3    0.90    0.35
 -10   4   3    0.47    0.33
  -9   4   3   17.47    0.81
  -9   4   3   17.56    0.79
  -8   4   3    4.21    0.44
  -8   4   3    3.83    0.40
   7  -4  -3   -0.08    0.21
  -7   4   3    0.04    0.30
  -7   4   3    0.05    0.27
  -7   4   3    0.28    0.29
  -7   4   3    0.04    0.31
   6  -4  -3    0.25    0.22
  -6   4   3   -0.52    0.24
  -6   4   3    0.07    0.27
  -6   4   3   -0.08    0.26
  -6   4   3   -0.39    0.26
   5  -4  -3   27.06    0.89
  -5   4   3   25.41    0.87
  -5   4   3   24.92    0.89
  -5   4   3   24.17    0.89
  -5   4   3   26.29    0.92
   4  -4  -3   24.45    0.78
   4  -4  -3   26.48    0.80
   4  -4  -3   24.85    0.86
  -4   4   3   25.68    0.88
  -4   4   3   23.99    0.87
  -4   4   3   25.23    0.85
  -4   4   3   23.97    0.88
   3  -4  -3   -0.06    0.22
   3  -4  -3   -0.18    0.21
   3  -4  -3    0.42    0.23
   3  -4  -3    0.15    0.24
  -3   4   3   -0.07    0.23
  -3   4   3   -0.19    0.25
  -3   4   3    0.48    0.26
  -3   4   3    0.12    0.25
   2  -4  -3  149.30    3.59
   2  -4  -3  150.85    3.62
   2  -4  -3  148.42    3.61
  -2   4   3  152.39    3.61
  -2   4   3  146.21    3.61
  -2   4   3  150.68    3.59
  -2   4   3  148.46    3.63
   1  -4  -3   41.90    1.19
   1  -4  -3   38.89    1.19
   1  -4  -3   40.55    1.19
  -1   4   3   41.40    1.16
  -1   4   3   37.50    1.18
  -1   4   3   40.53    1.18
   0  -4  -3   14.87    0.66
   0  -4  -3   14.81    0.64
   0  -4  -3   13.87    0.64
   0  -4  -3   14.07    0.61
   0   4   3   14.98    0.61
   0   4   3   14.48    0.60
   0   4   3   14.34    0.59
  -1  -4  -3   48.22    1.33
  -1  -4  -3   47.88    1.36
  -1  -4  -3   47.90    1.36
  -1  -4  -3   46.52    1.31
   1   4   3   46.98    1.29
   1   4   3   47.20    1.30
   1   4   3   46.35    1.27
  -2  -4  -3   11.68    0.53
  -2  -4  -3   12.12    0.61
  -2  -4  -3   12.24    0.59
  -2  -4  -3   11.40    0.55
   2   4   3   11.94    0.47
   2   4   3   12.28    0.49
   2   4   3   10.10    0.45
  -3  -4  -3    7.28    0.42
  -3  -4  -3    7.42    0.46
  -3  -4  -3    7.39    0.50
  -3  -4  -3    7.87    0.51
  -4  -4  -3    2.15    0.32
  -4  -4  -3    2.35    0.28
  -4  -4  -3    1.93    0.38
  -4  -4  -3    2.61    0.34
  -4  -4  -3    2.10    0.27
  -5  -4  -3   13.82    0.57
  -5  -4  -3   14.17    0.68
  -5  -4  -3   12.94    0.58
  -5  -4  -3   13.51    0.65
  -6  -4  -3   22.08    0.85
  -6  -4  -3   21.47    0.85
  -6  -4  -3   22.58    0.77
  -7  -4  -3    2.11    0.38
  -7  -4  -3    3.09    0.32
  -7  -4  -3    2.24    0.38
  -8  -4  -3    8.44    0.63
  -8  -4  -3    9.71    0.64
  -9  -4  -3   -0.23    0.33
 -10   5   3   -0.01    0.32
 -10   5   3    0.68    0.36
  -9   5   3    7.88    0.60
  -9   5   3    7.84    0.62
  -8   5   3    2.08    0.40
  -8   5   3    2.77    0.41
   7  -5  -3    3.21    0.35
  -7   5   3    3.41    0.44
  -7   5   3    3.47    0.45
  -7   5   3    3.86    0.44
   6  -5  -3   11.47    0.60
  -6   5   3   12.82    0.68
  -6   5   3   11.10    0.66
  -6   5   3   11.02    0.68
  -6   5   3   12.19    0.63
   5  -5  -3   -0.13    0.25
   5  -5  -3   -0.03    0.18
  -5   5   3    0.72    0.29
  -5   5   3    0.07    0.27
  -5   5   3   -0.05    0.23
  -5   5   3    0.33    0.28
   4  -5  -3   22.23    0.79
   4  -5  -3   23.21    0.82
  -4   5   3   24.03    0.90
  -4   5   3   22.10    0.88
  -4   5   3   23.72    0.85
  -4   5   3   23.84    0.87
   3  -5  -3  215.59    5.10
   3  -5  -3  213.41    5.09
  -3   5   3  211.08    5.13
  -3   5   3  215.96    5.11
  -3   5   3  213.31    5.13
  -3   5   3  216.54    5.09
   2  -5  -3   52.75    1.50
   2  -5  -3   53.16    1.53
   2  -5  -3   51.85    1.52
  -2   5   3   54.47    1.52
  -2   5   3   53.41    1.54
  -2   5   3   54.05    1.50
   1  -5  -3    8.35    0.56
   1  -5  -3    8.47    0.59
   1  -5  -3    9.10    0.59
  -1   5   3    8.03    0.55
  -1   5   3    8.53    0.51
  -1   5   3    9.43    0.55
   0  -5  -3    0.32    0.25
   0  -5  -3    0.08    0.28
   0  -5  -3    0.27    0.28
   0  -5  -3    0.26    0.27
   0   5   3    0.43    0.22
   0   5   3    0.46    0.25
   0   5   3    0.31    0.24
  -1  -5  -3   14.45    0.71
  -1  -5  -3   13.13    0.63
  -1  -5  -3   13.79    0.62
  -1  -5  -3   13.32    0.69
   1   5   3   13.33    0.60
   1   5   3   14.84    0.59
  -2  -5  -3    0.08    0.28
  -2  -5  -3    0.00    0.24
  -2  -5  -3    0.24    0.29
  -2  -5  -3    0.04    0.22
   2   5   3    0.36    0.18
   2   5   3    0.24    0.20
  -3  -5  -3    0.00    0.20
  -3  -5  -3   -0.09    0.22
  -3  -5  -3   -0.18    0.27
  -3  -5  -3   -0.33    0.27
   3   5   3    0.13    0.15
  -4  -5  -3   19.32    0.82
  -4  -5  -3   18.02    0.71
  -4  -5  -3   19.20    0.82
  -4  -5  -3   18.08    0.73
  -5  -5  -3    0.08    0.33
  -5  -5  -3   -0.01    0.23
  -5  -5  -3    0.14    0.33
  -5  -5  -3   -0.13    0.24
  -6  -5  -3   30.77    1.04
  -6  -5  -3   33.72    1.15
  -6  -5  -3   32.21    1.13
  -7  -5  -3   -0.52    0.35
  -7  -5  -3    0.21    0.35
  -8  -5  -3   -0.47    0.36
  -8  -5  -3    0.02    0.36
  -9  -5  -3   -0.10    0.37
  -9  -5  -3   -0.41    0.38
 -10   6   3    0.60    0.38
 -10   6   3    1.02    0.39
  -9   6   3    1.78    0.41
  -9   6   3    2.24    0.43
  -8   6   3    9.41    0.68
  -8   6   3   10.15    0.72
   7  -6  -3   21.77    0.81
  -7   6   3   20.64    0.90
  -7   6   3   21.01    0.95
   6  -6  -3    1.28    0.31
   6  -6  -3    1.20    0.23
  -6   6   3    0.99    0.35
  -6   6   3    1.53    0.38
  -6   6   3    1.29    0.33
  -6   6   3    0.74    0.35
   5  -6  -3    1.53    0.27
   5  -6  -3    1.95    0.31
  -5   6   3    1.29    0.34
  -5   6   3    1.91    0.38
  -5   6   3    1.62    0.35
  -5   6   3    1.75    0.33
   4  -6  -3    5.52    0.46
   4  -6  -3    3.96    0.38
  -4   6   3    5.67    0.49
  -4   6   3    4.86    0.47
  -4   6   3    4.60    0.44
  -4   6   3    5.01    0.47
   3  -6  -3   19.41    0.83
   3  -6  -3   19.73    0.83
  -3   6   3   19.49    0.80
  -3   6   3   18.64    0.81
  -3   6   3   19.48    0.87
  -3   6   3   19.12    0.85
   2  -6  -3  106.59    2.75
   2  -6  -3  106.74    2.76
  -2   6   3  108.84    2.74
  -2   6   3   99.22    2.74
  -2   6   3  108.70    2.72
   1  -6  -3   20.13    0.90
   1  -6  -3   21.60    0.89
   1  -6  -3   20.50    0.84
  -1   6   3   20.84    0.85
  -1   6   3   21.43    0.85
  -1   6   3   20.84    0.81
   0  -6  -3    0.48    0.33
   0  -6  -3    0.15    0.28
   0  -6  -3   -0.16    0.30
   0   6   3    0.26    0.27
   0   6   3   -0.12    0.21
  -1  -6  -3   10.27    0.67
  -1  -6  -3   10.51    0.62
  -1  -6  -3    9.98    0.59
  -1  -6  -3   10.57    0.67
   1   6   3   10.80    0.57
   1   6   3   10.72    0.54
  -2  -6  -3    0.67    0.34
  -2  -6  -3    0.88    0.27
  -2  -6  -3    1.13    0.30
  -2  -6  -3    0.61    0.35
   2   6   3    1.02    0.23
   2   6   3    1.45    0.27
  -3  -6  -3    5.33    0.43
  -3  -6  -3    5.17    0.50
  -3  -6  -3    4.91    0.43
  -3  -6  -3    4.48    0.49
   3   6   3    5.30    0.36
  -4  -6  -3    3.57    0.39
  -4  -6  -3    2.08    0.42
  -4  -6  -3    2.92    0.45
  -4  -6  -3    2.81    0.35
  -5  -6  -3   18.48    0.91
  -5  -6  -3   18.98    0.91
  -6  -6  -3   26.70    1.10
  -6  -6  -3   25.38    1.09
  -7  -6  -3   13.45    0.85
  -7  -6  -3   13.62    0.85
  -8  -6  -3    0.15    0.41
  -8  -6  -3   -0.22    0.42
 -10   7   3   -0.35    0.34
 -10   7   3   -0.02    0.40
  -9   7   3    6.74    0.62
  -9   7   3    7.79    0.66
  -8   7   3   15.00    0.87
  -8   7   3   14.37    0.83
   7  -7  -3   51.53    1.47
  -7   7   3   49.83    1.62
  -7   7   3   49.29    1.59
   6  -7  -3    0.67    0.26
   6  -7  -3    0.10    0.29
  -6   7   3    0.52    0.37
  -6   7   3    0.80    0.36
  -6   7   3   -0.02    0.36
   5  -7  -3    4.83    0.43
   5  -7  -3    5.17    0.46
  -5   7   3    5.48    0.52
  -5   7   3    4.52    0.51
  -5   7   3    4.37    0.51
  -5   7   3    5.19    0.49
   4  -7  -3    3.19    0.42
   4  -7  -3    3.75    0.42
  -4   7   3    3.06    0.43
  -4   7   3    3.78    0.47
  -4   7   3    3.23    0.41
  -4   7   3    3.81    0.47
   3  -7  -3   14.02    0.74
   3  -7  -3   13.58    0.74
  -3   7   3   12.93    0.72
  -3   7   3   12.11    0.68
  -3   7   3   13.91    0.77
   2  -7  -3   18.48    0.87
   2  -7  -3   18.37    0.85
  -2   7   3   16.76    0.77
  -2   7   3   17.53    0.81
   1  -7  -3    0.85    0.36
   1  -7  -3    0.20    0.34
  -1   7   3    0.00    0.24
  -1   7   3    0.15    0.29
   0  -7  -3   47.10    1.46
   0  -7  -3   44.61    1.50
   0  -7  -3   47.01    1.51
   0   7   3   47.22    1.40
   0   7   3   46.47    1.43
  -1  -7  -3    7.15    0.60
  -1  -7  -3    7.53    0.58
  -1  -7  -3    7.10    0.55
  -1  -7  -3    8.11    0.62
   1   7   3    6.20    0.47
   1   7   3    7.19    0.53
  -2  -7  -3    8.07    0.55
  -2  -7  -3    7.11    0.59
  -2  -7  -3    6.28    0.59
  -2  -7  -3    8.66    0.59
   2   7   3    8.69    0.52
   2   7   3    8.35    0.48
  -3  -7  -3    0.57    0.41
  -3  -7  -3   -0.06    0.24
  -3  -7  -3    0.04    0.36
  -3  -7  -3    0.14    0.28
   3   7   3   -0.16    0.20
  -4  -7  -3    2.64    0.50
  -4  -7  -3    2.28    0.47
  -5  -7  -3    1.12    0.46
  -5  -7  -3    0.97    0.46
  -6  -7  -3    3.01    0.54
  -6  -7  -3    3.12    0.55
  -7  -7  -3    0.33    0.46
  -7  -7  -3   -0.96    0.40
  -8  -7  -3    6.15    0.68
  -8  -7  -3    5.82    0.69
 -10   8   3    0.31    0.42
 -10   8   3    0.45    0.38
  -9   8   3    5.12    0.62
  -9   8   3    4.88    0.57
  -8   8   3   10.16    0.79
  -8   8   3   10.59    0.77
   7  -8  -3    0.75    0.31
  -7   8   3    0.87    0.39
  -7   8   3    1.01    0.42
  -6   8   3    9.19    0.71
  -6   8   3    8.66    0.68
  -6   8   3    9.36    0.76
   5  -8  -3    1.48    0.37
  -5   8   3    1.06    0.39
  -5   8   3    1.34    0.38
  -5   8   3    1.51    0.41
  -5   8   3    1.13    0.40
   4  -8  -3    4.24    0.48
   4  -8  -3    6.50    0.57
  -4   8   3    4.03    0.50
  -4   8   3    5.04    0.58
  -4   8   3    4.64    0.50
   3  -8  -3   -0.32    0.32
   3  -8  -3   -0.09    0.34
  -3   8   3    0.46    0.34
  -3   8   3    0.42    0.30
   2  -8  -3    0.36    0.37
   2  -8  -3    0.12    0.36
  -2   8   3    0.09    0.27
  -2   8   3    0.28    0.32
   1  -8  -3    0.80    0.39
   1  -8  -3    0.02    0.37
  -1   8   3    0.25    0.28
  -1   8   3    0.42    0.31
   0  -8  -3    5.28    0.59
   0  -8  -3    5.47    0.60
   0   8   3    4.43    0.47
   0   8   3    5.25    0.48
  -1  -8  -3   15.49    0.91
  -1  -8  -3   13.31    0.77
  -1  -8  -3   15.31    0.91
   1   8   3   15.59    0.76
   1   8   3   14.43    0.70
  -2  -8  -3   -0.15    0.25
  -2  -8  -3   -0.08    0.38
  -2  -8  -3   -0.06    0.41
  -2  -8  -3    0.19    0.30
   2   8   3   -0.03    0.19
   2   8   3    0.04    0.26
  -3  -8  -3    2.02    0.40
  -3  -8  -3    2.45    0.53
  -3  -8  -3    2.22    0.49
   3   8   3    1.85    0.28
  -4  -8  -3   32.15    1.31
  -4  -8  -3   30.73    1.32
  -5  -8  -3    0.53    0.46
  -5  -8  -3   -0.34    0.45
  -6  -8  -3    9.17    0.81
  -6  -8  -3    9.91    0.81
  -7  -8  -3    3.88    0.67
  -7  -8  -3    3.79    0.65
 -10   9   3    1.34    0.51
 -10   9   3    1.57    0.49
  -9   9   3    8.11    0.73
  -9   9   3    7.90    0.76
  -8   9   3    0.40    0.43
  -8   9   3   -0.35    0.34
   7  -9  -3    4.60    0.50
  -7   9   3    4.56    0.59
  -7   9   3    4.56    0.56
  -6   9   3    3.10    0.51
  -6   9   3    3.09    0.54
   5  -9  -3   -0.60    0.33
  -5   9   3    0.34    0.41
  -5   9   3    0.19    0.35
   4  -9  -3   35.34    1.37
   4  -9  -3   35.88    1.34
   4  -9  -3   38.09    1.38
  -4   9   3   38.52    1.40
  -4   9   3   36.30    1.33
   3  -9  -3   -0.03    0.38
   3  -9  -3   -0.36    0.38
  -3   9   3   -0.37    0.29
  -3   9   3   -0.32    0.32
   2  -9  -3    2.63    0.52
   2  -9  -3    2.97    0.53
  -2   9   3    3.50    0.46
  -2   9   3    3.76    0.52
   1  -9  -3    2.48    0.52
   1  -9  -3    2.72    0.52
  -1   9   3    2.62    0.44
  -1   9   3    1.90    0.38
   0  -9  -3    3.02    0.55
   0  -9  -3    3.02    0.56
   0   9   3    3.34    0.44
   0   9   3    2.49    0.42
  -1  -9  -3    0.17    0.45
  -1  -9  -3    0.76    0.48
   1   9   3    0.19    0.32
   1   9   3    0.53    0.26
  -2  -9  -3   12.47    0.94
  -2  -9  -3   11.30    0.77
  -2  -9  -3   10.46    0.83
   2   9   3   13.00    0.72
  -3  -9  -3    3.33    0.62
  -3  -9  -3    2.22    0.57
  -4  -9  -3    9.76    0.84
  -4  -9  -3    9.94    0.85
  -5  -9  -3   -0.62    0.48
  -5  -9  -3    0.08    0.52
  -6  -9  -3    2.40    0.64
  -6  -9  -3    2.36    0.64
  -7  -9  -3    0.68    0.58
  -7  -9  -3   -0.44    0.56
 -10  10   3   15.75    1.06
 -10  10   3   14.95    1.08
  -9  10   3    2.92    0.58
  -9  10   3    3.14    0.56
  -8  10   3    0.43    0.42
  -8  10   3    0.11    0.44
  -7  10   3   -0.32    0.40
  -7  10   3    0.15    0.39
  -6  10   3   -0.10    0.38
  -6  10   3   -0.04    0.42
   5 -10  -3    0.14    0.38
  -5  10   3    1.18    0.44
  -5  10   3    0.75    0.46
   4 -10  -3    0.81    0.43
   4 -10  -3    0.27    0.44
   4 -10  -3    0.28    0.38
  -4  10   3    0.49    0.43
  -4  10   3    0.31    0.38
   3 -10  -3    0.23    0.42
   3 -10  -3   -0.03    0.43
  -3  10   3   -0.16    0.33
  -3  10   3    0.15    0.39
   2 -10  -3    0.61    0.50
   2 -10  -3    0.85    0.51
  -2  10   3    1.38    0.44
  -2  10   3    1.14    0.38
   1 -10  -3   40.40    1.61
   1 -10  -3   42.92    1.64
  -1  10   3   40.06    1.43
  -1  10   3   40.10    1.47
   0 -10  -3   25.72    1.28
   0 -10  -3   25.08    1.27
   0  10   3   25.29    1.05
   0  10   3   23.10    1.07
  -1 -10  -3    8.29    0.82
  -1 -10  -3    8.79    0.86
   1  10   3    8.87    0.71
  -2 -10  -3    2.38    0.61
  -2 -10  -3    1.57    0.57
  -3 -10  -3    6.55    0.78
  -3 -10  -3    6.45    0.80
  -4 -10  -3    3.39    0.67
  -4 -10  -3    2.05    0.65
  -5 -10  -3    0.02    0.58
  -5 -10  -3    1.02    0.61
  -6 -10  -3   -0.27    0.58
  -6 -10  -3   -0.25    0.60
  -9  11   3    4.08    0.66
  -9  11   3    4.26    0.69
  -8  11   3    3.01    0.60
  -8  11   3    3.64    0.64
  -7  11   3    1.05    0.48
  -7  11   3    1.58    0.53
  -6  11   3    0.29    0.46
  -6  11   3    0.62    0.47
   5 -11  -3    0.11    0.40
  -5  11   3   -0.53    0.42
  -5  11   3    0.74    0.43
   4 -11  -3   -0.31    0.44
   4 -11  -3    0.44    0.45
  -4  11   3   -0.11    0.41
  -4  11   3    0.26    0.39
   3 -11  -3   -0.55    0.45
   3 -11  -3    0.23    0.50
  -3  11   3    0.43    0.46
  -3  11   3    0.40    0.39
   2 -11  -3   -0.18    0.52
   2 -11  -3   -0.36    0.53
  -2  11   3   -0.16    0.41
  -2  11   3   -0.12    0.36
   1 -11  -3   14.03    1.09
   1 -11  -3   13.15    1.01
  -1  11   3   12.72    0.82
  -1  11   3   11.79    0.87
   0 -11  -3   17.23    1.21
   0 -11  -3   16.85    1.21
   0  11   3   15.68    0.99
   0  11   3   17.83    0.96
  -1 -11  -3   13.30    1.05
  -1 -11  -3   15.53    1.18
   1  11   3   16.00    0.89
  -2 -11  -3    5.71    0.81
  -2 -11  -3    5.92    0.81
  -3 -11  -3   10.42    0.99
  -3 -11  -3    8.86    0.96
  -4 -11  -3    2.71    0.74
  -4 -11  -3    3.09    0.72
  -5 -11  -3   -0.55    0.60
  -5 -11  -3   -0.66    0.61
  -6 -11  -3   -1.41    0.62
  -6 -11  -3    1.34    0.69
  -9  12   3    0.78    0.50
  -9  12   3    1.36    0.58
  -8  12   3    3.39    0.64
  -8  12   3    1.85    0.56
  -7  12   3    1.69    0.55
  -7  12   3    0.97    0.54
  -6  12   3    6.63    0.80
  -6  12   3    6.96    0.78
  -5  12   3   36.39    1.58
  -5  12   3   37.13    1.53
   4 -12  -3   -0.40    0.47
  -4  12   3    0.95    0.43
  -4  12   3    1.47    0.51
   3 -12  -3    0.25    0.51
   3 -12  -3    0.86    0.59
  -3  12   3    0.58    0.42
  -3  12   3    0.80    0.48
   2 -12  -3   -0.13    0.56
   2 -12  -3   -0.38    0.53
  -2  12   3    0.42    0.43
  -2  12   3    0.22    0.38
   1 -12  -3   18.68    1.30
   1 -12  -3   19.93    1.34
  -1  12   3   20.72    1.06
  -1  12   3   18.70    1.09
   0 -12  -3    4.89    0.80
   0 -12  -3    6.17    0.85
   0  12   3    5.86    0.67
  -1 -12  -3    4.03    0.80
  -1 -12  -3    4.58    0.82
  -2 -12  -3    6.42    0.87
  -2 -12  -3    4.87    0.82
  -3 -12  -3   18.78    1.37
  -3 -12  -3   21.52    1.46
  -4 -12  -3    1.14    0.73
  -4 -12  -3   -0.18    0.66
  -5 -12  -3    0.60    0.72
  -5 -12  -3    0.47    0.73
  -8  13   3    1.44    0.58
  -8  13   3    2.21    0.61
  -7  13   3    1.54    0.58
  -7  13   3    1.92    0.57
  -6  13   3    0.99    0.53
  -6  13   3    0.84    0.54
  -5  13   3    1.94    0.60
  -5  13   3    2.14    0.56
   4 -13  -3    1.80    0.59
  -4  13   3   -0.17    0.47
  -4  13   3    1.19    0.51
   3 -13  -3    2.00    0.65
   3 -13  -3    2.32    0.68
  -3  13   3    3.42    0.61
  -3  13   3    3.05    0.65
   2 -13  -3    0.42    0.63
   2 -13  -3   -0.31    0.59
  -2  13   3    0.52    0.47
  -2  13   3    0.26    0.39
   1 -13  -3   -0.11    0.64
   1 -13  -3    0.53    0.67
  -1  13   3    0.48    0.44
   0 -13  -3    2.92    0.81
   0 -13  -3    2.94    0.81
  -1 -13  -3    5.54    0.92
  -1 -13  -3    3.64    0.84
  -2 -13  -3    0.90    0.76
  -2 -13  -3    2.63    0.82
  -3 -13  -3    1.43    0.80
  -3 -13  -3   -0.23    0.74
  -4 -13  -3   -0.03    0.76
  -4 -13  -3    1.65    0.81
  -8  14   3    3.17    0.69
  -8  14   3    3.22    0.76
  -7  14   3    1.68    0.60
  -7  14   3    2.10    0.65
  -6  14   3   -0.69    0.47
  -6  14   3    1.02    0.57
  -5  14   3    0.72    0.55
  -5  14   3    0.07    0.47
   4 -14  -3   -0.64    0.56
  -4  14   3   -0.08    0.48
  -4  14   3    0.74    0.47
   3 -14  -3   -1.06    0.56
  -3  14   3    0.19    0.49
  -3  14   3   -0.50    0.35
   2 -14  -3   -0.02    0.61
   2 -14  -3   -0.43    0.66
  -2  14   3   -0.21    0.46
   1 -14  -3   -0.18    0.67
   1 -14  -3   -0.21    0.67
  -1  14   3    0.38    0.45
   0 -14  -3   -0.05    0.68
   0 -14  -3   -0.70    0.66
  -1 -14  -3   -0.39    0.72
  -1 -14  -3   -0.50    0.72
  -2 -14  -3    1.42    0.84
  -2 -14  -3   -0.46    0.72
  -3 -14  -3    5.96    1.01
  -3 -14  -3    4.40    0.96
  -7  15   3    2.72    0.73
  -7  15   3    2.69    0.67
  -6  15   3    0.21    0.57
  -6  15   3    0.20    0.56
  -5  15   3    2.76    0.66
  -5  15   3    1.70    0.64
  -4  15   3    0.17    0.52
  -4  15   3    0.19    0.43
   3 -15  -3   -0.32    0.69
  -3  15   3    0.74    0.55
   2 -15  -3    1.27    0.75
   2 -15  -3    1.02    0.81
  -2  15   3    2.21    0.61
   1 -15  -3    0.00    0.73
   1 -15  -3    0.30    0.74
   0 -15  -3    8.25    1.08
   0 -15  -3    5.41    1.03
  -1 -15  -3   -0.14    0.76
  -1 -15  -3   -0.38    0.79
  -2 -15  -3    1.86    0.90
  -2 -15  -3    0.74    0.89
  -6  16   3   11.53    1.17
  -6  16   3   16.32    1.33
  -5  16   3    0.47    0.54
  -5  16   3    1.45    0.67
  -4  16   3    2.94    0.74
   3 -16  -3    4.63    1.01
  -3  16   3    3.77    0.74
   2 -16  -3    0.76    0.85
   1 -16  -3    0.70    0.85
   1 -16  -3   -0.23    0.83
   0 -16  -3   -0.33    0.85
   0 -16  -3   -1.03    0.80
  -1 -16   4    1.59    0.92
  -1 -16   4   -0.36    0.85
   0 -16   4    4.07    0.96
   0 -16   4    5.60    1.06
   1 -16   4    1.86    0.82
   1 -16   4    0.85    0.85
   2 -16   4    2.34    0.86
  -3  16  -4    3.09    0.76
  -4  16  -4    8.46    1.01
  -5  16  -4   10.79    1.10
  -5  16  -4    8.75    1.05
  -2 -15   4    0.38    0.78
  -2 -15   4   -0.33    0.81
  -1 -15   4    0.28    0.83
  -1 -15   4    0.05    0.77
   0 -15   4    3.21    0.89
   0 -15   4    3.24    0.94
   1 -15   4   -0.82    0.67
   1 -15   4   -0.53    0.72
  -2  15  -4    0.02    0.55
   2 -15   4    0.64    0.74
  -3  15  -4    1.18    0.61
   3 -15   4    0.37    0.71
  -4  15  -4    1.79    0.61
  -4  15  -4    1.69    0.64
  -5  15  -4    2.08    0.68
  -5  15  -4    1.40    0.64
  -6  15  -4   -0.27    0.55
  -6  15  -4    1.56    0.69
  -7  15  -4    4.26    0.81
  -7  15  -4    3.66    0.81
  -3 -14   4    1.80    0.83
  -3 -14   4    1.23    0.85
  -2 -14   4   -0.57    0.73
  -2 -14   4    1.05    0.76
  -1 -14   4   -0.03    0.69
  -1 -14   4    0.90    0.77
   0 -14   4    3.90    0.85
   0 -14   4    3.51    0.88
  -1  14  -4    1.25    0.53
   1 -14   4    0.49    0.70
   1 -14   4    0.08    0.64
  -2  14  -4    0.92    0.56
   2 -14   4    0.58    0.60
   2 -14   4    1.54    0.69
  -3  14  -4    0.31    0.45
  -3  14  -4    0.87    0.56
   3 -14   4    0.53    0.62
  -4  14  -4    1.65    0.58
  -4  14  -4    1.35    0.60
  -5  14  -4    4.10    0.74
  -5  14  -4    4.29    0.78
  -6  14  -4   -0.09    0.49
  -6  14  -4    1.12    0.59
  -7  14  -4    9.12    0.98
  -7  14  -4    9.33    1.02
  -8  14  -4    1.19    0.61
  -4 -13   4    0.60    0.74
  -4 -13   4    1.74    0.77
  -3 -13   4    1.02    0.75
  -3 -13   4    0.54    0.68
  -2 -13   4   -1.01    0.61
  -2 -13   4   -0.81    0.69
  -1 -13   4    0.33    0.66
  -1 -13   4   -0.43    0.67
   0  13  -4   -0.70    0.42
   0 -13   4    0.25    0.64
   0 -13   4    1.14    0.71
  -1  13  -4    9.93    0.86
   1 -13   4   10.49    1.00
   1 -13   4   10.47    1.01
  -2  13  -4    1.07    0.48
  -2  13  -4    1.25    0.54
   2 -13   4    0.04    0.53
   2 -13   4    1.69    0.67
  -3  13  -4    9.40    0.92
  -3  13  -4    8.19    0.83
   3 -13   4    7.77    0.86
  -4  13  -4    1.42    0.53
  -4  13  -4    0.33    0.50
   4 -13   4    0.50    0.54
  -5  13  -4    0.21    0.48
  -5  13  -4   -0.29    0.46
  -6  13  -4    5.21    0.75
  -6  13  -4    4.57    0.76
  -7  13  -4    1.12    0.53
  -7  13  -4    0.76    0.57
  -8  13  -4    2.53    0.67
  -8  13  -4    2.82    0.67
  -5 -12   4    3.48    0.83
  -5 -12   4    3.74    0.86
  -4 -12   4   -0.13    0.64
  -4 -12   4   -0.38    0.63
  -3 -12   4    0.40    0.63
  -3 -12   4    0.56    0.67
  -2 -12   4    1.80    0.70
  -2 -12   4    1.15    0.64
  -1 -12   4   10.88    1.02
  -1 -12   4   10.00    1.00
   0  12  -4   13.75    0.97
   0 -12   4   13.83    1.10
   0 -12   4   14.31    1.10
  -1  12  -4    5.35    0.67
  -1  12  -4    4.83    0.66
   1 -12   4    3.93    0.73
   1 -12   4    3.56    0.69
  -2  12  -4   26.48    1.29
  -2  12  -4   25.44    1.24
   2 -12   4   25.99    1.40
   2 -12   4   27.10    1.36
  -3  12  -4    2.91    0.55
  -3  12  -4    4.13    0.66
   3 -12   4    2.94    0.61
   3 -12   4    2.47    0.61
  -4  12  -4    8.09    0.82
  -4  12  -4    7.16    0.80
   4 -12   4    6.86    0.78
  -5  12  -4    5.12    0.73
  -5  12  -4    5.31    0.68
  -6  12  -4    1.03    0.51
  -6  12  -4    0.95    0.51
  -7  12  -4    9.75    0.91
  -7  12  -4   10.81    0.95
  -8  12  -4    2.10    0.62
  -8  12  -4    2.25    0.60
  -9  12  -4    1.35    0.57
  -9  12  -4    1.10    0.60
  -6 -11   4    4.38    0.78
  -6 -11   4    4.79    0.86
  -6 -11   4    6.55    0.88
  -5 -11   4    1.96    0.71
  -5 -11   4   -0.38    0.62
  -5 -11   4    0.15    0.55
  -4 -11   4    1.78    0.62
  -4 -11   4    0.10    0.60
  -4 -11   4    0.86    0.62
  -3 -11   4    2.57    0.61
  -3 -11   4    2.72    0.70
  -3 -11   4    2.36    0.63
  -2 -11   4   19.38    1.24
  -2 -11   4   20.70    1.20
  -2 -11   4   19.44    1.25
   1  11  -4   34.72    1.36
  -1 -11   4   32.51    1.53
  -1 -11   4   33.62    1.57
  -1 -11   4   33.83    1.50
   0  11  -4    1.91    0.46
   0  11  -4    1.45    0.47
   0 -11   4    1.66    0.52
   0 -11   4    0.42    0.56
   0 -11   4    0.33    0.54
  -1  11  -4   11.90    0.92
  -1  11  -4   11.33    0.87
   1 -11   4   10.68    0.93
   1 -11   4   11.69    0.95
   1 -11   4   10.60    0.91
  -2  11  -4   10.87    0.85
  -2  11  -4    8.98    0.81
   2 -11   4    9.89    0.86
   2 -11   4   10.50    0.90
  -3  11  -4   14.58    0.96
  -3  11  -4   12.35    0.96
   3 -11   4   11.33    0.89
   3 -11   4   14.57    1.04
  -4  11  -4   27.56    1.31
  -4  11  -4   27.98    1.28
   4 -11   4   28.94    1.31
  -5  11  -4   34.31    1.47
  -5  11  -4   35.57    1.45
  -6  11  -4    0.75    0.47
  -6  11  -4   -0.09    0.41
  -7  11  -4    5.93    0.71
  -7  11  -4    3.45    0.60
  -8  11  -4    0.21    0.46
  -8  11  -4    0.41    0.47
  -9  11  -4    0.76    0.52
  -9  11  -4    0.64    0.49
  -6 -10   4    0.41    0.63
  -6 -10   4   -0.54    0.55
  -6 -10   4    0.60    0.54
  -5 -10   4    0.49    0.51
  -5 -10   4   -0.40    0.52
  -5 -10   4   -0.70    0.53
  -4 -10   4    2.66    0.64
  -4 -10   4    2.29    0.65
  -4 -10   4    3.07    0.60
  -3 -10   4    1.33    0.55
  -3 -10   4    1.36    0.54
  -3 -10   4    1.56    0.59
   2  10  -4   46.56    1.55
  -2 -10   4   46.07    1.73
  -2 -10   4   43.16    1.72
  -2 -10   4   45.00    1.71
   1  10  -4    9.77    0.70
   1  10  -4    9.77    0.75
  -1 -10   4    9.39    0.83
  -1 -10   4    9.08    0.76
  -1 -10   4    9.43    0.85
   0  10  -4    1.62    0.46
   0  10  -4    0.93    0.38
   0 -10   4    0.90    0.43
   0 -10   4    1.00    0.50
   0 -10   4    1.18    0.53
  -1  10  -4    0.46    0.37
  -1  10  -4    0.10    0.39
   1 -10   4    0.74    0.50
   1 -10   4    0.45    0.39
   1 -10   4    0.99    0.48
  -2  10  -4   37.45    1.43
  -2  10  -4   37.71    1.40
   2 -10   4   36.90    1.45
   2 -10   4   34.74    1.40
   2 -10   4   35.75    1.46
  -3  10  -4    0.26    0.37
  -3  10  -4   -0.10    0.40
   3 -10   4    0.28    0.39
   3 -10   4   -0.06    0.45
   3 -10   4    0.61    0.43
  -4  10  -4    1.04    0.42
  -4  10  -4    1.23    0.47
   4 -10   4    0.81    0.40
   4 -10   4    0.20    0.42
  -5  10  -4    3.15    0.56
  -5  10  -4    3.62    0.54
   5 -10   4    4.33    0.55
  -6  10  -4   28.83    1.28
  -6  10  -4   27.79    1.24
  -7  10  -4    0.37    0.43
  -7  10  -4    0.49    0.41
  -8  10  -4    2.21    0.52
  -8  10  -4    2.16    0.54
  -9  10  -4   -0.51    0.42
  -9  10  -4    0.87    0.46
  -7  -9   4    2.01    0.64
  -7  -9   4    1.76    0.65
  -7  -9   4    1.61    0.59
  -6  -9   4    0.95    0.54
  -6  -9   4    0.36    0.56
  -6  -9   4    0.60    0.52
  -5  -9   4    2.58    0.60
  -5  -9   4    3.57    0.67
  -5  -9   4    3.43    0.60
  -4  -9   4    3.07    0.59
  -4  -9   4    3.08    0.58
  -4  -9   4    3.37    0.63
  -3  -9   4    9.43    0.79
  -3  -9   4    6.24    0.70
  -3  -9   4    7.81    0.76
   2   9  -4   14.82    0.81
  -2  -9   4   16.02    1.01
  -2  -9   4   14.21    0.92
  -2  -9   4   17.12    1.03
   1   9  -4    3.41    0.49
   1   9  -4    3.30    0.45
  -1  -9   4    2.61    0.48
  -1  -9   4    3.84    0.59
  -1  -9   4    2.87    0.54
   0   9  -4    0.28    0.36
   0   9  -4    0.14    0.32
   0  -9   4    0.32    0.41
   0  -9   4   -0.49    0.43
   0  -9   4    0.36    0.41
  -1   9  -4    3.65    0.51
  -1   9  -4    3.50    0.48
   1  -9   4    4.95    0.60
   1  -9   4    3.08    0.52
   1  -9   4    3.48    0.47
  -2   9  -4   14.69    0.87
  -2   9  -4   14.62    0.82
   2  -9   4   14.40    0.88
   2  -9   4   15.26    0.91
   2  -9   4   14.06    0.83
  -3   9  -4    2.49    0.47
  -3   9  -4    3.25    0.49
   3  -9   4    3.81    0.55
   3  -9   4    2.47    0.42
   3  -9   4    3.39    0.49
  -4   9  -4   26.93    1.16
  -4   9  -4   26.45    1.13
   4  -9   4   27.31    1.10
   4  -9   4   26.48    1.04
   4  -9   4   28.82    1.16
  -5   9  -4    0.33    0.37
  -5   9  -4    1.15    0.43
  -5   9  -4    0.84    0.37
   5  -9   4    1.01    0.31
   5  -9   4    0.48    0.36
  -6   9  -4    0.07    0.35
  -6   9  -4    0.96    0.37
  -6   9  -4    0.54    0.41
  -7   9  -4    0.62    0.43
  -7   9  -4    0.48    0.37
  -8   9  -4    2.20    0.48
  -8   9  -4    0.68    0.44
  -9   9  -4    2.65    0.54
  -9   9  -4    2.04    0.49
 -10   9  -4    1.58    0.52
 -10   9  -4    2.31    0.52
  -8  -8   4    3.01    0.61
  -8  -8   4    1.78    0.61
  -8  -8   4    2.96    0.65
  -7  -8   4   -0.20    0.52
  -7  -8   4   -0.30    0.50
  -7  -8   4    0.25    0.48
  -6  -8   4    2.79    0.59
  -6  -8   4    2.69    0.56
  -6  -8   4    2.86    0.58
  -5  -8   4    0.65    0.49
  -5  -8   4   -0.40    0.42
  -5  -8   4    0.25    0.41
  -4  -8   4    4.15    0.55
  -4  -8   4    5.26    0.64
  -4  -8   4    3.99    0.57
   3   8  -4   14.65    0.71
  -3  -8   4   13.49    0.83
  -3  -8   4   13.98    0.88
  -3  -8   4   15.15    0.95
  -3  -8   4   13.60    0.91
   2   8  -4    0.01    0.27
   2   8  -4   -0.02    0.31
  -2  -8   4    0.58    0.35
  -2  -8   4    0.44    0.41
  -2  -8   4    0.79    0.41
  -2  -8   4    0.68    0.38
   1   8  -4    0.89    0.32
   1   8  -4    1.05    0.35
  -1  -8   4    0.30    0.38
  -1  -8   4    1.51    0.45
  -1  -8   4    0.60    0.41
   0   8  -4    7.68    0.61
   0   8  -4    5.91    0.54
   0  -8   4    7.61    0.67
   0  -8   4    5.27    0.54
   0  -8   4    5.81    0.59
  -1   8  -4   33.00    1.19
  -1   8  -4   32.38    1.22
   1  -8   4   33.15    1.25
   1  -8   4   33.36    1.25
   1  -8   4   35.45    1.29
  -2   8  -4    2.50    0.41
  -2   8  -4    2.57    0.42
   2  -8   4    1.91    0.38
   2  -8   4    2.10    0.46
   2  -8   4    2.61    0.43
   2  -8   4    3.14    0.50
  -3   8  -4    8.85    0.67
  -3   8  -4    8.17    0.63
  -3   8  -4    9.20    0.61
   3  -8   4    9.34    0.73
   3  -8   4   10.13    0.67
   3  -8   4    9.32    0.65
   3  -8   4    9.02    0.68
  -4   8  -4   15.69    0.79
  -4   8  -4   15.70    0.86
  -4   8  -4   16.89    0.86
  -4   8  -4   16.54    0.83
   4  -8   4   17.39    0.77
   4  -8   4   16.45    0.80
   4  -8   4   16.81    0.85
  -5   8  -4   18.33    0.88
  -5   8  -4   18.28    0.94
  -5   8  -4   20.01    0.92
  -5   8  -4   17.48    0.93
   5  -8   4   18.77    0.74
   5  -8   4   19.03    0.85
  -6   8  -4   22.23    1.05
  -6   8  -4   23.13    1.01
  -6   8  -4   22.83    1.02
  -7   8  -4    1.56    0.43
  -7   8  -4    1.16    0.36
  -7   8  -4    1.89    0.40
  -8   8  -4    0.63    0.37
  -8   8  -4    0.80    0.41
  -8   8  -4    0.62    0.34
  -9   8  -4    0.25    0.39
  -9   8  -4   -0.58    0.36
 -10   8  -4    1.99    0.49
 -10   8  -4    2.32    0.52
  -8  -7   4    3.43    0.63
  -8  -7   4    2.86    0.56
  -8  -7   4    2.45    0.59
  -7  -7   4    0.62    0.43
  -7  -7   4    0.00    0.48
  -7  -7   4    0.37    0.50
  -6  -7   4    0.53    0.48
  -6  -7   4    0.16    0.44
  -6  -7   4    1.22    0.45
  -5  -7   4    2.86    0.54
  -5  -7   4    3.34    0.53
  -5  -7   4    2.90    0.50
  -4  -7   4   13.42    0.82
  -4  -7   4   13.49    0.90
  -4  -7   4   14.15    0.86
  -4  -7   4   13.09    0.80
   3   7  -4    2.37    0.34
   3   7  -4    2.01    0.33
   3   7  -4    2.64    0.48
  -3  -7   4    1.75    0.44
  -3  -7   4    2.38    0.45
  -3  -7   4    1.87    0.43
  -3  -7   4    2.35    0.42
  -3  -7   4    1.51    0.41
   2   7  -4    6.50    0.49
   2   7  -4    6.16    0.62
   2   7  -4    7.46    0.55
  -2  -7   4    7.78    0.58
  -2  -7   4    6.87    0.59
  -2  -7   4    7.37    0.62
  -2  -7   4    6.96    0.58
  -2  -7   4    8.00    0.62
   1   7  -4    4.92    0.55
   1   7  -4    5.73    0.51
   1   7  -4    5.80    0.48
  -1  -7   4    5.72    0.56
  -1  -7   4    5.08    0.51
  -1  -7   4    5.96    0.56
  -1  -7   4    5.62    0.52
   0   7  -4    3.57    0.42
   0   7  -4    4.13    0.48
   0   7  -4    4.21    0.45
   0  -7   4    3.62    0.45
   0  -7   4    4.19    0.49
   0  -7   4    3.68    0.46
   0  -7   4    3.94    0.48
  -1   7  -4   27.48    1.02
  -1   7  -4   27.91    1.03
  -1   7  -4   28.44    1.06
  -1   7  -4   27.57    1.05
   1  -7   4   27.22    1.08
   1  -7   4   28.12    1.07
   1  -7   4   27.61    1.07
   1  -7   4   27.33    1.07
  -2   7  -4    0.20    0.14
  -2   7  -4    0.15    0.27
  -2   7  -4    0.98    0.33
  -2   7  -4    0.42    0.29
   2  -7   4    0.71    0.36
   2  -7   4    0.49    0.32
   2  -7   4    0.47    0.31
   2  -7   4    0.59    0.35
  -3   7  -4   28.63    1.09
  -3   7  -4   28.88    1.07
  -3   7  -4   29.75    1.11
  -3   7  -4   27.64    1.05
   3  -7   4   28.76    1.05
   3  -7   4   28.98    1.09
   3  -7   4   29.54    1.07
   3  -7   4   28.94    1.00
  -4   7  -4   25.39    0.98
  -4   7  -4   24.92    1.00
  -4   7  -4   24.36    0.97
  -4   7  -4   24.88    0.99
  -4   7  -4   24.13    1.02
   4  -7   4   26.02    0.88
   4  -7   4   26.38    0.98
  -5   7  -4   33.72    1.17
  -5   7  -4   31.07    1.18
  -5   7  -4   32.00    1.16
  -5   7  -4   32.07    1.17
  -5   7  -4   30.47    1.13
   5  -7   4   30.54    1.01
   5  -7   4   30.67    0.92
   5  -7   4   32.17    1.05
  -6   7  -4    1.05    0.31
  -6   7  -4    1.42    0.36
  -6   7  -4    0.76    0.38
  -6   7  -4    1.03    0.38
  -7   7  -4    0.86    0.38
  -7   7  -4    0.30    0.32
  -7   7  -4    0.21    0.30
  -8   7  -4    0.59    0.37
  -8   7  -4   -0.10    0.28
  -8   7  -4   -0.18    0.32
  -9   7  -4    5.03    0.58
  -9   7  -4    5.92    0.60
  -9   7  -4    4.73    0.55
 -10   7  -4    0.04    0.37
 -10   7  -4    1.28    0.43
  -8  -6   4    2.43    0.52
  -8  -6   4    2.99    0.52
  -8  -6   4    2.98    0.57
  -7  -6   4    1.47    0.48
  -7  -6   4    0.56    0.41
  -7  -6   4    0.03    0.42
  -6  -6   4    1.26    0.45
  -6  -6   4    2.21    0.48
  -6  -6   4    1.83    0.43
  -5  -6   4    0.53    0.38
  -5  -6   4    0.72    0.42
  -5  -6   4    0.60    0.36
   4   6  -4   10.50    0.81
   4   6  -4    8.49    0.41
  -4  -6   4    9.85    0.74
  -4  -6   4    8.72    0.68
  -4  -6   4    7.81    0.60
  -4  -6   4    8.08    0.65
  -4  -6   4    8.67    0.63
   3   6  -4   39.68    1.17
   3   6  -4   38.50    1.41
   3   6  -4   39.50    1.16
  -3  -6   4   39.48    1.31
  -3  -6   4   38.38    1.26
  -3  -6   4   41.04    1.31
  -3  -6   4   36.73    1.31
  -3  -6   4   38.04    1.31
   2   6  -4    0.48    0.22
   2   6  -4    1.43    0.39
   2   6  -4    1.71    0.31
  -2  -6   4    1.56    0.37
  -2  -6   4    1.29    0.36
  -2  -6   4    1.34    0.37
  -2  -6   4    1.65    0.36
  -2  -6   4    1.82    0.39
   1   6  -4   25.53    0.92
   1   6  -4   25.81    0.95
   1   6  -4   26.53    1.07
  -1  -6   4   25.93    1.01
  -1  -6   4   27.17    1.03
  -1  -6   4   26.84    1.02
  -1  -6   4   26.69    1.00
  -1  -6   4   26.84    1.02
   0   6  -4   20.61    0.89
   0   6  -4   17.02    0.79
   0   6  -4   18.31    0.78
   0   6  -4   19.54    0.80
   0  -6   4   19.27    0.84
   0  -6   4   20.20    0.92
   0  -6   4   18.60    0.84
   0  -6   4   18.48    0.82
   0  -6   4   18.52    0.85
  -1   6  -4   20.79    0.86
  -1   6  -4   20.86    0.83
  -1   6  -4   20.40    0.83
  -1   6  -4   21.46    0.88
  -1   6  -4   20.90    0.84
   1  -6   4   21.30    0.87
   1  -6   4   19.31    0.87
   1  -6   4   21.23    0.89
   1  -6   4   19.72    0.85
   1  -6   4   20.30    0.88
  -2   6  -4   46.95    1.43
  -2   6  -4   46.74    1.40
  -2   6  -4   44.47    1.35
  -2   6  -4   46.22    1.42
  -2   6  -4   45.63    1.44
   2  -6   4   46.48    1.42
   2  -6   4   47.38    1.45
   2  -6   4   47.77    1.37
   2  -6   4   45.57    1.43
  -3   6  -4   10.08    0.60
  -3   6  -4    9.97    0.62
  -3   6  -4   10.07    0.60
  -3   6  -4   10.96    0.64
  -3   6  -4    8.90    0.56
   3  -6   4    9.41    0.58
   3  -6   4    9.44    0.55
   3  -6   4   10.65    0.63
   3  -6   4   10.46    0.59
  -4   6  -4    0.20    0.24
  -4   6  -4    0.17    0.25
  -4   6  -4   -0.24    0.25
  -4   6  -4    0.07    0.27
  -4   6  -4    0.29    0.23
   4  -6   4    0.21    0.25
   4  -6   4   -0.03    0.18
   4  -6   4    0.25    0.21
  -5   6  -4    8.91    0.57
  -5   6  -4    8.62    0.60
  -5   6  -4    8.84    0.57
  -5   6  -4    8.05    0.60
  -5   6  -4    8.44    0.53
   5  -6   4    6.22    0.42
  -6   6  -4    0.90    0.31
  -6   6  -4    1.18    0.36
  -6   6  -4    1.97    0.33
  -6   6  -4    1.91    0.37
  -6   6  -4    0.99    0.32
  -7   6  -4    0.82    0.30
  -7   6  -4    0.86    0.36
  -7   6  -4    0.99    0.31
  -8   6  -4    5.32    0.53
  -8   6  -4    7.42    0.59
  -8   6  -4    6.74    0.58
  -9   6  -4    4.54    0.52
  -9   6  -4    4.08    0.49
  -9   6  -4    4.72    0.51
 -10   6  -4    2.31    0.44
 -10   6  -4    2.84    0.47
  -9  -5   4    0.97    0.42
  -9  -5   4    0.64    0.45
  -9  -5   4    0.67    0.43
  -8  -5   4    0.63    0.43
  -8  -5   4    0.51    0.40
  -8  -5   4    0.55    0.41
  -7  -5   4   34.19    1.26
  -7  -5   4   34.21    1.26
  -7  -5   4   35.23    1.28
  -6  -5   4    5.55    0.52
  -6  -5   4    5.11    0.52
  -6  -5   4    4.15    0.53
   5   5  -4   47.13    1.64
  -5  -5   4   49.33    1.50
  -5  -5   4   44.84    1.42
  -5  -5   4   46.59    1.47
  -5  -5   4   46.92    1.47
  -5  -5   4   45.28    1.44
   4   5  -4    2.38    0.44
  -4  -5   4    1.79    0.36
  -4  -5   4    1.77    0.39
  -4  -5   4    1.75    0.37
  -4  -5   4    2.07    0.37
  -4  -5   4    2.04    0.36
   3   5  -4    0.78    0.35
   3   5  -4    0.76    0.23
  -3  -5   4    0.84    0.33
  -3  -5   4    0.77    0.33
  -3  -5   4    1.14    0.32
  -3  -5   4    1.49    0.33
  -3  -5   4    0.78    0.31
   2   5  -4   22.39    0.97
   2   5  -4   22.02    0.80
  -2  -5   4   22.41    0.89
  -2  -5   4   23.23    0.89
  -2  -5   4   22.73    0.87
  -2  -5   4   22.63    0.89
  -2  -5   4   22.15    0.90
   1   5  -4    4.72    0.50
   1   5  -4    5.12    0.42
   1   5  -4    4.47    0.41
  -1  -5   4    4.24    0.41
  -1  -5   4    4.76    0.49
  -1  -5   4    5.02    0.45
  -1  -5   4    4.94    0.46
  -1  -5   4    3.62    0.40
  -1  -5   4    4.04    0.41
   0   5  -4    8.63    0.51
   0   5  -4    8.01    0.60
   0   5  -4    8.03    0.55
   0   5  -4    9.92    0.52
   0   5  -4    8.04    0.53
   0  -5   4    9.24    0.62
   0  -5   4    8.39    0.58
   0  -5   4    8.83    0.57
   0  -5   4    7.93    0.57
   0  -5   4    7.90    0.59
  -1   5  -4    4.49    0.41
  -1   5  -4    4.85    0.45
  -1   5  -4    5.70    0.43
  -1   5  -4    4.33    0.39
  -1   5  -4    4.78    0.42
   1  -5   4    4.74    0.45
   1  -5   4    4.85    0.44
   1  -5   4    5.84    0.47
   1  -5   4    4.69    0.41
   1  -5   4    4.72    0.42
  -2   5  -4    1.84    0.33
  -2   5  -4    2.12    0.28
  -2   5  -4    1.71    0.30
  -2   5  -4    1.94    0.33
  -2   5  -4    2.21    0.33
  -2   5  -4    2.75    0.36
   2  -5   4    2.19    0.32
   2  -5   4    2.09    0.35
   2  -5   4    2.10    0.34
   2  -5   4    2.16    0.35
   2  -5   4    2.00    0.31
  -3   5  -4   94.10    2.46
  -3   5  -4   88.82    2.22
  -3   5  -4   93.60    2.39
  -3   5  -4   95.31    2.41
  -3   5  -4   91.92    2.41
  -3   5  -4   91.49    2.40
   3  -5   4   94.64    2.24
   3  -5   4   89.18    2.34
   3  -5   4   93.21    2.37
   3  -5   4   91.23    2.41
  -4   5  -4    1.72    0.30
  -4   5  -4    1.48    0.31
  -4   5  -4    1.56    0.32
  -4   5  -4    0.74    0.23
  -4   5  -4    1.21    0.27
   4  -5   4    1.51    0.27
   4  -5   4    1.16    0.20
   4  -5   4    1.25    0.23
  -5   5  -4    2.59    0.33
  -5   5  -4    3.41    0.36
  -5   5  -4    3.19    0.36
  -5   5  -4    2.93    0.38
  -5   5  -4    2.78    0.36
   5  -5   4    3.10    0.24
  -6   5  -4    0.50    0.24
  -6   5  -4    0.26    0.28
  -6   5  -4    0.33    0.29
  -6   5  -4    0.23    0.25
  -6   5  -4    0.26    0.22
  -7   5  -4   45.02    1.35
  -7   5  -4   44.01    1.36
  -7   5  -4   42.45    1.36
  -7   5  -4   42.04    1.35
  -8   5  -4   11.14    0.66
  -8   5  -4   10.58    0.68
  -8   5  -4   10.40    0.62
  -9   5  -4    0.44    0.33
  -9   5  -4    0.47    0.31
  -9   5  -4    0.35    0.28
 -10   5  -4    0.50    0.33
 -10   5  -4   -0.14    0.27
 -10   5  -4   -0.14    0.33
  -9  -4   4    0.46    0.38
  -9  -4   4    0.30    0.38
  -8  -4   4    5.00    0.53
  -8  -4   4    5.10    0.54
  -7  -4   4    2.76    0.41
  -7  -4   4    2.94    0.44
  -7  -4   4    3.26    0.43
   6   4  -4    0.98    0.39
  -6  -4   4    1.61    0.33
  -6  -4   4    1.43    0.36
  -6  -4   4    1.57    0.35
  -6  -4   4    1.80    0.39
   5   4  -4   10.73    0.75
  -5  -4   4   10.06    0.62
  -5  -4   4   10.05    0.65
  -5  -4   4   10.37    0.59
  -5  -4   4   10.02    0.62
  -5  -4   4    9.05    0.60
   4   4  -4    1.55    0.39
  -4  -4   4    0.76    0.30
  -4  -4   4    0.86    0.28
  -4  -4   4    1.16    0.31
  -4  -4   4    0.72    0.30
  -4  -4   4    0.96    0.30
   3   4  -4    0.01    0.09
   3   4  -4    0.23    0.29
   3   4  -4    0.33    0.21
  -3  -4   4    0.22    0.28
  -3  -4   4    0.01    0.34
  -3  -4   4    0.22    0.27
  -3  -4   4    0.30    0.25
  -3  -4   4    0.29    0.26
  -3  -4   4   -0.25    0.26
   2   4  -4    0.10    0.30
   2   4  -4   -0.07    0.23
   2   4  -4    0.06    0.07
   2   4  -4    0.19    0.22
  -2  -4   4   -0.09    0.31
  -2  -4   4    0.18    0.29
  -2  -4   4    0.25    0.26
  -2  -4   4    0.64    0.29
  -2  -4   4    0.30    0.28
  -2  -4   4    0.08    0.24
   1   4  -4   55.65    1.49
   1   4  -4   54.03    1.52
   1   4  -4   55.09    1.51
   1   4  -4   55.12    1.50
   1   4  -4   52.64    1.56
  -1  -4   4   52.19    1.53
  -1  -4   4   55.31    1.54
  -1  -4   4   54.65    1.58
  -1  -4   4   54.63    1.52
  -1  -4   4   55.38    1.56
  -1  -4   4   53.65    1.53
   0   4  -4   43.72    1.28
   0   4  -4   44.19    1.31
   0   4  -4   42.98    1.25
   0   4  -4   44.42    1.27
   0   4  -4   41.50    1.26
   0  -4   4   43.74    1.29
   0  -4   4   44.11    1.31
   0  -4   4   41.34    1.27
   0  -4   4   44.46    1.29
   0  -4   4   43.64    1.31
  -1   4  -4    6.11    0.48
  -1   4  -4    5.81    0.43
  -1   4  -4    5.66    0.44
  -1   4  -4    4.92    0.39
   1  -4   4    6.18    0.44
   1  -4   4    6.05    0.45
   1  -4   4    5.80    0.43
   1  -4   4    6.14    0.48
   1  -4   4    5.55    0.42
  -2   4  -4   54.33    1.49
  -2   4  -4   52.72    1.52
  -2   4  -4   54.28    1.51
  -2   4  -4   54.58    1.43
  -2   4  -4   54.75    1.51
  -2   4  -4   55.52    1.52
   2  -4   4   55.16    1.51
   2  -4   4   55.42    1.49
   2  -4   4   54.40    1.48
   2  -4   4   54.96    1.44
   2  -4   4   53.06    1.52
  -3   4  -4   19.39    0.74
  -3   4  -4   19.77    0.64
  -3   4  -4   19.69    0.75
  -3   4  -4   20.19    0.73
  -3   4  -4   20.71    0.77
  -3   4  -4   19.53    0.74
   3  -4   4   19.63    0.70
   3  -4   4   20.45    0.71
   3  -4   4   20.25    0.72
   3  -4   4   20.66    0.65
  -4   4  -4   26.49    0.88
  -4   4  -4   24.57    0.85
  -4   4  -4   25.90    0.85
  -4   4  -4   24.10    0.85
  -4   4  -4   24.89    0.85
   4  -4   4   23.43    0.74
  -5   4  -4    6.05    0.44
  -5   4  -4    6.16    0.44
  -5   4  -4    5.30    0.40
  -5   4  -4    5.61    0.44
  -5   4  -4    5.66    0.42
  -6   4  -4    2.99    0.33
  -6   4  -4    2.95    0.36
  -6   4  -4    3.33    0.35
  -6   4  -4    3.60    0.37
  -6   4  -4    3.01    0.34
  -7   4  -4    1.19    0.32
  -7   4  -4    1.14    0.27
  -7   4  -4    0.96    0.28
  -7   4  -4    1.33    0.30
  -8   4  -4   15.83    0.72
  -8   4  -4   14.93    0.67
  -8   4  -4   15.38    0.73
  -9   4  -4    0.26    0.28
  -9   4  -4    0.39    0.30
 -10   4  -4    0.30    0.31
 -10   4  -4    0.30    0.30
  -9  -3   4   -0.03    0.34
  -9  -3   4    0.27    0.33
  -8  -3   4    8.76    0.64
  -8  -3   4    6.94    0.55
   7   3  -4   24.49    1.14
  -7  -3   4   25.31    0.94
  -7  -3   4   26.72    0.98
  -7  -3   4   25.75    0.96
   6   3  -4   13.03    0.82
  -6  -3   4   14.44    0.67
  -6  -3   4   14.12    0.70
  -6  -3   4   13.59    0.68
  -6  -3   4   14.06    0.68
  -6  -3   4   14.36    0.65
   5   3  -4    9.90    0.70
  -5  -3   4    9.56    0.56
  -5  -3   4   10.56    0.58
  -5  -3   4    9.31    0.55
  -5  -3   4    8.92    0.55
  -5  -3   4    9.41    0.52
   4   3  -4   15.83    0.78
  -4  -3   4   16.07    0.66
  -4  -3   4   15.07    0.67
  -4  -3   4   15.50    0.89
  -4  -3   4   15.84    0.66
  -4  -3   4   15.84    0.68
  -4  -3   4   16.01    0.65
   3   3  -4   47.92    1.50
   3   3  -4   49.50    1.28
   3   3  -4   49.74    1.27
   3   3  -4   50.19    1.28
  -3  -3   4   50.43    1.41
  -3  -3   4   50.33    1.40
  -3  -3   4   49.84    1.52
  -3  -3   4   48.19    1.38
  -3  -3   4   51.60    1.40
  -3  -3   4   48.78    1.38
   2   3  -4    1.56    0.26
   2   3  -4    2.15    0.37
   2   3  -4    1.64    0.22
   2   3  -4    1.88    0.26
  -2  -3   4    1.81    0.31
  -2  -3   4    0.82    0.34
  -2  -3   4    1.52    0.27
  -2  -3   4    1.34    0.31
  -2  -3   4    0.91    0.29
  -2  -3   4    1.90    0.31
   1   3  -4   27.88    0.87
   1   3  -4   26.13    0.86
   1   3  -4   27.82    0.86
   1   3  -4   26.12    0.95
   1   3  -4   25.57    0.84
  -1  -3   4   28.76    0.92
  -1  -3   4   28.41    0.91
  -1  -3   4   27.52    0.96
  -1  -3   4   27.03    0.90
  -1  -3   4   26.95    0.91
  -1  -3   4   27.90    0.89
   0   3  -4   74.86    1.90
   0   3  -4   73.39    1.90
   0   3  -4   73.38    1.94
   0   3  -4   74.55    1.90
   0   3  -4   72.33    1.90
   0  -3   4   74.55    1.90
   0  -3   4   72.82    1.91
   0  -3   4   74.57    1.92
   0  -3   4   74.26    1.92
   0  -3   4   74.66    1.96
   0  -3   4   73.38    1.90
  -1   3  -4    2.45    0.30
  -1   3  -4    2.80    0.32
  -1   3  -4    2.81    0.29
  -1   3  -4    3.10    0.34
  -1   3  -4    2.88    0.32
   1  -3   4    2.32    0.32
   1  -3   4    2.62    0.30
   1  -3   4    2.06    0.29
   1  -3   4    2.61    0.32
   1  -3   4    2.70    0.33
  -2   3  -4   20.98    0.72
  -2   3  -4   22.07    0.76
  -2   3  -4   22.47    0.77
  -2   3  -4   22.02    0.76
  -2   3  -4   22.10    0.77
  -2   3  -4   24.14    0.78
   2  -3   4   21.99    0.75
   2  -3   4   24.59    0.78
   2  -3   4   23.11    0.74
   2  -3   4   23.91    0.73
   2  -3   4   23.25    0.77
  -3   3  -4    8.87    0.38
  -3   3  -4    8.73    0.47
  -3   3  -4    9.17    0.46
  -3   3  -4    9.08    0.46
  -3   3  -4    8.46    0.47
  -3   3  -4    9.43    0.49
   3  -3   4    8.69    0.41
   3  -3   4    7.26    0.41
   3  -3   4    9.58    0.44
   3  -3   4    9.17    0.38
   3  -3   4    9.59    0.43
  -4   3  -4    1.25    0.24
  -4   3  -4    1.18    0.23
  -4   3  -4    1.18    0.27
  -4   3  -4    1.17    0.22
  -4   3  -4    0.91    0.24
  -5   3  -4    3.64    0.35
  -5   3  -4    3.84    0.33
  -5   3  -4    3.56    0.32
  -5   3  -4    3.55    0.31
  -5   3  -4    4.08    0.33
  -6   3  -4    2.50    0.29
  -6   3  -4    2.17    0.30
  -6   3  -4    2.32    0.31
  -6   3  -4    2.57    0.29
  -7   3  -4    0.57    0.26
  -7   3  -4   -0.14    0.24
  -7   3  -4    0.46    0.23
  -7   3  -4    0.21    0.22
  -8   3  -4    5.28    0.42
  -8   3  -4    4.93    0.42
  -8   3  -4    5.08    0.40
  -9   3  -4    3.24    0.38
  -9   3  -4    3.94    0.39
 -10   3  -4    0.39    0.27
 -10   3  -4    0.47    0.31
 -10  -2   4   -0.17    0.30
  -9  -2   4    2.85    0.41
  -9  -2   4    2.57    0.39
  -8  -2   4    0.09    0.32
  -8  -2   4    1.21    0.32
   7   2  -4   23.93    1.08
  -7  -2   4   24.82    0.90
  -7  -2   4   25.12    0.88
  -7  -2   4   23.86    0.87
   6   2  -4    0.16    0.31
  -6  -2   4    0.04    0.28
  -6  -2   4    0.40    0.26
  -6  -2   4    0.40    0.26
  -6  -2   4    0.27    0.23
  -6  -2   4    0.07    0.26
   5   2  -4    3.24    0.43
  -5  -2   4    2.88    0.34
  -5  -2   4    2.87    0.33
  -5  -2   4    3.00    0.34
  -5  -2   4    3.28    0.33
  -5  -2   4    2.95    0.46
  -5  -2   4    2.96    0.30
   4   2  -4    7.97    0.59
  -4  -2   4    8.17    0.62
  -4  -2   4    8.69    0.48
  -4  -2   4    7.49    0.46
  -4  -2   4    7.58    0.44
  -4  -2   4    7.43    0.49
  -4  -2   4    7.67    0.47
   3   2  -4   21.97    0.64
   3   2  -4   21.43    0.63
   3   2  -4   21.69    0.64
   3   2  -4   21.93    0.86
  -3  -2   4   20.77    0.73
  -3  -2   4   21.57    0.75
  -3  -2   4   21.43    0.74
  -3  -2   4   20.67    0.74
  -3  -2   4   20.61    0.75
  -3  -2   4   22.55    0.88
   2   2  -4   32.33    1.06
   2   2  -4   33.68    0.94
   2   2  -4   32.85    0.94
   2   2  -4   33.11    0.94
  -2  -2   4   33.74    1.00
  -2  -2   4   31.68    0.97
  -2  -2   4   33.04    1.00
  -2  -2   4   33.76    1.10
  -2  -2   4   31.41    0.98
  -2  -2   4   31.55    0.97
   1   2  -4   12.21    0.61
   1   2  -4   11.03    0.50
   1   2  -4   11.35    0.50
   1   2  -4   11.45    0.47
   1   2  -4   10.82    0.51
  -1  -2   4   11.27    0.55
  -1  -2   4   11.11    0.53
  -1  -2   4   10.14    0.55
  -1  -2   4   11.82    0.56
  -1  -2   4   11.44    0.61
  -1  -2   4   12.40    0.54
   0   2  -4  257.64    6.05
   0   2  -4  251.79    5.84
   0   2  -4  253.88    5.85
   0   2  -4  251.28    5.68
   0   2  -4  246.29    5.85
   0   2  -4  247.09    5.86
   0  -2   4  255.05    5.69
   0  -2   4  259.56    5.85
   0  -2   4  251.57    5.86
   0  -2   4  253.98    5.86
   0  -2   4  251.21    6.05
   0  -2   4  253.87    5.85
  -1   2  -4   33.14    0.96
  -1   2  -4   31.20    0.94
  -1   2  -4   31.36    0.94
  -1   2  -4   32.63    0.96
  -1   2  -4   33.06    0.95
  -1   2  -4   31.34    0.96
   1  -2   4   33.05    0.96
   1  -2   4   32.21    0.94
   1  -2   4   32.48    0.95
   1  -2   4   31.49    0.93
   1  -2   4   32.09    0.96
  -2   2  -4   33.98    0.98
  -2   2  -4   33.79    0.97
  -2   2  -4   33.42    0.96
  -2   2  -4   31.87    0.97
  -2   2  -4   32.76    0.95
  -2   2  -4   34.03    0.91
   2  -2   4   31.60    0.93
   2  -2   4   33.40    0.97
   2  -2   4   33.16    0.94
   2  -2   4   33.79    0.91
  -3   2  -4   38.08    0.95
  -3   2  -4   36.60    1.06
  -3   2  -4   37.88    1.06
  -3   2  -4   38.56    1.08
  -3   2  -4   37.55    1.04
  -3   2  -4   37.14    1.05
   3  -2   4   38.61    0.97
   3  -2   4   38.71    0.97
   3  -2   4   36.32    0.97
  -4   2  -4   13.70    0.52
  -4   2  -4   13.31    0.51
  -4   2  -4   12.44    0.53
  -4   2  -4   13.49    0.53
  -4   2  -4   13.24    0.52
  -5   2  -4   20.84    0.67
  -5   2  -4   20.00    0.69
  -5   2  -4   20.90    0.68
  -5   2  -4   20.26    0.67
  -5   2  -4   20.84    0.68
  -6   2  -4    0.91    0.24
  -6   2  -4    1.03    0.23
  -6   2  -4    1.08    0.23
  -6   2  -4    1.29    0.22
  -7   2  -4    0.68    0.25
  -7   2  -4    0.52    0.22
  -7   2  -4    0.82    0.25
  -7   2  -4    0.69    0.21
  -8   2  -4    0.49    0.24
  -8   2  -4   -0.08    0.21
  -8   2  -4    0.12    0.24
 -10  -1   4    4.55    0.43
  -9  -1   4   -0.10    0.27
  -9  -1   4   -0.52    0.28
   8   1  -4    9.36    0.69
  -8  -1   4    9.78    0.57
  -8  -1   4    9.34    0.59
   7   1  -4    9.74    0.70
  -7  -1   4    9.76    0.58
  -7  -1   4    9.74    0.57
  -7  -1   4    9.73    0.55
   6   1  -4   51.70    1.62
  -6  -1   4   54.23    1.44
  -6  -1   4   54.09    1.46
  -6  -1   4   53.03    1.44
  -6  -1   4   51.80    1.70
  -6  -1   4   51.79    1.44
   5   1  -4    1.28    0.33
  -5  -1   4    1.12    0.27
  -5  -1   4    1.35    0.26
  -5  -1   4    1.31    0.24
  -5  -1   4    1.11    0.27
  -5  -1   4    1.52    0.34
  -5  -1   4    1.28    0.23
   4   1  -4   10.82    0.60
  -4  -1   4    9.48    0.47
  -4  -1   4    9.41    0.48
  -4  -1   4    9.20    0.61
  -4  -1   4    9.73    0.50
  -4  -1   4    8.93    0.45
  -4  -1   4    8.80    0.49
   3   1  -4    5.64    0.45
   3   1  -4    5.10    0.29
   3   1  -4    4.96    0.29
   3   1  -4    4.92    0.30
  -3  -1   4    5.05    0.34
  -3  -1   4    4.73    0.43
  -3  -1   4    5.08    0.40
  -3  -1   4    4.76    0.38
  -3  -1   4    5.29    0.41
  -3  -1   4    4.98    0.36
   2   1  -4   83.41    2.05
   2   1  -4   83.12    2.05
   2   1  -4   84.64    2.10
   2   1  -4   82.64    2.12
  -2  -1   4   83.28    2.12
  -2  -1   4   84.91    2.07
  -2  -1   4   81.25    2.13
  -2  -1   4   84.54    2.08
  -2  -1   4   87.93    2.10
   1   1  -4  222.55    5.37
   1   1  -4  223.82    5.19
   1   1  -4  223.40    5.20
   1   1  -4  223.53    5.09
   1   1  -4  222.23    5.20
  -1  -1   4  225.98    5.21
  -1  -1   4  230.33    5.10
  -1  -1   4  229.45    5.38
  -1  -1   4  225.71    5.19
  -1  -1   4  220.95    5.21
  -1  -1   4  221.24    5.20
   0   1  -4  598.31   13.83
   0   1  -4  596.31   13.83
   0   1  -4  621.52   13.81
   0   1  -4  607.62   13.81
   0   1  -4  620.14   13.37
   0   1  -4  618.17   14.32
   0  -1   4  601.98   13.81
   0  -1   4  619.64   13.83
   0  -1   4  612.75   13.81
   0  -1   4  607.00   13.36
   0  -1   4  607.70   14.32
   0  -1   4  620.73   13.83
  -1   1  -4   93.64    2.22
  -1   1  -4   92.44    2.29
  -1   1  -4   92.58    2.29
  -1   1  -4   91.52    2.27
  -1   1  -4   92.34    2.35
  -1   1  -4   94.98    2.28
   1  -1   4   95.63    2.28
   1  -1   4   95.07    2.26
   1  -1   4   92.59    2.35
   1  -1   4   95.21    2.28
   1  -1   4   94.63    2.22
  -2   1  -4   23.39    0.74
  -2   1  -4   23.63    0.72
  -2   1  -4   22.82    0.72
  -2   1  -4   23.22    0.71
  -2   1  -4   22.99    0.73
  -2   1  -4   23.66    0.74
   2  -1   4   22.49    0.67
   2  -1   4   23.41    0.69
   2  -1   4   24.39    0.71
   2  -1   4   24.40    0.69
  -3   1  -4   26.12    0.76
  -3   1  -4   26.87    0.77
  -3   1  -4   25.80    0.78
  -3   1  -4   25.11    0.77
  -3   1  -4   26.43    0.79
  -4   1  -4   60.85    1.52
  -4   1  -4   58.57    1.52
  -4   1  -4   61.43    1.53
  -4   1  -4   61.80    1.53
  -5   1  -4   13.16    0.50
  -5   1  -4   13.51    0.49
  -5   1  -4   13.37    0.50
  -5   1  -4   13.67    0.52
  -5   1  -4   13.76    0.45
  -6   1  -4    0.92    0.21
  -6   1  -4    0.76    0.18
  -6   1  -4    0.95    0.20
  -6   1  -4    0.67    0.21
  -7   1  -4   -0.22    0.20
  -7   1  -4    0.22    0.19
 -10   0   4    0.25    0.30
 -10   0   4    0.51    0.29
  -9   0   4    4.76    0.44
  -9   0   4    4.65    0.42
   8   0  -4    2.12    0.39
  -8   0   4    1.44    0.35
  -8   0   4    1.61    0.32
  -8   0   4    1.99    0.33
   7   0  -4    1.39    0.34
  -7   0   4    2.01    0.29
  -7   0   4    1.22    0.29
  -7   0   4    1.44    0.31
  -7   0   4    1.10    0.30
   6   0  -4    0.51    0.29
  -6   0   4    0.23    0.22
  -6   0   4    0.31    0.25
  -6   0   4    0.85    0.34
  -6   0   4    0.16    0.25
  -6   0   4    0.49    0.25
   5   0  -4   12.64    0.66
  -5   0   4   13.12    0.55
  -5   0   4   11.87    0.68
  -5   0   4   12.43    0.57
  -5   0   4   11.95    0.51
  -5   0   4   12.10    0.53
  -5   0   4   12.30    0.55
   4   0  -4  137.90    3.35
  -4   0   4  142.40    3.30
  -4   0   4  134.78    3.40
  -4   0   4  141.69    3.31
  -4   0   4  136.63    3.30
  -4   0   4  137.37    3.31
  -4   0   4  140.72    3.36
   3   0  -4   90.85    2.26
   3   0  -4   89.81    2.13
   3   0  -4   93.45    2.14
  -3   0   4   91.53    2.20
  -3   0   4   88.88    2.21
  -3   0   4   85.44    2.26
  -3   0   4   86.80    2.21
  -3   0   4   94.12    2.28
  -3   0   4   88.94    2.21
   2   0  -4   72.31    1.86
   2   0  -4   69.97    1.79
   2   0  -4   75.05    1.80
   2   0  -4   75.80    1.84
  -2   0   4   72.59    1.87
  -2   0   4   73.23    1.81
  -2   0   4   69.46    1.82
  -2   0   4   70.72    1.82
  -2   0   4   71.56    1.82
  -2   0   4   73.73    1.85
   1   0  -4  376.07    8.51
   1   0  -4  373.57    8.50
   1   0  -4  376.46    8.80
   1   0  -4  368.14    8.26
   1   0  -4  371.53    8.49
  -1   0   4  361.58    8.50
  -1   0   4  373.02    8.49
  -1   0   4  374.82    8.81
  -1   0   4  379.10    8.26
  -1   0   4  377.30    8.51
  -1   0   4  367.65    8.50
   0   0  -4    5.28    0.37
   0   0  -4    5.41    0.39
   0   0  -4    5.77    0.43
   0   0  -4    5.22    0.37
   0   0  -4    5.70    0.44
   0   0   4    5.78    0.42
   0   0   4    5.43    0.35
   0   0   4    5.79    0.44
   0   0   4    4.83    0.35
  -1   0  -4  214.08    5.20
  -1   0  -4  212.10    5.02
  -1   0  -4  221.82    5.01
  -1   0  -4  219.61    5.03
   1   0   4  219.20    5.00
   1   0   4  216.27    5.19
   1   0   4  216.86    5.01
   1   0   4  216.21    5.01
  -2   0  -4   40.29    1.08
  -2   0  -4   39.83    1.08
  -2   0  -4   40.88    1.11
  -2   0  -4   38.87    1.07
  -2   0  -4   38.85    1.06
   2   0   4   40.27    1.02
   2   0   4   41.58    1.04
  -3   0  -4   22.55    0.69
  -3   0  -4   22.82    0.70
  -3   0  -4   22.55    0.68
  -3   0  -4   22.33    0.70
  -3   0  -4   23.86    0.70
  -4   0  -4   42.46    1.10
  -4   0  -4   42.52    1.12
  -4   0  -4   42.03    1.12
  -4   0  -4   43.02    1.11
  -5   0  -4   73.35    1.82
  -5   0  -4   76.56    1.82
  -5   0  -4   73.51    1.84
  -5   0  -4   76.93    1.84
  -5   0  -4   73.76    1.83
  -6   0  -4    1.28    0.20
  -6   0  -4    1.17    0.23
  -6   0  -4    1.51    0.19
  -6   0  -4    1.37    0.23
 -10   1   4    0.60    0.32
 -10   1   4    0.43    0.33
  -9   1   4    7.04    0.51
  -9   1   4    7.43    0.57
   8  -1  -4    0.34    0.27
  -8   1   4    0.09    0.29
  -8   1   4    0.43    0.29
  -8   1   4    0.61    0.27
   7  -1  -4   -0.33    0.25
  -7   1   4   -0.26    0.23
  -7   1   4    0.10    0.27
  -7   1   4    0.35    0.32
  -7   1   4   -0.35    0.25
  -7   1   4   -0.27    0.27
   6  -1  -4    2.29    0.36
  -6   1   4    2.59    0.38
  -6   1   4    1.82    0.28
  -6   1   4    1.67    0.29
  -6   1   4    2.14    0.29
  -6   1   4    1.63    0.31
  -6   1   4    2.26    0.32
   5  -1  -4   31.00    1.06
  -5   1   4   33.00    0.98
  -5   1   4   32.76    0.98
  -5   1   4   32.20    0.96
  -5   1   4   31.67    0.99
  -5   1   4   33.73    1.09
  -5   1   4   32.82    0.99
   4  -1  -4   49.79    1.44
  -4   1   4   51.24    1.40
  -4   1   4   50.94    1.35
  -4   1   4   51.34    1.38
  -4   1   4   52.93    1.45
  -4   1   4   49.93    1.38
  -4   1   4   50.18    1.37
   3  -1  -4  177.25    4.04
   3  -1  -4  173.71    4.04
   3  -1  -4  176.27    4.15
   3  -1  -4  174.41    4.03
  -3   1   4  175.28    4.08
  -3   1   4  175.30    4.04
  -3   1   4  168.76    4.09
  -3   1   4  171.05    4.22
  -3   1   4  175.13    4.10
  -3   1   4  171.26    4.09
   2  -1  -4    2.31    0.26
   2  -1  -4    2.20    0.24
   2  -1  -4    1.92    0.31
   2  -1  -4    2.26    0.25
   2  -1  -4    1.95    0.25
  -2   1   4    1.74    0.29
  -2   1   4    1.97    0.29
  -2   1   4    2.08    0.30
  -2   1   4    2.09    0.26
  -2   1   4    2.31    0.29
   1  -1  -4   31.07    0.96
   1  -1  -4   31.61    0.94
   1  -1  -4   31.30    0.94
   1  -1  -4   31.45    0.94
   1  -1  -4   31.07    0.93
  -1   1   4   30.83    0.95
  -1   1   4   30.06    0.93
  -1   1   4   31.67    0.92
  -1   1   4   30.99    0.94
  -1   1   4   31.47    0.96
   0  -1  -4  597.38   13.15
   0  -1  -4  574.02   13.14
   0  -1  -4  580.44   13.12
   0  -1  -4  564.18   13.12
   0   1   4  592.83   13.14
   0   1   4  585.09   13.61
   0   1   4  574.96   13.14
   0   1   4  578.44   13.12
   0   1   4  573.95   13.11
  -1  -1  -4  426.09   10.00
  -1  -1  -4  435.69   10.00
  -1  -1  -4  451.58    9.99
  -1  -1  -4  431.57    9.99
  -1  -1  -4  434.54   10.36
   1   1   4  452.76   10.00
   1   1   4  444.31    9.97
   1   1   4  442.53    9.98
  -2  -1  -4   33.95    0.96
  -2  -1  -4   33.34    0.94
  -2  -1  -4   32.80    0.94
  -2  -1  -4   33.95    0.95
   2   1   4   34.90    0.88
   2   1   4   34.17    0.90
  -3  -1  -4   53.22    1.38
  -3  -1  -4   54.39    1.38
  -3  -1  -4   54.92    1.37
  -4  -1  -4  158.10    3.67
  -4  -1  -4  157.88    3.69
  -4  -1  -4  157.48    3.68
  -5  -1  -4    3.87    0.30
  -5  -1  -4    4.04    0.27
  -5  -1  -4    4.78    0.38
  -6  -1  -4    1.46    0.21
  -6  -1  -4    1.43    0.24
  -6  -1  -4    1.40    0.29
  -7  -1  -4    0.93    0.20
 -10   2   4    2.29    0.39
 -10   2   4    2.58    0.42
  -9   2   4    0.35    0.30
  -9   2   4    0.26    0.32
   8  -2  -4    5.01    0.47
  -8   2   4    6.14    0.48
  -8   2   4    5.28    0.47
  -8   2   4    6.80    0.51
   7  -2  -4    7.23    0.54
  -7   2   4    5.48    0.47
  -7   2   4    6.35    0.49
  -7   2   4    7.62    0.53
  -7   2   4    7.01    0.49
  -7   2   4    5.74    0.46
   6  -2  -4    5.80    0.46
  -6   2   4    5.96    0.45
  -6   2   4    6.15    0.48
  -6   2   4    6.80    0.46
  -6   2   4    5.31    0.42
  -6   2   4    6.16    0.45
   5  -2  -4   18.01    0.75
  -5   2   4   18.12    0.70
  -5   2   4   16.08    0.67
  -5   2   4   16.49    0.68
  -5   2   4   17.14    0.65
  -5   2   4   17.37    0.67
   4  -2  -4    0.35    0.15
   4  -2  -4   -0.34    0.24
   4  -2  -4    0.05    0.14
  -4   2   4    0.13    0.24
  -4   2   4    0.29    0.23
  -4   2   4    0.59    0.24
  -4   2   4    0.15    0.21
  -4   2   4    0.32    0.24
   3  -2  -4   36.42    1.03
   3  -2  -4   37.34    1.02
   3  -2  -4   35.97    1.03
   3  -2  -4   36.82    1.03
   3  -2  -4   36.61    1.12
  -3   2   4   36.98    1.09
  -3   2   4   36.84    1.06
  -3   2   4   37.10    1.09
  -3   2   4   35.82    1.11
  -3   2   4   37.21    1.08
   2  -2  -4    7.40    0.42
   2  -2  -4    6.00    0.42
   2  -2  -4    6.60    0.45
   2  -2  -4    7.94    0.44
  -2   2   4    6.08    0.41
  -2   2   4    6.16    0.46
  -2   2   4    6.91    0.47
  -2   2   4    6.59    0.44
  -2   2   4    6.01    0.47
   1  -2  -4   -0.04    0.23
   1  -2  -4    0.11    0.24
   1  -2  -4    0.33    0.23
   1  -2  -4    0.08    0.22
  -1   2   4    0.44    0.27
  -1   2   4   -0.05    0.24
  -1   2   4   -0.04    0.25
  -1   2   4    0.33    0.22
   0  -2  -4  347.07    8.05
   0  -2  -4  346.30    8.05
   0  -2  -4  342.73    8.02
   0  -2  -4  356.99    8.05
   0   2   4  351.81    8.03
   0   2   4  356.82    8.05
   0   2   4  355.83    8.05
  -1  -2  -4   20.70    0.72
  -1  -2  -4   20.43    0.71
  -1  -2  -4   20.85    0.70
  -1  -2  -4   21.48    0.72
   1   2   4   19.97    0.69
   1   2   4   21.61    0.67
   1   2   4   20.77    0.67
  -2  -2  -4   29.15    0.88
  -2  -2  -4   29.78    0.89
  -2  -2  -4   29.75    0.86
  -2  -2  -4   27.94    0.88
   2   2   4   29.73    0.83
   2   2   4   29.96    0.80
  -3  -2  -4   39.65    1.08
  -3  -2  -4   39.94    1.10
  -3  -2  -4   40.15    1.11
  -3  -2  -4   38.78    1.09
  -4  -2  -4   31.87    0.90
  -4  -2  -4   31.73    0.91
  -4  -2  -4   32.39    0.94
  -4  -2  -4   32.11    0.93
  -5  -2  -4   43.65    1.17
  -5  -2  -4   42.50    1.17
  -5  -2  -4   41.64    1.13
  -5  -2  -4   41.02    1.28
  -5  -2  -4   42.62    1.15
  -6  -2  -4   -0.06    0.20
  -6  -2  -4   -0.02    0.19
  -6  -2  -4    0.06    0.23
  -6  -2  -4    0.06    0.25
  -6  -2  -4    0.19    0.26
  -7  -2  -4    0.41    0.20
  -7  -2  -4    0.27    0.26
  -7  -2  -4    0.47    0.26
 -10   3   4    0.27    0.32
 -10   3   4   -0.18    0.32
  -9   3   4    3.23    0.42
  -9   3   4    1.77    0.40
   8  -3  -4   -0.10    0.26
  -8   3   4    0.03    0.28
  -8   3   4    0.09    0.30
   7  -3  -4    8.77    0.56
  -7   3   4    9.35    0.61
  -7   3   4    9.55    0.57
  -7   3   4    9.50    0.58
  -7   3   4    8.21    0.61
  -7   3   4    8.39    0.62
   6  -3  -4   16.09    0.71
  -6   3   4   14.37    0.70
  -6   3   4   14.78    0.68
  -6   3   4   15.67    0.71
  -6   3   4   15.68    0.67
  -6   3   4   15.26    0.69
   5  -3  -4    0.34    0.25
  -5   3   4   -0.08    0.22
  -5   3   4    0.01    0.25
  -5   3   4    0.32    0.24
  -5   3   4    0.16    0.25
  -5   3   4   -0.19    0.24
   4  -3  -4    2.27    0.33
   4  -3  -4    2.88    0.28
   4  -3  -4    2.82    0.27
  -4   3   4    2.90    0.32
  -4   3   4    2.27    0.33
  -4   3   4    2.12    0.31
  -4   3   4    2.13    0.32
  -4   3   4    1.99    0.32
   3  -3  -4    9.03    0.48
   3  -3  -4    8.40    0.48
   3  -3  -4    8.72    0.46
  -3   3   4    8.33    0.54
  -3   3   4    8.62    0.53
  -3   3   4    8.09    0.50
  -3   3   4    8.40    0.49
   2  -3  -4    9.57    0.52
   2  -3  -4    9.93    0.54
   2  -3  -4    9.83    0.53
   2  -3  -4    9.48    0.52
  -2   3   4   10.32    0.52
  -2   3   4    9.12    0.53
  -2   3   4   10.11    0.56
  -2   3   4   10.00    0.57
   1  -3  -4   23.35    0.80
   1  -3  -4   22.08    0.80
   1  -3  -4   22.80    0.81
  -1   3   4   22.04    0.78
  -1   3   4   23.33    0.88
  -1   3   4   22.64    0.81
  -1   3   4   23.96    0.81
   0  -3  -4   23.35    0.84
   0  -3  -4   24.31    0.84
   0  -3  -4   24.19    0.83
   0  -3  -4   23.61    0.80
   0   3   4   25.36    0.81
   0   3   4   25.27    0.79
   0   3   4   24.41    0.82
  -1  -3  -4   29.39    0.94
  -1  -3  -4   29.55    0.94
  -1  -3  -4   29.60    0.94
  -1  -3  -4   28.84    0.91
   1   3   4   29.75    0.89
   1   3   4   29.85    0.90
   1   3   4   30.81    0.88
  -2  -3  -4    8.85    0.46
  -2  -3  -4    8.70    0.49
  -2  -3  -4    9.10    0.50
  -2  -3  -4    8.94    0.51
   2   3   4    9.44    0.40
   2   3   4    9.03    0.44
  -3  -3  -4   32.08    0.97
  -3  -3  -4   30.05    0.93
  -3  -3  -4   31.11    0.96
  -3  -3  -4   31.76    0.92
  -4  -3  -4    1.21    0.23
  -4  -3  -4    0.94    0.26
  -4  -3  -4    1.47    0.28
  -4  -3  -4    0.81    0.21
  -5  -3  -4   35.49    1.03
  -5  -3  -4   35.22    1.08
  -5  -3  -4   36.11    1.09
  -5  -3  -4   36.00    1.04
  -5  -3  -4   36.62    1.22
  -6  -3  -4    7.89    0.46
  -6  -3  -4    8.48    0.47
  -6  -3  -4    9.37    0.57
  -6  -3  -4    8.53    0.56
  -7  -3  -4    0.45    0.31
  -7  -3  -4    0.73    0.23
  -7  -3  -4    0.12    0.30
  -8  -3  -4    5.75    0.46
  -8  -3  -4    5.26    0.45
 -10   4   4   16.18    0.82
 -10   4   4   16.09    0.84
  -9   4   4    0.46    0.35
  -9   4   4    0.37    0.32
  -8   4   4    6.65    0.54
  -8   4   4    7.27    0.58
   7  -4  -4   -0.09    0.24
  -7   4   4   -0.44    0.27
  -7   4   4    0.06    0.32
  -7   4   4   -0.45    0.29
  -7   4   4   -0.27    0.32
   6  -4  -4    3.45    0.39
  -6   4   4    3.07    0.41
  -6   4   4    3.20    0.38
  -6   4   4    3.74    0.42
  -6   4   4    2.88    0.39
   5  -4  -4   18.90    0.80
   5  -4  -4   19.82    0.64
  -5   4   4   19.63    0.79
  -5   4   4   18.65    0.81
  -5   4   4   20.39    0.77
  -5   4   4   18.89    0.80
   4  -4  -4    5.73    0.47
   4  -4  -4    6.63    0.44
   4  -4  -4    6.80    0.44
  -4   4   4    5.67    0.45
  -4   4   4    6.91    0.54
  -4   4   4    5.97    0.47
  -4   4   4    6.22    0.48
   3  -4  -4   15.59    0.66
   3  -4  -4   14.80    0.67
   3  -4  -4   15.85    0.67
  -3   4   4   15.34    0.68
  -3   4   4   14.82    0.66
  -3   4   4   15.86    0.71
  -3   4   4   14.78    0.69
   2  -4  -4   52.51    1.46
   2  -4  -4   51.83    1.45
   2  -4  -4   51.97    1.47
   2  -4  -4   51.39    1.49
  -2   4   4   51.09    1.48
  -2   4   4   50.87    1.48
  -2   4   4   50.97    1.44
  -2   4   4   52.16    1.47
   1  -4  -4   93.06    2.35
   1  -4  -4   91.84    2.37
   1  -4  -4   90.50    2.36
  -1   4   4   91.28    2.36
  -1   4   4   93.27    2.33
  -1   4   4   91.79    2.34
   0  -4  -4   -0.07    0.26
   0  -4  -4    0.20    0.23
   0  -4  -4    0.05    0.26
   0  -4  -4   -0.03    0.27
   0   4   4   -0.03    0.22
   0   4   4    0.12    0.22
   0   4   4    0.27    0.25
  -1  -4  -4    0.79    0.27
  -1  -4  -4    0.53    0.30
  -1  -4  -4    0.60    0.29
  -1  -4  -4    0.99    0.26
   1   4   4    0.90    0.22
   1   4   4    0.82    0.25
   1   4   4    1.05    0.25
  -2  -4  -4   56.34    1.53
  -2  -4  -4   54.49    1.54
  -2  -4  -4   57.53    1.59
  -2  -4  -4   55.54    1.58
   2   4   4   59.68    1.48
   2   4   4   55.95    1.48
   2   4   4   57.84    1.55
  -3  -4  -4    2.89    0.36
  -3  -4  -4    2.62    0.34
  -3  -4  -4    2.77    0.31
  -3  -4  -4    3.02    0.31
   3   4   4    3.35    0.23
  -4  -4  -4    0.47    0.30
  -4  -4  -4    0.45    0.22
  -4  -4  -4    0.56    0.30
  -4  -4  -4    0.72    0.23
  -5  -4  -4    8.57    0.59
  -5  -4  -4    7.09    0.47
  -5  -4  -4    7.18    0.47
  -5  -4  -4    7.82    0.54
  -6  -4  -4    1.75    0.37
  -6  -4  -4    2.40    0.39
  -6  -4  -4    2.84    0.32
  -7  -4  -4    8.06    0.64
  -7  -4  -4    8.72    0.64
  -8  -4  -4   -0.51    0.33
  -8  -4  -4   -0.05    0.35
  -9  -4  -4    0.18    0.35
  -9  -4  -4    0.27    0.36
 -10   5   4    1.43    0.41
 -10   5   4    1.73    0.44
  -9   5   4    1.02    0.40
  -9   5   4    1.19    0.37
  -8   5   4   18.70    0.89
  -8   5   4   18.15    0.85
   7  -5  -4   12.80    0.65
  -7   5   4   13.09    0.71
  -7   5   4   11.36    0.74
   6  -5  -4   15.40    0.73
  -6   5   4   15.52    0.74
  -6   5   4   14.39    0.78
  -6   5   4   14.21    0.75
  -6   5   4   15.49    0.78
   5  -5  -4    0.04    0.08
   5  -5  -4   -0.25    0.25
  -5   5   4    0.06    0.30
  -5   5   4   -0.08    0.25
  -5   5   4   -0.18    0.29
  -5   5   4   -0.20    0.27
   4  -5  -4    1.88    0.31
  -4   5   4    1.97    0.35
  -4   5   4    2.01    0.36
  -4   5   4    1.67    0.34
  -4   5   4    1.76    0.32
   3  -5  -4    0.35    0.27
   3  -5  -4    0.13    0.26
   3  -5  -4    0.47    0.29
  -3   5   4    0.64    0.31
  -3   5   4    0.27    0.30
  -3   5   4    0.23    0.27
  -3   5   4    0.50    0.30
   2  -5  -4   10.04    0.59
   2  -5  -4   10.79    0.63
   2  -5  -4   10.35    0.63
  -2   5   4   10.37    0.56
  -2   5   4   11.17    0.60
  -2   5   4   10.61    0.64
   1  -5  -4   31.84    1.12
   1  -5  -4   32.27    1.11
   1  -5  -4   32.54    1.09
  -1   5   4   32.80    1.10
  -1   5   4   35.76    1.08
  -1   5   4   34.46    1.09
   0  -5  -4    7.55    0.58
   0  -5  -4    6.91    0.52
   0  -5  -4    7.03    0.55
   0   5   4    7.64    0.48
   0   5   4    7.62    0.52
   0   5   4    7.31    0.50
  -1  -5  -4   43.90    1.31
  -1  -5  -4   43.54    1.38
  -1  -5  -4   46.47    1.35
  -1  -5  -4   43.81    1.37
   1   5   4   46.59    1.29
   1   5   4   46.42    1.31
  -2  -5  -4    6.22    0.51
  -2  -5  -4    5.47    0.48
  -2  -5  -4    6.32    0.46
  -2  -5  -4    6.29    0.48
   2   5   4    5.27    0.40
   2   5   4    5.80    0.38
  -3  -5  -4   18.95    0.81
  -3  -5  -4   18.77    0.74
  -3  -5  -4   19.81    0.85
  -3  -5  -4   19.04    0.76
   3   5   4   19.68    0.62
  -4  -5  -4    0.43    0.25
  -4  -5  -4    0.12    0.32
  -4  -5  -4    0.41    0.23
  -4  -5  -4    0.60    0.33
  -5  -5  -4    5.40    0.45
  -5  -5  -4    5.61    0.44
  -5  -5  -4    5.47    0.52
  -5  -5  -4    6.13    0.54
  -6  -5  -4    4.17    0.50
  -6  -5  -4    4.20    0.49
  -7  -5  -4   -0.27    0.35
  -7  -5  -4    0.17    0.37
  -8  -5  -4    7.57    0.62
  -8  -5  -4    6.75    0.61
 -10   6   4    0.43    0.38
 -10   6   4    0.16    0.38
  -9   6   4   13.62    0.85
  -9   6   4   13.52    0.82
  -8   6   4   19.58    0.95
  -8   6   4   19.59    0.91
   7  -6  -4  103.21    2.59
  -7   6   4  100.33    2.73
  -7   6   4   99.45    2.70
   6  -6  -4    3.75    0.44
   6  -6  -4    3.31    0.33
  -6   6   4    4.08    0.45
  -6   6   4    3.11    0.46
  -6   6   4    3.48    0.47
  -6   6   4    2.48    0.44
   5  -6  -4    1.95    0.33
   5  -6  -4    2.02    0.31
  -5   6   4    1.42    0.36
  -5   6   4    1.28    0.36
  -5   6   4    1.73    0.35
  -5   6   4    1.36    0.38
   4  -6  -4    7.96    0.55
   4  -6  -4    7.11    0.56
  -4   6   4    7.41    0.58
  -4   6   4    7.87    0.59
  -4   6   4    6.82    0.54
  -4   6   4    7.46    0.57
   3  -6  -4   16.84    0.80
   3  -6  -4   17.55    0.81
  -3   6   4   18.03    0.80
  -3   6   4   16.76    0.76
  -3   6   4   18.08    0.83
   2  -6  -4   52.86    1.60
   2  -6  -4   51.76    1.60
  -2   6   4   53.85    1.60
  -2   6   4   52.97    1.58
  -2   6   4   54.15    1.56
   1  -6  -4    9.03    0.66
   1  -6  -4    7.94    0.59
   1  -6  -4    7.89    0.60
  -1   6   4    9.16    0.56
  -1   6   4    8.47    0.58
   0  -6  -4   31.33    1.11
   0  -6  -4   32.38    1.17
   0  -6  -4   32.35    1.16
   0   6   4   33.92    1.10
   0   6   4   32.76    1.07
  -1  -6  -4    3.52    0.45
  -1  -6  -4    3.92    0.46
  -1  -6  -4    3.12    0.38
  -1  -6  -4    2.97    0.37
   1   6   4    4.00    0.37
   1   6   4    3.31    0.37
  -2  -6  -4   -0.04    0.31
  -2  -6  -4   -0.35    0.30
  -2  -6  -4    0.26    0.27
  -2  -6  -4   -0.29    0.22
   2   6   4    0.02    0.22
   2   6   4    0.13    0.18
  -3  -6  -4    1.03    0.28
  -3  -6  -4    1.86    0.41
  -3  -6  -4    1.58    0.39
  -3  -6  -4    1.29    0.31
   3   6   4    1.36    0.24
  -4  -6  -4    0.17    0.36
  -4  -6  -4    0.19    0.26
  -4  -6  -4    0.90    0.38
  -4  -6  -4    0.78    0.30
  -5  -6  -4    6.19    0.60
  -5  -6  -4    5.91    0.60
  -6  -6  -4    0.23    0.41
  -6  -6  -4    0.10    0.40
  -7  -6  -4   -0.28    0.39
  -7  -6  -4    0.09    0.43
  -8  -6  -4    3.27    0.55
  -8  -6  -4    2.85    0.52
 -10   7   4    0.16    0.37
 -10   7   4    0.61    0.41
  -9   7   4    7.11    0.66
  -9   7   4    7.37    0.66
  -8   7   4   15.72    0.89
  -8   7   4   13.84    0.84
   7  -7  -4    0.18    0.30
  -7   7   4   -0.59    0.35
  -7   7   4    0.15    0.34
   6  -7  -4   17.28    0.83
  -6   7   4   17.04    0.94
  -6   7   4   18.54    0.90
  -6   7   4   17.76    0.93
   5  -7  -4   -0.13    0.22
   5  -7  -4    0.10    0.29
  -5   7   4   -0.20    0.29
  -5   7   4   -0.25    0.33
  -5   7   4   -0.33    0.31
  -5   7   4   -0.09    0.32
   4  -7  -4   -0.04    0.28
   4  -7  -4   -0.21    0.30
  -4   7   4   -0.26    0.30
  -4   7   4    0.00    0.30
  -4   7   4    0.13    0.30
   3  -7  -4    0.49    0.35
   3  -7  -4    0.14    0.31
  -3   7   4   -0.14    0.29
  -3   7   4    0.09    0.28
  -3   7   4    0.02    0.30
   2  -7  -4    3.46    0.46
   2  -7  -4    2.92    0.44
  -2   7   4    2.54    0.38
  -2   7   4    2.99    0.41
   1  -7  -4   11.53    0.74
   1  -7  -4   12.33    0.78
  -1   7   4   11.70    0.65
  -1   7   4   11.89    0.70
   0  -7  -4   -0.07    0.34
   0  -7  -4    0.71    0.37
   0  -7  -4   -0.40    0.27
   0   7   4    0.20    0.28
   0   7   4    0.01    0.24
  -1  -7  -4   15.46    0.87
  -1  -7  -4   16.49    0.81
  -1  -7  -4   15.51    0.85
  -1  -7  -4   16.67    0.79
   1   7   4   15.64    0.70
   1   7   4   15.89    0.74
  -2  -7  -4    3.22    0.42
  -2  -7  -4    3.07    0.50
  -2  -7  -4    3.34    0.48
  -2  -7  -4    3.27    0.40
   2   7   4    3.19    0.37
   2   7   4    4.10    0.37
  -3  -7  -4    0.38    0.40
  -3  -7  -4    0.36    0.27
  -3  -7  -4   -0.12    0.38
  -3  -7  -4    0.70    0.32
   3   7   4    0.49    0.23
  -4  -7  -4    0.58    0.42
  -4  -7  -4    0.10    0.40
  -5  -7  -4    8.36    0.71
  -5  -7  -4    8.08    0.72
  -6  -7  -4    6.26    0.68
  -6  -7  -4    5.59    0.66
  -7  -7  -4    7.43    0.72
  -7  -7  -4    8.84    0.75
  -8  -7  -4    0.46    0.52
  -8  -7  -4    0.68    0.51
 -10   8   4    0.83    0.46
 -10   8   4    0.87    0.44
  -9   8   4    1.55    0.47
  -9   8   4    1.41    0.44
  -8   8   4    1.11    0.42
  -8   8   4    1.28    0.45
   7  -8  -4    6.05    0.54
  -7   8   4    6.44    0.62
  -7   8   4    6.01    0.63
  -6   8   4   -0.01    0.34
  -6   8   4   -0.14    0.36
   5  -8  -4    4.98    0.52
   5  -8  -4    3.61    0.43
  -5   8   4    4.95    0.53
  -5   8   4    4.62    0.58
  -5   8   4    4.56    0.55
   4  -8  -4    3.76    0.48
   4  -8  -4    3.80    0.49
  -4   8   4    3.43    0.48
  -4   8   4    3.64    0.47
   3  -8  -4    8.28    0.68
   3  -8  -4    8.28    0.67
  -3   8   4    7.69    0.62
  -3   8   4    7.19    0.59
   2  -8  -4    4.79    0.56
   2  -8  -4    5.59    0.59
  -2   8   4    5.53    0.51
  -2   8   4    4.71    0.53
   1  -8  -4   18.14    0.96
   1  -8  -4   18.44    0.96
  -1   8   4   16.74    0.81
  -1   8   4   17.92    0.87
   0  -8  -4   -0.21    0.40
   0  -8  -4    0.41    0.40
   0   8   4    0.01    0.25
   0   8   4   -0.15    0.29
  -1  -8  -4    1.03    0.35
  -1  -8  -4    2.07    0.48
  -1  -8  -4    1.55    0.46
   1   8   4    1.88    0.36
   1   8   4    1.67    0.32
  -2  -8  -4    0.62    0.45
  -2  -8  -4   -0.15    0.27
  -2  -8  -4    0.53    0.43
  -2  -8  -4    0.51    0.31
   2   8   4    0.38    0.25
   2   8   4    0.55    0.28
  -3  -8  -4    3.78    0.58
  -3  -8  -4    5.03    0.63
  -4  -8  -4    0.42    0.48
  -4  -8  -4    0.30    0.45
  -5  -8  -4    8.99    0.79
  -5  -8  -4    9.00    0.80
  -6  -8  -4    0.12    0.49
  -6  -8  -4   -0.61    0.45
  -7  -8  -4    3.39    0.65
  -7  -8  -4    3.30    0.66
 -10   9   4    0.84    0.51
 -10   9   4   -0.45    0.38
  -9   9   4    2.59    0.53
  -9   9   4    2.34    0.53
  -8   9   4   -0.22    0.39
  -8   9   4   -0.03    0.41
   7  -9  -4    3.90    0.50
  -7   9   4    3.43    0.57
  -7   9   4    4.27    0.56
  -6   9   4    0.24    0.38
  -6   9   4    0.18    0.38
   5  -9  -4   11.26    0.77
  -5   9   4    9.89    0.79
  -5   9   4   11.40    0.78
   4  -9  -4    6.27    0.62
   4  -9  -4    5.71    0.61
  -4   9   4    6.04    0.61
  -4   9   4    5.71    0.58
   3  -9  -4   18.13    0.99
   3  -9  -4   17.33    1.00
  -3   9   4   17.06    0.94
  -3   9   4   17.58    0.90
   2  -9  -4    0.18    0.44
   2  -9  -4    0.36    0.43
  -2   9   4   -0.10    0.29
  -2   9   4    0.27    0.35
   1  -9  -4    5.96    0.67
   1  -9  -4    4.70    0.63
  -1   9   4    6.29    0.58
  -1   9   4    5.94    0.60
   0  -9  -4   36.30    1.47
   0  -9  -4   40.46    1.50
   0   9   4   36.36    1.29
   0   9   4   37.08    1.33
  -1  -9  -4    4.66    0.62
  -1  -9  -4    4.00    0.62
   1   9   4    4.65    0.51
   1   9   4    4.72    0.49
  -2  -9  -4    0.15    0.34
  -2  -9  -4    0.32    0.49
  -2  -9  -4    0.42    0.48
   2   9   4    0.22    0.29
  -3  -9  -4    3.53    0.62
  -3  -9  -4    3.77    0.60
  -4  -9  -4    4.67    0.68
  -4  -9  -4    4.28    0.65
  -5  -9  -4    1.96    0.61
  -5  -9  -4    1.04    0.55
  -6  -9  -4   -0.16    0.54
  -6  -9  -4   -0.29    0.50
  -7  -9  -4    0.77    0.60
  -7  -9  -4    1.50    0.65
 -10  10   4    0.05    0.49
 -10  10   4    0.88    0.49
  -9  10   4    1.35    0.53
  -9  10   4    2.23    0.52
  -8  10   4   -0.11    0.39
  -8  10   4    0.67    0.49
  -7  10   4    0.24    0.45
  -7  10   4    0.63    0.43
  -6  10   4   11.69    0.91
  -6  10   4   12.45    0.87
   5 -10  -4   12.74    0.87
  -5  10   4   14.02    0.94
  -5  10   4   12.60    0.87
   4 -10  -4    4.85    0.63
   4 -10  -4    5.52    0.66
  -4  10   4    5.03    0.63
  -4  10   4    4.91    0.57
   3 -10  -4    0.25    0.48
   3 -10  -4    0.37    0.48
  -3  10   4   -0.09    0.39
  -3  10   4    0.62    0.38
   2 -10  -4    0.00    0.46
   2 -10  -4    0.45    0.49
  -2  10   4   -0.20    0.38
  -2  10   4    0.10    0.35
   1 -10  -4   20.65    1.17
   1 -10  -4   20.62    1.19
  -1  10   4   21.30    0.99
  -1  10   4   20.35    1.03
   0 -10  -4   17.24    1.14
   0 -10  -4   14.32    1.08
   0  10   4   14.93    0.84
   0  10   4   14.42    0.89
  -1 -10  -4   -0.99    0.47
  -1 -10  -4    0.06    0.52
   1  10   4    0.43    0.35
  -2 -10  -4    0.55    0.56
  -2 -10  -4   -0.34    0.50
  -3 -10  -4   -0.31    0.54
  -3 -10  -4   -1.01    0.50
  -4 -10  -4    0.75    0.61
  -4 -10  -4   -0.22    0.54
  -5 -10  -4    0.82    0.61
  -5 -10  -4    0.95    0.63
  -6 -10  -4    1.48    0.64
  -6 -10  -4    0.58    0.64
  -9  11   4    7.47    0.81
  -9  11   4    7.89    0.85
  -8  11   4    1.54    0.54
  -8  11   4    1.98    0.55
  -7  11   4   18.92    1.18
  -7  11   4   20.78    1.17
  -6  11   4    1.87    0.55
  -6  11   4    1.99    0.53
   5 -11  -4    6.37    0.68
  -5  11   4    5.40    0.69
  -5  11   4    6.51    0.68
   4 -11  -4    7.13    0.77
   4 -11  -4    8.68    0.80
  -4  11   4    8.07    0.76
  -4  11   4    5.95    0.68
   3 -11  -4   -0.22    0.49
   3 -11  -4    1.60    0.56
  -3  11   4   -0.64    0.40
  -3  11   4    0.85    0.41
   2 -11  -4    2.11    0.61
   2 -11  -4    3.06    0.65
  -2  11   4    1.12    0.46
  -2  11   4    2.08    0.47
   1 -11  -4    3.15    0.68
   1 -11  -4    3.73    0.70
  -1  11   4    3.31    0.52
  -1  11   4    3.11    0.55
   0 -11  -4    1.18    0.62
   0 -11  -4    0.10    0.58
   0  11   4    1.80    0.47
  -1 -11  -4    0.17    0.58
  -1 -11  -4   -0.57    0.55
  -2 -11  -4    1.05    0.62
  -2 -11  -4    0.07    0.58
  -3 -11  -4    7.45    0.91
  -3 -11  -4    8.93    0.95
  -4 -11  -4    1.39    0.67
  -4 -11  -4    2.11    0.69
  -5 -11  -4   -0.62    0.63
  -5 -11  -4   -0.58    0.61
  -9  12   4    3.86    0.72
  -9  12   4    4.39    0.73
  -8  12   4    6.13    0.78
  -8  12   4    6.98    0.82
  -7  12   4    1.34    0.55
  -7  12   4   -0.05    0.49
  -6  12   4    6.14    0.75
  -6  12   4    5.97    0.76
  -5  12   4   -0.40    0.45
  -5  12   4    0.63    0.47
   4 -12  -4    0.97    0.53
  -4  12   4   -0.04    0.45
  -4  12   4    0.92    0.47
   3 -12  -4    0.84    0.61
   3 -12  -4    0.88    0.56
  -3  12   4    0.52    0.47
  -3  12   4    0.45    0.42
   2 -12  -4    4.93    0.78
   2 -12  -4    5.86    0.81
  -2  12   4    4.28    0.59
  -2  12   4    4.19    0.64
   1 -12  -4   42.28    1.81
   1 -12  -4   44.33    1.83
  -1  12   4   40.65    1.61
  -1  12   4   39.87    1.59
   0 -12  -4    0.11    0.63
   0 -12  -4    0.34    0.67
   0  12   4    0.31    0.38
  -1 -12  -4    0.99    0.67
  -1 -12  -4    1.73    0.70
  -2 -12  -4    4.31    0.83
  -2 -12  -4    3.26    0.79
  -3 -12  -4    1.13    0.71
  -3 -12  -4    0.19    0.67
  -4 -12  -4    9.22    1.05
  -4 -12  -4   11.40    1.11
  -5 -12  -4   -1.20    0.66
  -5 -12  -4   -0.36    0.70
  -8  13   4    6.65    0.83
  -8  13   4    5.77    0.83
  -7  13   4    9.99    0.94
  -7  13   4    9.35    0.97
  -6  13   4   15.79    1.18
  -6  13   4   15.90    1.13
  -5  13   4    2.84    0.68
  -5  13   4    4.16    0.68
   4 -13  -4   16.17    1.21
  -4  13   4   18.68    1.19
  -4  13   4   19.29    1.15
   3 -13  -4    0.99    0.65
   3 -13  -4   -0.64    0.52
  -3  13   4    0.46    0.49
  -3  13   4   -0.47    0.38
   2 -13  -4   32.01    1.66
   2 -13  -4   32.73    1.62
  -2  13   4   29.50    1.35
  -2  13   4   30.61    1.43
   1 -13  -4    8.48    0.99
   1 -13  -4    8.88    1.00
  -1  13   4    8.88    0.85
   0 -13  -4    4.52    0.87
   0 -13  -4    1.90    0.78
  -1 -13  -4   -0.78    0.64
  -1 -13  -4    0.42    0.72
  -2 -13  -4    1.26    0.78
  -2 -13  -4    0.94    0.75
  -3 -13  -4   -0.25    0.72
  -3 -13  -4   -0.04    0.74
  -4 -13  -4    1.08    0.79
  -4 -13  -4    1.91    0.85
  -8  14   4    1.76    0.63
  -7  14   4    1.08    0.59
  -7  14   4    1.16    0.60
  -6  14   4    0.61    0.57
  -6  14   4    1.05    0.58
  -5  14   4    0.42    0.53
  -5  14   4    0.96    0.53
   4 -14  -4    0.25    0.60
  -4  14   4    0.27    0.52
  -4  14   4   -0.58    0.41
   3 -14  -4    0.98    0.69
  -3  14   4    0.85    0.52
  -3  14   4    0.68    0.45
   2 -14  -4    5.53    0.91
   2 -14  -4    3.92    0.80
  -2  14   4    5.36    0.73
   1 -14  -4   -0.51    0.68
   1 -14  -4    2.20    0.79
   0 -14  -4    0.77    0.75
   0 -14  -4    0.53    0.75
  -1 -14  -4   -0.28    0.75
  -1 -14  -4    1.52    0.86
  -2 -14  -4   -1.10    0.76
  -2 -14  -4    0.06    0.78
  -3 -14  -4    1.42    0.89
  -3 -14  -4    1.53    0.86
  -7  15   4    2.04    0.73
  -7  15   4    2.08    0.66
  -6  15   4   -0.19    0.58
  -6  15   4   -0.30    0.48
  -5  15   4   -0.09    0.48
  -5  15   4    0.50    0.58
  -4  15   4    1.11    0.49
  -4  15   4    0.72    0.56
   3 -15  -4    7.64    1.05
  -3  15   4    9.00    0.95
   2 -15  -4    2.25    0.85
   2 -15  -4    2.52    0.80
  -2  15   4    2.04    0.63
   1 -15  -4    0.89    0.82
   1 -15  -4   -0.08    0.76
   0 -15  -4   -0.46    0.78
   0 -15  -4   -1.10    0.72
  -1 -15  -4    3.53    0.95
  -1 -15  -4    2.56    0.96
  -2 -15  -4    1.69    0.92
  -5  16   4    1.24    0.67
  -5  16   4   -0.09    0.52
  -4  16   4    4.61    0.81
   3 -16  -4   -0.98    0.73
  -3  16   4   -0.23    0.52
   2 -16  -4   11.10    1.26
   1 -16  -4   -0.72    0.82
   1 -16  -4    0.97    0.87
   0 -16  -4    1.27    0.92
   0 -16  -4    1.63    0.93
   0 -16   5    0.69    0.84
   0 -16   5    0.61    0.84
   1 -16   5    4.26    0.97
   2 -16   5    2.91    0.91
  -3  16  -5   -0.10    0.59
  -4  16  -5    0.10    0.64
  -5  16  -5    2.83    0.77
  -5  16  -5    2.18    0.73
  -2 -15   5    0.30    0.83
  -2 -15   5    1.94    0.88
  -1 -15   5    1.00    0.83
  -1 -15   5    0.96    0.81
   0 -15   5   -0.32    0.75
   0 -15   5   -0.09    0.74
   1 -15   5   -0.03    0.77
   1 -15   5    0.49    0.72
  -2  15  -5    4.23    0.76
   2 -15   5    2.71    0.85
  -3  15  -5    1.41    0.64
   3 -15   5   -0.87    0.62
  -4  15  -5    3.79    0.72
  -4  15  -5    4.04    0.80
  -5  15  -5    4.31    0.77
  -5  15  -5    1.76    0.67
  -6  15  -5    4.23    0.82
  -6  15  -5    5.25    0.83
  -3 -14   5    0.14    0.79
  -3 -14   5    0.45    0.80
  -2 -14   5    6.71    1.02
  -2 -14   5    6.18    0.99
  -1 -14   5    5.65    0.94
  -1 -14   5    6.38    0.95
   0 -14   5    2.99    0.81
   0 -14   5    0.58    0.74
  -1  14  -5    1.95    0.60
   1 -14   5    2.80    0.79
   1 -14   5    0.72    0.67
  -2  14  -5    0.16    0.53
   2 -14   5    0.12    0.64
   2 -14   5    0.18    0.69
  -3  14  -5    0.36    0.52
  -3  14  -5   -0.06    0.45
   3 -14   5    0.41    0.62
  -4  14  -5   -0.15    0.48
  -4  14  -5    0.62    0.55
  -5  14  -5    1.12    0.57
  -5  14  -5    1.44    0.62
  -6  14  -5    1.49    0.60
  -6  14  -5    1.33    0.62
  -7  14  -5    1.36    0.61
  -7  14  -5    0.48    0.56
  -4 -13   5    3.72    0.88
  -4 -13   5    2.28    0.85
  -3 -13   5    0.20    0.70
  -3 -13   5   -0.36    0.70
  -2 -13   5   -0.48    0.64
  -2 -13   5    0.04    0.70
  -1 -13   5    0.13    0.64
  -1 -13   5    0.81    0.73
   0  13  -5   24.25    1.27
   0 -13   5   26.00    1.54
   0 -13   5   26.14    1.53
  -1  13  -5    0.28    0.50
   1 -13   5    0.85    0.65
   1 -13   5    0.94    0.62
  -2  13  -5    3.80    0.63
  -2  13  -5    4.23    0.67
   2 -13   5    4.52    0.75
   2 -13   5    5.50    0.84
  -3  13  -5    4.47    0.70
  -3  13  -5    3.33    0.63
   3 -13   5    2.92    0.69
  -4  13  -5    0.43    0.48
  -4  13  -5   -0.51    0.47
   4 -13   5   -0.02    0.53
  -5  13  -5    1.23    0.53
  -5  13  -5    2.21    0.62
  -6  13  -5    0.80    0.56
  -6  13  -5    1.17    0.55
  -7  13  -5    4.05    0.71
  -7  13  -5    5.59    0.81
  -8  13  -5    2.74    0.70
  -8  13  -5    3.01    0.69
  -5 -12   5    1.44    0.76
  -5 -12   5    4.36    0.86
  -4 -12   5   -0.63    0.64
  -4 -12   5    0.80    0.66
  -3 -12   5    0.41    0.67
  -3 -12   5   -0.36    0.61
  -2 -12   5    6.59    0.87
  -2 -12   5    6.49    0.91
  -1 -12   5   38.90    1.78
  -1 -12   5   35.57    1.70
   0  12  -5    2.98    0.58
   0 -12   5    2.66    0.69
   0 -12   5    4.00    0.76
  -1  12  -5    1.71    0.53
  -1  12  -5    1.23    0.45
   1 -12   5    0.52    0.61
   1 -12   5    2.37    0.65
  -2  12  -5    4.21    0.65
  -2  12  -5    5.73    0.69
   2 -12   5    4.64    0.77
   2 -12   5    6.15    0.80
  -3  12  -5    8.57    0.87
  -3  12  -5    9.49    0.84
   3 -12   5   10.46    0.89
   3 -12   5    9.48    0.89
  -4  12  -5   13.18    0.99
  -4  12  -5   11.67    0.96
   4 -12   5   13.14    1.01
  -5  12  -5    3.18    0.62
  -5  12  -5    3.67    0.71
  -6  12  -5    0.37    0.50
  -6  12  -5   -0.03    0.47
  -7  12  -5   26.88    1.38
  -7  12  -5   27.97    1.45
  -8  12  -5    0.01    0.46
  -8  12  -5   -0.65    0.46
  -9  12  -5    0.39    0.53
  -6 -11   5    3.04    0.80
  -6 -11   5    1.42    0.74
  -5 -11   5    8.90    0.95
  -5 -11   5    7.10    0.93
  -5 -11   5    8.23    0.91
  -4 -11   5    0.62    0.64
  -4 -11   5   -0.47    0.57
  -4 -11   5   -0.06    0.51
  -3 -11   5    2.44    0.66
  -3 -11   5    2.88    0.65
  -3 -11   5    1.79    0.67
  -2 -11   5   10.79    0.98
  -2 -11   5    9.77    0.92
  -2 -11   5   11.51    0.94
   1  11  -5   64.10    2.04
  -1 -11   5   62.19    2.19
  -1 -11   5   63.75    2.21
  -1 -11   5   64.37    2.24
   0  11  -5   -0.47    0.35
   0  11  -5    0.52    0.44
   0 -11   5    0.41    0.50
   0 -11   5    0.18    0.55
  -1  11  -5    5.15    0.61
  -1  11  -5    5.00    0.65
   1 -11   5    5.34    0.75
   1 -11   5    5.40    0.72
  -2  11  -5    8.89    0.79
  -2  11  -5    8.96    0.82
   2 -11   5    7.59    0.84
   2 -11   5    8.13    0.82
  -3  11  -5    7.63    0.77
  -3  11  -5    8.49    0.77
   3 -11   5    8.85    0.78
   3 -11   5    7.05    0.77
  -4  11  -5    4.60    0.67
  -4  11  -5    5.44    0.66
   4 -11   5    6.02    0.71
  -5  11  -5    1.41    0.53
  -5  11  -5    1.75    0.53
  -6  11  -5    5.15    0.69
  -6  11  -5    6.67    0.76
  -7  11  -5    1.09    0.53
  -7  11  -5    0.50    0.46
  -8  11  -5    2.01    0.56
  -8  11  -5    1.31    0.54
  -9  11  -5    1.42    0.54
  -9  11  -5    1.30    0.55
  -6 -10   5    3.93    0.70
  -6 -10   5    3.91    0.76
  -6 -10   5    4.06    0.78
  -5 -10   5    3.11    0.67
  -5 -10   5    2.88    0.70
  -5 -10   5    2.81    0.68
  -4 -10   5    1.48    0.60
  -4 -10   5    1.96    0.60
  -4 -10   5    0.90    0.60
  -3 -10   5    9.31    0.84
  -3 -10   5    8.93    0.90
  -3 -10   5    8.67    0.84
   2  10  -5   -0.30    0.33
  -2 -10   5   -0.61    0.52
  -2 -10   5    0.02    0.50
  -2 -10   5   -0.38    0.47
   1  10  -5   10.15    0.77
   1  10  -5   11.05    0.81
  -1 -10   5    8.66    0.80
  -1 -10   5    8.26    0.82
  -1 -10   5    9.21    0.80
   0  10  -5   -0.52    0.37
   0  10  -5    0.32    0.37
   0 -10   5   -0.48    0.47
   0 -10   5    0.09    0.46
   0 -10   5    0.51    0.42
  -1  10  -5    1.23    0.43
  -1  10  -5    1.41    0.47
   1 -10   5    1.88    0.51
   1 -10   5    1.23    0.52
   1 -10   5    2.03    0.52
  -2  10  -5   28.18    1.23
  -2  10  -5   29.64    1.28
   2 -10   5   29.38    1.27
   2 -10   5   29.29    1.33
   2 -10   5   28.72    1.31
  -3  10  -5    2.55    0.54
  -3  10  -5    0.80    0.43
   3 -10   5    1.30    0.49
   3 -10   5    1.20    0.41
   3 -10   5    2.20    0.49
  -4  10  -5    6.80    0.70
  -4  10  -5    6.16    0.70
   4 -10   5    5.94    0.65
  -5  10  -5    0.78    0.46
  -5  10  -5    0.44    0.43
  -6  10  -5   -0.01    0.41
  -6  10  -5   -0.02    0.40
  -7  10  -5    0.25    0.45
  -7  10  -5    0.06    0.40
  -8  10  -5   -0.07    0.42
  -8  10  -5    1.02    0.51
  -9  10  -5    2.27    0.57
  -9  10  -5    2.90    0.57
  -7  -9   5    2.20    0.60
  -7  -9   5    1.35    0.63
  -7  -9   5    2.69    0.68
  -6  -9   5    4.16    0.72
  -6  -9   5    5.26    0.76
  -6  -9   5    4.59    0.69
  -5  -9   5    0.37    0.54
  -5  -9   5    1.71    0.60
  -5  -9   5    1.28    0.53
  -4  -9   5    3.99    0.67
  -4  -9   5    3.56    0.64
  -4  -9   5    4.53    0.64
  -3  -9   5    2.73    0.54
  -3  -9   5    3.42    0.62
  -3  -9   5    3.00    0.59
   2   9  -5    2.86    0.47
  -2  -9   5    2.76    0.54
  -2  -9   5    2.16    0.54
  -2  -9   5    2.90    0.60
   1   9  -5    4.41    0.54
   1   9  -5    4.62    0.52
  -1  -9   5    3.69    0.59
  -1  -9   5    3.28    0.56
  -1  -9   5    3.84    0.60
   0   9  -5    1.32    0.43
   0   9  -5    1.18    0.38
   0  -9   5    1.07    0.47
   0  -9   5    1.43    0.50
   0  -9   5    0.98    0.40
  -1   9  -5    0.22    0.36
  -1   9  -5   -0.10    0.33
   1  -9   5    0.37    0.36
   1  -9   5   -0.20    0.37
   1  -9   5   -0.13    0.41
  -2   9  -5   15.53    0.87
  -2   9  -5   14.08    0.88
   2  -9   5   15.72    0.93
   2  -9   5   15.14    0.96
   2  -9   5   14.00    0.86
  -3   9  -5    4.50    0.57
  -3   9  -5    4.34    0.51
  -3   9  -5    4.23    0.53
   3  -9   5    3.98    0.51
   3  -9   5    4.60    0.59
   3  -9   5    6.08    0.62
  -4   9  -5    9.29    0.77
  -4   9  -5    8.44    0.70
  -4   9  -5    7.93    0.64
   4  -9   5    8.04    0.65
   4  -9   5    8.28    0.69
   4  -9   5    8.74    0.65
  -5   9  -5   32.24    1.28
  -5   9  -5   32.74    1.29
  -5   9  -5   32.00    1.32
   5  -9   5   31.20    1.22
   5  -9   5   32.39    1.11
  -6   9  -5    3.04    0.54
  -6   9  -5    3.93    0.54
  -6   9  -5    3.28    0.53
  -7   9  -5    4.05    0.56
  -7   9  -5    3.44    0.57
  -7   9  -5    3.41    0.53
  -8   9  -5    1.84    0.48
  -8   9  -5    3.37    0.57
  -8   9  -5    2.04    0.46
  -9   9  -5    1.72    0.51
  -9   9  -5    0.85    0.44
 -10   9  -5   -0.54    0.40
  -7  -8   5    0.52    0.50
  -7  -8   5    0.33    0.53
  -7  -8   5    0.45    0.54
  -6  -8   5    0.50    0.52
  -6  -8   5    0.65    0.47
  -6  -8   5    0.41    0.52
  -5  -8   5    1.55    0.51
  -5  -8   5    1.95    0.56
  -5  -8   5    1.39    0.49
  -4  -8   5    4.05    0.62
  -4  -8   5    3.26    0.56
  -4  -8   5    4.57    0.64
   3   8  -5   51.77    1.56
   3   8  -5   51.62    1.84
  -3  -8   5   51.08    1.72
  -3  -8   5   52.14    1.76
  -3  -8   5   52.42    1.77
  -3  -8   5   49.43    1.76
   2   8  -5    0.06    0.32
   2   8  -5    0.14    0.29
   2   8  -5   -0.01    0.35
  -2  -8   5   -0.31    0.39
  -2  -8   5    0.30    0.37
  -2  -8   5    0.14    0.38
  -2  -8   5    0.65    0.40
   1   8  -5    1.36    0.41
   1   8  -5    2.60    0.44
   1   8  -5    2.05    0.40
  -1  -8   5    2.22    0.49
  -1  -8   5    2.02    0.47
  -1  -8   5    1.97    0.43
   0   8  -5    1.35    0.40
   0   8  -5    2.26    0.40
   0   8  -5    2.59    0.43
   0  -8   5    2.11    0.45
   0  -8   5    2.06    0.47
   0  -8   5    1.77    0.44
  -1   8  -5    0.33    0.32
  -1   8  -5    0.53    0.35
  -1   8  -5    0.86    0.36
   1  -8   5    0.84    0.39
   1  -8   5    0.79    0.42
   1  -8   5    0.96    0.35
  -2   8  -5    0.89    0.25
  -2   8  -5    1.77    0.38
  -2   8  -5    1.24    0.40
   2  -8   5    0.74    0.32
   2  -8   5    1.40    0.44
   2  -8   5    1.51    0.41
  -3   8  -5    2.23    0.41
  -3   8  -5    1.37    0.32
  -3   8  -5    1.26    0.40
   3  -8   5    2.51    0.44
   3  -8   5    1.28    0.36
   3  -8   5    2.04    0.45
   3  -8   5    2.10    0.41
  -4   8  -5    0.56    0.36
  -4   8  -5    0.68    0.28
  -4   8  -5    1.57    0.40
  -4   8  -5    1.10    0.40
   4  -8   5    0.27    0.35
   4  -8   5    1.11    0.33
   4  -8   5    1.30    0.35
  -5   8  -5   47.92    1.61
  -5   8  -5   50.90    1.64
  -5   8  -5   44.33    1.60
  -5   8  -5   48.17    1.59
   5  -8   5   47.95    1.51
   5  -8   5   46.97    1.35
  -6   8  -5    0.21    0.38
  -6   8  -5   -0.08    0.27
  -6   8  -5    0.05    0.33
  -7   8  -5    1.16    0.38
  -7   8  -5    1.62    0.46
  -7   8  -5    1.12    0.40
  -8   8  -5    1.83    0.48
  -8   8  -5    2.75    0.49
  -8   8  -5    2.47    0.48
  -9   8  -5   -0.08    0.33
  -9   8  -5    0.70    0.41
  -9   8  -5    0.51    0.41
 -10   8  -5    2.93    0.54
 -10   8  -5    4.65    0.64
  -8  -7   5   -0.04    0.47
  -8  -7   5    1.50    0.54
  -8  -7   5    0.42    0.52
  -7  -7   5    1.38    0.48
  -7  -7   5    1.23    0.51
  -7  -7   5    0.51    0.54
  -6  -7   5    3.29    0.54
  -6  -7   5    2.48    0.54
  -6  -7   5    4.06    0.63
  -5  -7   5    4.69    0.58
  -5  -7   5    4.90    0.60
  -5  -7   5    5.37    0.64
   4   7  -5    0.30    0.39
  -4  -7   5   -0.21    0.41
  -4  -7   5    0.03    0.36
  -4  -7   5    0.39    0.41
   3   7  -5   10.33    0.61
   3   7  -5   10.66    0.83
  -3  -7   5    9.35    0.73
  -3  -7   5    9.84    0.70
  -3  -7   5    9.53    0.74
  -3  -7   5   10.31    0.78
  -3  -7   5    9.57    0.72
   2   7  -5    0.35    0.30
   2   7  -5   -0.45    0.32
   2   7  -5    0.19    0.27
  -2  -7   5    0.75    0.39
  -2  -7   5    0.03    0.33
  -2  -7   5    0.39    0.33
  -2  -7   5    0.00    0.37
  -2  -7   5    0.21    0.35
   1   7  -5   26.75    1.01
   1   7  -5   26.97    1.03
   1   7  -5   27.60    1.16
  -1  -7   5   26.58    1.10
  -1  -7   5   26.06    1.07
  -1  -7   5   27.68    1.09
  -1  -7   5   27.43    1.10
   0   7  -5   13.91    0.70
   0   7  -5   13.38    0.79
   0   7  -5   13.82    0.75
   0   7  -5   13.71    0.73
   0  -7   5   12.87    0.77
   0  -7   5   14.28    0.77
   0  -7   5   13.07    0.81
  -1   7  -5    9.69    0.70
  -1   7  -5    9.26    0.64
  -1   7  -5    9.49    0.57
  -1   7  -5    8.50    0.61
   1  -7   5    8.95    0.70
   1  -7   5    9.42    0.69
   1  -7   5    9.92    0.68
   1  -7   5   10.57    0.74
  -2   7  -5    1.10    0.33
  -2   7  -5    0.93    0.34
  -2   7  -5    0.21    0.14
  -2   7  -5    0.93    0.32
   2  -7   5    0.37    0.35
   2  -7   5    0.29    0.32
   2  -7   5    1.20    0.37
   2  -7   5    0.76    0.33
  -3   7  -5    0.01    0.20
  -3   7  -5    0.35    0.29
  -3   7  -5   -0.03    0.28
  -3   7  -5   -0.19    0.29
   3  -7   5    0.25    0.33
   3  -7   5    0.20    0.28
   3  -7   5    0.13    0.28
   3  -7   5    0.39    0.29
  -4   7  -5   14.20    0.71
  -4   7  -5   12.92    0.76
  -4   7  -5   15.03    0.81
  -4   7  -5   13.28    0.72
  -4   7  -5   13.74    0.75
   4  -7   5   13.25    0.64
   4  -7   5    9.52    0.60
   4  -7   5   14.24    0.73
  -5   7  -5    8.25    0.64
  -5   7  -5   10.14    0.73
  -5   7  -5    8.43    0.66
  -5   7  -5    9.24    0.67
  -5   7  -5    9.09    0.61
   5  -7   5    9.11    0.58
   5  -7   5    8.50    0.46
  -6   7  -5   21.22    0.94
  -6   7  -5   20.62    0.99
  -6   7  -5   18.98    0.89
  -7   7  -5    0.34    0.37
  -7   7  -5    0.26    0.32
  -7   7  -5   -0.03    0.28
  -8   7  -5    5.21    0.58
  -8   7  -5    5.47    0.58
  -8   7  -5    5.74    0.59
  -9   7  -5   -0.20    0.29
  -9   7  -5    0.48    0.39
  -9   7  -5    0.08    0.36
 -10   7  -5    0.03    0.32
 -10   7  -5    0.40    0.41
 -10   7  -5    0.04    0.41
  -8  -6   5    5.30    0.65
  -8  -6   5    5.29    0.64
  -8  -6   5    6.52    0.68
  -7  -6   5    3.26    0.54
  -7  -6   5    3.17    0.52
  -7  -6   5    2.62    0.56
  -6  -6   5    1.74    0.43
  -6  -6   5    1.24    0.46
  -6  -6   5    1.27    0.44
   5   6  -5   36.74    1.48
  -5  -6   5   39.72    1.40
  -5  -6   5   37.18    1.35
  -5  -6   5   35.80    1.35
   4   6  -5  105.29    2.54
   4   6  -5  101.47    2.92
  -4  -6   5  104.50    2.80
  -4  -6   5   99.53    2.74
  -4  -6   5  102.16    2.85
  -4  -6   5  105.66    2.80
  -4  -6   5  108.42    2.83
   3   6  -5   16.34    0.70
   3   6  -5   16.44    0.91
  -3  -6   5   16.44    0.86
  -3  -6   5   16.56    0.83
  -3  -6   5   16.69    0.86
  -3  -6   5   17.77    0.81
  -3  -6   5   16.17    0.85
   2   6  -5    3.28    0.47
   2   6  -5    3.73    0.41
   2   6  -5    3.89    0.40
  -2  -6   5    3.14    0.44
  -2  -6   5    2.96    0.45
  -2  -6   5    2.99    0.43
  -2  -6   5    3.73    0.45
  -2  -6   5    3.98    0.45
   1   6  -5   12.96    0.68
   1   6  -5   14.38    0.69
   1   6  -5   14.04    0.80
  -1  -6   5   13.52    0.78
  -1  -6   5   12.54    0.73
  -1  -6   5   12.68    0.74
  -1  -6   5   13.77    0.75
   0   6  -5    5.88    0.50
   0   6  -5    6.14    0.56
   0   6  -5    6.49    0.51
   0   6  -5    6.05    0.48
   0  -6   5    6.87    0.59
   0  -6   5    5.88    0.51
   0  -6   5    7.45    0.59
   0  -6   5    7.19    0.57
   0  -6   5    6.72    0.55
  -1   6  -5   21.29    0.87
  -1   6  -5   21.69    0.97
  -1   6  -5   20.97    0.84
  -1   6  -5   21.83    0.89
  -1   6  -5   20.53    0.85
   1  -6   5   20.97    0.89
   1  -6   5   20.98    0.90
   1  -6   5   21.93    0.93
   1  -6   5   21.38    0.90
  -2   6  -5    3.54    0.41
  -2   6  -5    4.83    0.47
  -2   6  -5    3.73    0.43
  -2   6  -5    4.41    0.44
  -2   6  -5    3.93    0.42
   2  -6   5    4.15    0.43
   2  -6   5    3.53    0.43
   2  -6   5    3.72    0.43
   2  -6   5    5.10    0.49
  -3   6  -5    4.89    0.47
  -3   6  -5    6.32    0.53
  -3   6  -5    5.10    0.46
  -3   6  -5    5.78    0.51
  -3   6  -5    5.90    0.46
  -3   6  -5    5.24    0.42
   3  -6   5    5.83    0.47
   3  -6   5    5.62    0.50
   3  -6   5    6.21    0.48
   3  -6   5    5.50    0.43
  -4   6  -5    0.89    0.25
  -4   6  -5    1.00    0.32
  -4   6  -5    1.29    0.30
  -4   6  -5    0.87    0.32
  -4   6  -5    1.22    0.32
   4  -6   5    0.93    0.22
   4  -6   5    1.05    0.25
   4  -6   5    1.18    0.31
  -5   6  -5    0.17    0.28
  -5   6  -5    0.82    0.31
  -5   6  -5    0.71    0.34
  -5   6  -5    0.45    0.26
  -5   6  -5    0.18    0.23
   5  -6   5    0.15    0.15
  -6   6  -5    1.72    0.40
  -6   6  -5    1.54    0.36
  -6   6  -5    0.61    0.27
  -6   6  -5    0.56    0.29
  -6   6  -5    0.89    0.33
  -7   6  -5    0.02    0.25
  -7   6  -5   -0.32    0.29
  -7   6  -5    0.30    0.34
  -8   6  -5    2.05    0.38
  -8   6  -5    2.62    0.43
  -8   6  -5    1.50    0.38
  -9   6  -5    2.58    0.42
  -9   6  -5    3.58    0.49
  -9   6  -5    3.34    0.50
 -10   6  -5    1.04    0.40
 -10   6  -5    0.92    0.41
 -10   6  -5    1.14    0.40
  -9  -5   5    5.82    0.65
  -9  -5   5    5.12    0.62
  -9  -5   5    5.67    0.63
  -8  -5   5    9.45    0.74
  -8  -5   5    8.83    0.74
  -8  -5   5   10.24    0.82
  -7  -5   5   20.87    0.99
  -7  -5   5   19.22    0.99
  -7  -5   5   21.98    1.04
   6   5  -5    9.56    0.83
  -6  -5   5    9.85    0.77
  -6  -5   5    9.19    0.71
  -6  -5   5    8.29    0.65
   5   5  -5   22.37    1.09
  -5  -5   5   21.44    0.96
  -5  -5   5   22.02    0.93
  -5  -5   5   21.59    0.94
  -5  -5   5   21.60    0.96
  -5  -5   5   22.92    1.00
   4   5  -5   12.37    0.82
   4   5  -5   13.25    0.51
  -4  -5   5   13.02    0.74
  -4  -5   5   13.74    0.78
  -4  -5   5   14.51    0.74
  -4  -5   5   14.56    0.78
  -4  -5   5   13.33    0.73
   3   5  -5    4.72    0.56
   3   5  -5    5.94    0.44
  -3  -5   5    6.27    0.51
  -3  -5   5    5.89    0.51
  -3  -5   5    5.40    0.49
  -3  -5   5    5.83    0.51
  -3  -5   5    5.61    0.50
   2   5  -5    1.58    0.38
   2   5  -5    1.28    0.29
   2   5  -5    1.95    0.32
  -2  -5   5    1.38    0.36
  -2  -5   5    0.80    0.31
  -2  -5   5    1.34    0.34
  -2  -5   5    1.58    0.36
  -2  -5   5    1.68    0.34
   1   5  -5   41.44    1.26
   1   5  -5   42.00    1.26
   1   5  -5   42.48    1.27
   1   5  -5   40.00    1.35
  -1  -5   5   39.78    1.30
  -1  -5   5   39.80    1.29
  -1  -5   5   42.25    1.39
  -1  -5   5   40.08    1.31
  -1  -5   5   39.41    1.28
  -1  -5   5   39.26    1.30
   0   5  -5   67.12    1.86
   0   5  -5   65.97    1.87
   0   5  -5   67.16    1.84
   0   5  -5   68.21    1.89
   0   5  -5   65.46    1.86
   0  -5   5   69.00    1.88
   0  -5   5   65.78    1.91
   0  -5   5   67.10    1.89
   0  -5   5   66.18    1.86
   0  -5   5   69.66    1.91
  -1   5  -5    1.96    0.26
  -1   5  -5    2.29    0.37
  -1   5  -5    2.56    0.35
  -1   5  -5    2.06    0.34
  -1   5  -5    1.89    0.37
   1  -5   5    2.55    0.38
   1  -5   5    1.97    0.34
   1  -5   5    1.72    0.34
   1  -5   5    2.29    0.37
   1  -5   5    1.76    0.37
  -2   5  -5    8.82    0.51
  -2   5  -5    8.34    0.57
  -2   5  -5    9.56    0.58
  -2   5  -5    9.54    0.59
  -2   5  -5    8.56    0.56
   2  -5   5    9.53    0.57
   2  -5   5    9.12    0.58
   2  -5   5    9.73    0.63
   2  -5   5    9.17    0.57
  -3   5  -5    4.05    0.41
  -3   5  -5    4.65    0.45
  -3   5  -5    6.20    0.50
  -3   5  -5    4.10    0.36
  -3   5  -5    4.39    0.41
  -3   5  -5    4.73    0.43
   3  -5   5    4.55    0.37
   3  -5   5    4.39    0.39
   3  -5   5    4.68    0.42
   3  -5   5    4.34    0.41
  -4   5  -5   10.23    0.59
  -4   5  -5    9.75    0.56
  -4   5  -5   11.03    0.59
  -4   5  -5   10.36    0.58
  -4   5  -5   10.07    0.61
   4  -5   5    9.58    0.49
   4  -5   5   11.58    0.47
   4  -5   5   10.19    0.54
  -5   5  -5   26.69    0.98
  -5   5  -5   26.41    0.95
  -5   5  -5   25.83    0.95
  -5   5  -5   26.31    0.97
  -5   5  -5   26.27    0.96
   5  -5   5   26.62    0.78
  -6   5  -5   -0.11    0.23
  -6   5  -5    0.07    0.26
  -6   5  -5    0.00    0.24
  -6   5  -5    0.19    0.31
  -6   5  -5   -0.35    0.20
  -7   5  -5    0.00    0.27
  -7   5  -5   -0.11    0.29
  -7   5  -5    0.20    0.24
  -8   5  -5   -0.01    0.28
  -8   5  -5    0.19    0.32
  -8   5  -5    0.03    0.27
  -9   5  -5    5.37    0.52
  -9   5  -5    5.13    0.52
  -9   5  -5    6.00    0.54
 -10   5  -5    0.51    0.37
 -10   5  -5    0.24    0.35
 -10   5  -5    0.16    0.28
  -9  -4   5    0.03    0.40
  -9  -4   5   -0.18    0.37
  -9  -4   5    0.81    0.42
  -8  -4   5   25.37    1.08
  -8  -4   5   24.87    1.08
  -8  -4   5   23.25    1.05
   7   4  -5    1.19    0.45
  -7  -4   5    1.23    0.41
  -7  -4   5    1.24    0.41
  -7  -4   5    1.76    0.40
   6   4  -5   33.55    1.37
  -6  -4   5   34.08    1.19
  -6  -4   5   35.91    1.22
  -6  -4   5   32.28    1.16
  -6  -4   5   32.78    1.17
   5   4  -5    1.23    0.40
  -5  -4   5    1.29    0.37
  -5  -4   5    1.25    0.35
  -5  -4   5    1.56    0.37
  -5  -4   5    1.22    0.37
  -5  -4   5    1.23    0.32
   4   4  -5    0.36    0.34
   4   4  -5    0.05    0.15
  -4  -4   5   -0.20    0.29
  -4  -4   5    0.01    0.26
  -4  -4   5   -0.20    0.30
  -4  -4   5    0.35    0.27
  -4  -4   5   -0.04    0.30
   3   4  -5   49.08    1.59
   3   4  -5   50.52    1.36
   3   4  -5   49.91    1.36
  -3  -4   5   49.61    1.47
  -3  -4   5   49.57    1.49
  -3  -4   5   47.06    1.43
  -3  -4   5   49.69    1.46
  -3  -4   5   49.93    1.47
   2   4  -5    5.71    0.43
   2   4  -5    6.43    0.40
   2   4  -5    5.66    0.43
   2   4  -5    5.56    0.54
  -2  -4   5    5.46    0.46
  -2  -4   5    5.01    0.52
  -2  -4   5    5.57    0.46
  -2  -4   5    5.51    0.46
  -2  -4   5    5.77    0.46
  -2  -4   5    5.43    0.46
   1   4  -5    0.09    0.21
   1   4  -5    0.14    0.31
   1   4  -5    0.28    0.21
   1   4  -5    0.40    0.26
   1   4  -5    0.01    0.25
  -1  -4   5   -0.09    0.28
  -1  -4   5    0.38    0.27
  -1  -4   5    0.04    0.29
  -1  -4   5    0.15    0.30
  -1  -4   5    0.01    0.27
  -1  -4   5    0.12    0.32
   0   4  -5   37.12    1.15
   0   4  -5   35.47    1.14
   0   4  -5   36.83    1.15
   0   4  -5   36.04    1.18
   0   4  -5   37.14    1.15
   0  -4   5   37.68    1.17
   0  -4   5   36.41    1.18
   0  -4   5   37.76    1.20
   0  -4   5   36.88    1.18
   0  -4   5   37.89    1.20
  -1   4  -5   48.67    1.41
  -1   4  -5   48.08    1.40
  -1   4  -5   48.44    1.41
  -1   4  -5   47.74    1.42
   1  -4   5   50.25    1.41
   1  -4   5   48.69    1.41
   1  -4   5   50.49    1.43
   1  -4   5   49.75    1.43
   1  -4   5   48.13    1.44
  -2   4  -5    0.12    0.24
  -2   4  -5   -0.04    0.22
  -2   4  -5   -0.12    0.22
  -2   4  -5   -0.21    0.23
  -2   4  -5    0.05    0.18
  -2   4  -5   -0.03    0.23
   2  -4   5   -0.03    0.24
   2  -4   5    0.21    0.24
   2  -4   5    0.17    0.22
   2  -4   5    0.32    0.27
   2  -4   5    0.05    0.26
  -3   4  -5    0.50    0.25
  -3   4  -5    0.69    0.28
  -3   4  -5    0.74    0.23
  -3   4  -5    0.66    0.23
  -3   4  -5    0.77    0.25
  -3   4  -5    1.02    0.27
   3  -4   5    0.70    0.26
   3  -4   5    0.86    0.26
   3  -4   5    0.56    0.23
  -4   4  -5    0.96    0.18
  -4   4  -5    0.68    0.23
  -4   4  -5    0.54    0.24
  -4   4  -5    0.42    0.23
  -4   4  -5    1.03    0.24
  -4   4  -5    0.55    0.27
   4  -4   5    0.96    0.22
  -5   4  -5    0.24    0.22
  -5   4  -5    0.34    0.24
  -5   4  -5    0.67    0.24
  -5   4  -5    0.25    0.27
  -5   4  -5    0.62    0.22
  -6   4  -5    3.72    0.40
  -6   4  -5    3.33    0.35
  -6   4  -5    3.23    0.37
  -6   4  -5    3.48    0.38
  -6   4  -5    3.70    0.39
  -7   4  -5    1.28    0.32
  -7   4  -5    1.85    0.31
  -7   4  -5    1.21    0.31
  -7   4  -5    1.15    0.34
  -8   4  -5    0.07    0.29
  -8   4  -5    0.88    0.31
  -8   4  -5    0.39    0.24
  -9   4  -5    0.46    0.31
  -9   4  -5    0.43    0.31
 -10   4  -5    0.19    0.33
 -10   4  -5    0.17    0.32
  -9  -3   5    1.27    0.42
  -9  -3   5    1.18    0.41
  -9  -3   5    1.63    0.42
   8   3  -5   -0.09    0.39
  -8  -3   5   -0.20    0.33
  -8  -3   5   -0.16    0.35
  -8  -3   5    0.49    0.34
   7   3  -5   29.39    1.30
  -7  -3   5   30.92    1.11
  -7  -3   5   30.64    1.11
  -7  -3   5   32.07    1.14
   6   3  -5   25.88    1.14
  -6  -3   5   25.95    0.98
  -6  -3   5   25.86    0.96
  -6  -3   5   25.29    0.95
  -6  -3   5   24.14    0.94
  -6  -3   5   25.78    0.97
   5   3  -5    0.41    0.33
  -5  -3   5    0.37    0.30
  -5  -3   5    0.40    0.30
  -5  -3   5    0.79    0.32
  -5  -3   5    0.46    0.29
  -5  -3   5    0.05    0.25
   4   3  -5    5.16    0.53
  -4  -3   5    6.66    0.48
  -4  -3   5    5.64    0.45
  -4  -3   5    5.97    0.47
  -4  -3   5    5.83    0.45
  -4  -3   5    5.71    0.44
   3   3  -5    3.00    0.29
   3   3  -5    1.81    0.23
   3   3  -5    3.39    0.43
  -3  -3   5    2.43    0.33
  -3  -3   5    2.72    0.43
  -3  -3   5    2.84    0.37
  -3  -3   5    2.56    0.36
  -3  -3   5    2.32    0.34
  -3  -3   5    2.78    0.35
   2   3  -5   35.35    1.19
   2   3  -5   32.99    1.05
   2   3  -5   38.61    1.08
   2   3  -5   37.19    1.09
  -2  -3   5   35.78    1.22
  -2  -3   5   37.47    1.15
  -2  -3   5   35.99    1.15
  -2  -3   5   35.85    1.12
  -2  -3   5   36.36    1.12
  -2  -3   5   35.60    1.14
   1   3  -5   81.49    2.09
   1   3  -5   84.10    2.15
   1   3  -5   82.61    2.11
   1   3  -5   81.13    2.10
   1   3  -5   79.75    2.13
  -1  -3   5   82.46    2.18
  -1  -3   5   83.45    2.16
  -1  -3   5   79.06    2.11
  -1  -3   5   81.63    2.13
  -1  -3   5   82.11    2.12
  -1  -3   5   79.80    2.12
   0   3  -5    1.81    0.29
   0   3  -5    1.18    0.21
   0   3  -5    1.28    0.31
   0   3  -5    1.31    0.29
   0   3  -5    1.15    0.29
   0  -3   5    1.23    0.32
   0  -3   5    1.23    0.31
   0  -3   5    0.98    0.29
   0  -3   5    1.72    0.30
   0  -3   5    1.33    0.30
  -1   3  -5    1.01    0.19
  -1   3  -5    2.02    0.31
  -1   3  -5    2.30    0.30
  -1   3  -5    2.42    0.33
  -1   3  -5    1.84    0.29
  -1   3  -5    1.95    0.30
   1  -3   5    2.14    0.31
   1  -3   5    2.33    0.30
   1  -3   5    2.38    0.34
   1  -3   5    2.04    0.32
   1  -3   5    1.80    0.28
  -2   3  -5    5.38    0.41
  -2   3  -5    6.19    0.45
  -2   3  -5    5.13    0.41
  -2   3  -5    5.83    0.46
  -2   3  -5    5.84    0.44
  -2   3  -5    5.66    0.43
   2  -3   5    5.73    0.44
   2  -3   5    5.61    0.42
   2  -3   5    6.02    0.40
   2  -3   5    6.43    0.43
   2  -3   5    5.60    0.45
  -3   3  -5   91.31    2.13
  -3   3  -5   93.38    2.35
  -3   3  -5   87.54    2.29
  -3   3  -5   88.72    2.27
  -3   3  -5   92.43    2.29
  -3   3  -5   88.34    2.26
   3  -3   5   84.62    2.33
   3  -3   5   93.09    2.23
   3  -3   5   87.38    2.21
   3  -3   5   91.57    2.23
  -4   3  -5    0.56    0.20
  -4   3  -5    0.17    0.19
  -4   3  -5    0.59    0.15
  -4   3  -5    0.40    0.22
  -4   3  -5   -0.08    0.22
  -4   3  -5    0.54    0.22
   4  -3   5    0.30    0.14
   4  -3   5    0.19    0.14
  -5   3  -5   10.17    0.51
  -5   3  -5   10.36    0.56
  -5   3  -5    9.72    0.53
  -5   3  -5   10.88    0.54
  -5   3  -5   10.70    0.50
  -6   3  -5    0.62    0.23
  -6   3  -5    1.06    0.27
  -6   3  -5    0.69    0.25
  -6   3  -5    1.07    0.23
  -6   3  -5    0.89    0.29
  -7   3  -5    0.25    0.27
  -7   3  -5    0.28    0.25
  -7   3  -5    0.01    0.23
  -7   3  -5    0.14    0.20
  -8   3  -5    0.84    0.30
  -8   3  -5    0.75    0.29
  -9   3  -5    0.68    0.30
  -9   3  -5    0.87    0.32
 -10   3  -5    0.24    0.32
 -10   3  -5    0.36    0.30
 -10  -2   5    0.22    0.35
 -10  -2   5    0.51    0.37
  -9  -2   5   -0.24    0.33
  -9  -2   5    0.35    0.33
   8   2  -5    3.87    0.55
  -8  -2   5    3.31    0.44
  -8  -2   5    2.93    0.43
   7   2  -5    2.18    0.43
  -7  -2   5    1.95    0.34
  -7  -2   5    1.00    0.34
  -7  -2   5    1.75    0.37
  -7  -2   5    1.29    0.36
   6   2  -5    0.04    0.33
  -6  -2   5   -0.45    0.29
  -6  -2   5    0.45    0.27
  -6  -2   5   -0.14    0.30
  -6  -2   5    0.42    0.27
  -6  -2   5    0.52    0.30
   5   2  -5    1.65    0.37
  -5  -2   5    1.33    0.29
  -5  -2   5    1.68    0.33
  -5  -2   5    1.21    0.31
  -5  -2   5    1.21    0.31
  -5  -2   5    1.73    0.29
   4   2  -5   -0.20    0.28
  -4  -2   5   -0.27    0.24
  -4  -2   5    0.15    0.23
  -4  -2   5    0.21    0.31
  -4  -2   5   -0.08    0.24
  -4  -2   5   -0.12    0.21
  -4  -2   5    0.25    0.27
   3   2  -5   70.60    1.73
   3   2  -5   69.51    1.91
   3   2  -5   68.58    1.74
  -3  -2   5   67.48    1.86
  -3  -2   5   66.93    1.81
  -3  -2   5   70.15    1.84
  -3  -2   5   67.99    1.83
  -3  -2   5   68.33    1.81
  -3  -2   5   69.75    1.93
   2   2  -5    7.23    0.55
   2   2  -5    7.35    0.40
   2   2  -5    6.89    0.46
   2   2  -5    6.78    0.42
   2   2  -5    6.97    0.43
  -2  -2   5    7.20    0.49
  -2  -2   5    6.85    0.46
  -2  -2   5    7.46    0.54
  -2  -2   5    6.68    0.49
  -2  -2   5    7.85    0.50
  -2  -2   5    7.93    0.59
   1   2  -5   28.39    0.90
   1   2  -5   27.74    0.97
   1   2  -5   27.69    0.90
   1   2  -5   29.79    0.90
  -1  -2   5   28.22    0.99
  -1  -2   5   28.55    0.93
  -1  -2   5   28.05    0.92
  -1  -2   5   26.51    0.92
  -1  -2   5   28.76    0.91
  -1  -2   5   27.99    0.93
   0   2  -5   19.73    0.71
   0   2  -5   20.43    0.72
   0   2  -5   19.03    0.73
   0   2  -5   19.18    0.72
   0   2  -5   19.04    0.75
   0  -2   5   18.82    0.71
   0  -2   5   19.34    0.74
   0  -2   5   19.95    0.74
   0  -2   5   20.49    0.76
   0  -2   5   19.57    0.76
  -1   2  -5    0.26    0.23
  -1   2  -5    0.09    0.23
  -1   2  -5    0.28    0.20
  -1   2  -5    0.12    0.22
  -1   2  -5    0.14    0.25
  -1   2  -5    0.20    0.22
   1  -2   5    0.45    0.22
   1  -2   5    0.20    0.25
   1  -2   5    0.12    0.24
   1  -2   5   -0.07    0.24
   1  -2   5    0.12    0.23
  -2   2  -5  267.76    6.14
  -2   2  -5  264.74    5.91
  -2   2  -5  269.44    6.15
  -2   2  -5  263.39    6.36
  -2   2  -5  263.10    6.13
  -2   2  -5  257.50    6.15
   2  -2   5  266.46    6.12
   2  -2   5  263.66    6.12
   2  -2   5  263.92    6.33
  -3   2  -5   30.31    0.96
  -3   2  -5   32.04    0.97
  -3   2  -5   31.03    0.87
  -3   2  -5   30.54    0.94
  -3   2  -5   31.71    0.96
  -3   2  -5   30.70    0.94
   3  -2   5   31.71    0.88
   3  -2   5   31.49    0.87
  -4   2  -5   -0.24    0.21
  -4   2  -5    0.05    0.14
  -4   2  -5    0.13    0.18
  -4   2  -5   -0.06    0.19
  -4   2  -5   -0.01    0.17
  -4   2  -5   -0.17    0.19
  -5   2  -5    1.73    0.26
  -5   2  -5    1.99    0.26
  -5   2  -5    1.73    0.29
  -5   2  -5    1.15    0.23
  -5   2  -5    1.87    0.27
  -6   2  -5    0.07    0.24
  -6   2  -5    0.48    0.21
  -6   2  -5    0.22    0.19
  -6   2  -5    0.03    0.18
  -6   2  -5    0.32    0.24
  -7   2  -5    0.68    0.26
  -7   2  -5    0.50    0.26
  -7   2  -5    0.81    0.24
  -7   2  -5    0.87    0.26
  -8   2  -5    0.23    0.24
  -8   2  -5    0.59    0.27
  -8   2  -5    0.38    0.26
  -9   2  -5    3.50    0.38
  -9   2  -5    3.53    0.38
 -10  -1   5    0.08    0.33
 -10  -1   5   -0.27    0.33
  -9  -1   5   -0.16    0.32
  -9  -1   5   -0.04    0.31
   8   1  -5    2.91    0.47
  -8  -1   5    3.66    0.43
  -8  -1   5    2.27    0.38
   7   1  -5    5.20    0.55
  -7  -1   5    5.34    0.46
  -7  -1   5    5.88    0.47
  -7  -1   5    5.79    0.46
  -7  -1   5    5.07    0.46
   6   1  -5    2.56    0.44
  -6  -1   5    3.21    0.38
  -6  -1   5    3.39    0.36
  -6  -1   5    2.76    0.38
  -6  -1   5    3.28    0.37
   5   1  -5    6.57    0.57
  -5  -1   5    6.66    0.57
  -5  -1   5    5.77    0.44
  -5  -1   5    6.92    0.52
  -5  -1   5    6.70    0.50
  -5  -1   5    6.26    0.45
  -5  -1   5    6.57    0.47
   4   1  -5    8.19    0.59
  -4  -1   5    6.36    0.53
  -4  -1   5    7.01    0.45
  -4  -1   5    7.94    0.51
  -4  -1   5    7.26    0.50
  -4  -1   5    6.78    0.48
  -4  -1   5    7.02    0.46
   3   1  -5    0.22    0.21
   3   1  -5    0.08    0.18
   3   1  -5    0.24    0.15
   3   1  -5    0.33    0.29
  -3  -1   5    0.25    0.26
  -3  -1   5   -0.09    0.29
  -3  -1   5   -0.03    0.25
  -3  -1   5    0.33    0.27
  -3  -1   5    0.36    0.24
  -3  -1   5    0.37    0.23
   2   1  -5    0.24    0.28
   2   1  -5    0.31    0.22
   2   1  -5    0.85    0.22
   2   1  -5    0.26    0.23
   2   1  -5    0.51    0.18
  -2  -1   5    0.41    0.28
  -2  -1   5    0.08    0.26
  -2  -1   5    0.41    0.24
  -2  -1   5    0.46    0.28
  -2  -1   5    0.79    0.26
  -2  -1   5    0.61    0.31
   1   1  -5   16.96    0.66
   1   1  -5   16.36    0.62
   1   1  -5   18.20    0.74
   1   1  -5   17.06    0.65
   1   1  -5   16.08    0.64
  -1  -1   5   16.04    0.69
  -1  -1   5   17.20    0.68
  -1  -1   5   16.55    0.72
  -1  -1   5   17.58    0.65
  -1  -1   5   16.99    0.68
  -1  -1   5   16.13    0.66
   0   1  -5  116.02    2.84
   0   1  -5  117.65    2.83
   0   1  -5  114.59    2.92
   0   1  -5  118.12    2.85
   0   1  -5  117.96    2.79
   0  -1   5  117.47    2.85
   0  -1   5  115.90    2.84
   0  -1   5  114.12    2.83
   0  -1   5  118.83    2.79
   0  -1   5  115.87    2.93
  -1   1  -5    7.76    0.47
  -1   1  -5    8.19    0.50
  -1   1  -5    8.50    0.46
  -1   1  -5    7.99    0.46
  -1   1  -5    8.35    0.49
  -1   1  -5    6.98    0.43
   1  -1   5    7.84    0.47
   1  -1   5    8.07    0.49
   1  -1   5    8.14    0.45
   1  -1   5    7.68    0.47
  -2   1  -5    0.89    0.23
  -2   1  -5    0.50    0.22
  -2   1  -5    1.18    0.25
  -2   1  -5    0.54    0.23
  -2   1  -5    0.68    0.24
  -2   1  -5    0.40    0.24
   2  -1   5    0.68    0.21
   2  -1   5    0.70    0.21
   2  -1   5    1.07    0.24
  -3   1  -5   93.03    2.30
  -3   1  -5   91.96    2.30
  -3   1  -5   94.04    2.32
  -3   1  -5   92.61    2.22
  -3   1  -5   96.75    2.39
  -3   1  -5   92.33    2.32
   3  -1   5   95.30    2.22
   3  -1   5   93.61    2.22
  -4   1  -5   32.98    0.94
  -4   1  -5   31.13    0.94
  -4   1  -5   33.08    0.96
  -4   1  -5   32.43    0.96
  -4   1  -5   31.64    0.96
  -5   1  -5   28.88    0.87
  -5   1  -5   28.25    0.88
  -5   1  -5   28.05    0.85
  -5   1  -5   27.90    0.87
  -6   1  -5    0.12    0.23
  -6   1  -5    0.32    0.21
  -6   1  -5    0.84    0.24
  -6   1  -5    0.17    0.19
  -7   1  -5    1.57    0.27
  -7   1  -5    1.91    0.28
  -7   1  -5    1.79    0.29
  -7   1  -5    1.77    0.26
  -8   1  -5    3.59    0.33
  -8   1  -5    3.15    0.34
  -8   1  -5    2.81    0.34
 -10   0   5   -0.08    0.33
 -10   0   5   -0.18    0.32
  -9   0   5    6.51    0.53
  -9   0   5    6.39    0.52
   8   0  -5    6.58    0.60
  -8   0   5    6.65    0.52
  -8   0   5    7.60    0.56
   7   0  -5   12.86    0.76
  -7   0   5   12.60    0.64
  -7   0   5   11.81    0.63
  -7   0   5   11.93    0.68
  -7   0   5   12.40    0.63
   6   0  -5    0.61    0.32
  -6   0   5    0.48    0.27
  -6   0   5    0.58    0.27
  -6   0   5    0.81    0.27
  -6   0   5    0.72    0.30
  -6   0   5    0.82    0.31
   5   0  -5   10.64    0.66
  -5   0   5   10.88    0.54
  -5   0   5   10.25    0.56
  -5   0   5   11.80    0.56
  -5   0   5   11.16    0.58
  -5   0   5   10.69    0.59
  -5   0   5   12.41    0.69
   4   0  -5   32.81    1.11
   4   0  -5   32.82    0.84
  -4   0   5   31.51    1.01
  -4   0   5   32.21    0.99
  -4   0   5   34.76    1.02
  -4   0   5   32.27    1.02
  -4   0   5   33.73    1.13
  -4   0   5   30.86    1.00
   3   0  -5  219.34    5.01
   3   0  -5  215.64    5.01
   3   0  -5  214.05    5.00
   3   0  -5  215.53    5.00
  -3   0   5  215.79    5.23
  -3   0   5  214.36    5.06
  -3   0   5  217.16    5.05
  -3   0   5  219.28    5.02
  -3   0   5  210.72    5.06
  -3   0   5  216.01    5.06
   2   0  -5  174.59    4.20
   2   0  -5  180.86    4.33
   2   0  -5  176.06    4.17
   2   0  -5  171.89    4.20
   2   0  -5  179.27    4.21
  -2   0   5  184.11    4.37
  -2   0   5  183.46    4.18
  -2   0   5  173.74    4.23
  -2   0   5  181.93    4.23
  -2   0   5  180.93    4.22
  -2   0   5  178.43    4.23
   1   0  -5   25.06    0.87
   1   0  -5   25.86    0.82
   1   0  -5   25.13    0.82
   1   0  -5   24.35    0.82
   1   0  -5   24.25    0.82
  -1   0   5   23.84    0.83
  -1   0   5   23.74    0.83
  -1   0   5   25.35    0.84
  -1   0   5   24.95    0.87
  -1   0   5   25.02    0.86
  -1   0   5   25.38    0.81
   0   0  -5   94.57    2.30
   0   0  -5   92.84    2.31
   0   0  -5   96.03    2.33
   0   0  -5   93.27    2.33
   0   0  -5   93.35    2.32
   0   0   5   94.28    2.40
   0   0   5   92.86    2.32
   0   0   5   91.59    2.32
   0   0   5   93.43    2.30
  -1   0  -5  430.38    9.99
  -1   0  -5  452.77   10.37
  -1   0  -5  438.13   10.01
  -1   0  -5  433.93    9.99
   1   0   5  436.47    9.97
   1   0   5  443.61   10.35
   1   0   5  435.93   10.00
   1   0   5  436.10    9.99
  -2   0  -5  168.28    4.07
  -2   0  -5  163.15    3.92
  -2   0  -5  166.38    3.93
  -2   0  -5  166.51    3.93
  -2   0  -5  171.75    3.92
   2   0   5  168.92    3.88
   2   0   5  160.95    3.87
   2   0   5  165.35    3.89
  -3   0  -5   50.01    1.33
  -3   0  -5   48.74    1.35
  -3   0  -5   49.25    1.30
  -3   0  -5   48.17    1.31
  -3   0  -5   50.04    1.32
  -4   0  -5    0.40    0.19
  -4   0  -5    0.22    0.22
  -4   0  -5    0.25    0.19
  -4   0  -5    0.15    0.17
  -4   0  -5    0.33    0.20
  -5   0  -5   23.47    0.75
  -5   0  -5   23.73    0.74
  -5   0  -5   22.84    0.75
  -5   0  -5   23.80    0.78
  -6   0  -5   12.77    0.55
  -6   0  -5   13.02    0.53
  -6   0  -5   13.66    0.54
  -6   0  -5   12.83    0.57
  -6   0  -5   13.03    0.56
  -7   0  -5   -0.24    0.18
  -7   0  -5   -0.02    0.22
  -8   0  -5    0.31    0.28
  -8   0  -5    0.08    0.21
 -10   1   5    2.56    0.41
 -10   1   5    2.03    0.42
  -9   1   5   11.45    0.69
  -9   1   5   11.57    0.70
   8  -1  -5   20.79    0.96
  -8   1   5   23.21    0.90
  -8   1   5   22.93    0.91
  -8   1   5   23.42    0.89
   7  -1  -5    5.11    0.50
  -7   1   5    5.22    0.45
  -7   1   5    5.32    0.49
  -7   1   5    5.11    0.44
  -7   1   5    5.91    0.47
  -7   1   5    4.52    0.44
   6  -1  -5    8.57    0.61
  -6   1   5    6.54    0.47
  -6   1   5    7.33    0.57
  -6   1   5    6.44    0.49
  -6   1   5    6.84    0.49
  -6   1   5    7.20    0.54
  -6   1   5    6.41    0.49
   5  -1  -5    0.30    0.28
  -5   1   5    0.55    0.28
  -5   1   5    0.72    0.27
  -5   1   5    0.83    0.29
  -5   1   5    0.31    0.25
  -5   1   5    0.19    0.23
  -5   1   5    0.38    0.31
   4  -1  -5    4.56    0.30
   4  -1  -5    4.64    0.30
   4  -1  -5    4.67    0.44
  -4   1   5    4.70    0.37
  -4   1   5    4.40    0.39
  -4   1   5    4.69    0.46
  -4   1   5    4.53    0.39
  -4   1   5    3.91    0.37
  -4   1   5    4.36    0.38
   3  -1  -5   60.87    1.57
   3  -1  -5   60.78    1.67
   3  -1  -5   60.98    1.57
   3  -1  -5   61.07    1.59
   3  -1  -5   59.70    1.56
  -3   1   5   59.17    1.64
  -3   1   5   59.99    1.62
  -3   1   5   61.64    1.62
  -3   1   5   60.43    1.60
  -3   1   5   62.12    1.68
  -3   1   5   60.73    1.67
   2  -1  -5    9.91    0.51
   2  -1  -5    9.59    0.60
   2  -1  -5    9.70    0.50
   2  -1  -5   10.18    0.50
   2  -1  -5    9.73    0.47
  -2   1   5   10.14    0.55
  -2   1   5    9.93    0.52
  -2   1   5    8.90    0.54
  -2   1   5    9.24    0.54
  -2   1   5   10.10    0.56
   1  -1  -5  139.87    3.40
   1  -1  -5  142.24    3.36
   1  -1  -5  138.28    3.40
   1  -1  -5  142.17    3.40
   1  -1  -5  143.41    3.52
  -1   1   5  140.26    3.52
  -1   1   5  148.16    3.40
  -1   1   5  141.97    3.41
  -1   1   5  141.62    3.41
  -1   1   5  139.09    3.41
   0  -1  -5  216.36    5.03
   0  -1  -5  212.98    5.03
   0  -1  -5  216.41    5.02
   0  -1  -5  210.87    5.01
   0   1   5  209.30    5.02
   0   1   5  212.62    5.02
   0   1   5  219.70    5.21
   0   1   5  217.36    5.01
  -1  -1  -5  168.24    3.94
  -1  -1  -5  161.34    3.80
  -1  -1  -5  155.23    3.79
  -1  -1  -5  154.33    3.79
  -1  -1  -5  160.18    3.78
   1   1   5  163.37    3.77
   1   1   5  157.53    3.78
   1   1   5  158.07    3.77
  -2  -1  -5    9.26    0.50
  -2  -1  -5    8.94    0.46
  -2  -1  -5    9.98    0.49
  -2  -1  -5    9.39    0.48
  -2  -1  -5    9.78    0.50
   2   1   5    9.51    0.42
   2   1   5    9.33    0.45
   2   1   5   10.10    0.41
  -3  -1  -5  134.64    3.22
  -3  -1  -5  134.58    3.20
  -3  -1  -5  135.96    3.22
  -3  -1  -5  132.94    3.22
  -4  -1  -5  117.80    2.80
  -4  -1  -5  117.42    2.82
  -4  -1  -5  114.74    2.81
  -5  -1  -5    0.01    0.17
  -5  -1  -5    0.03    0.18
  -5  -1  -5   -0.19    0.21
  -6  -1  -5    3.86    0.34
  -6  -1  -5    3.42    0.31
  -6  -1  -5    3.99    0.32
  -6  -1  -5    3.29    0.36
  -6  -1  -5    3.94    0.35
  -7  -1  -5    0.86    0.27
  -7  -1  -5    0.41    0.22
  -7  -1  -5    0.30    0.25
  -8  -1  -5    0.09    0.27
  -8  -1  -5    0.34    0.22
  -8  -1  -5    0.28    0.28
 -10   2   5    5.68    0.54
 -10   2   5    6.76    0.58
  -9   2   5    9.43    0.66
  -9   2   5    8.13    0.64
  -9   2   5    9.13    0.68
   8  -2  -5    0.32    0.30
  -8   2   5    0.35    0.31
  -8   2   5    1.20    0.36
  -8   2   5    0.61    0.34
   7  -2  -5    0.16    0.28
  -7   2   5   -0.01    0.31
  -7   2   5    0.72    0.35
  -7   2   5    0.36    0.30
  -7   2   5    0.39    0.30
  -7   2   5    0.59    0.30
   6  -2  -5   10.83    0.66
  -6   2   5   11.13    0.61
  -6   2   5   11.49    0.61
  -6   2   5   10.91    0.65
  -6   2   5    9.83    0.62
  -6   2   5   11.42    0.59
   5  -2  -5    9.34    0.59
  -5   2   5    7.51    0.52
  -5   2   5    7.91    0.54
  -5   2   5    8.36    0.51
  -5   2   5    8.19    0.54
  -5   2   5    7.66    0.55
   4  -2  -5   24.31    0.93
   4  -2  -5   25.10    0.77
  -4   2   5   25.11    0.89
  -4   2   5   24.17    0.87
  -4   2   5   24.97    0.87
  -4   2   5   24.07    0.83
  -4   2   5   25.04    0.87
   3  -2  -5   74.26    1.87
   3  -2  -5   72.74    1.90
   3  -2  -5   70.79    1.86
   3  -2  -5   72.07    1.92
  -3   2   5   74.05    1.92
  -3   2   5   72.45    1.89
  -3   2   5   70.79    1.96
  -3   2   5   72.30    1.92
  -3   2   5   73.13    1.91
   2  -2  -5    3.82    0.39
   2  -2  -5    3.05    0.31
   2  -2  -5    3.96    0.35
   2  -2  -5    3.99    0.35
   2  -2  -5    3.27    0.34
  -2   2   5    3.08    0.35
  -2   2   5    3.50    0.37
  -2   2   5    3.41    0.38
  -2   2   5    4.13    0.35
  -2   2   5    4.00    0.39
   1  -2  -5    7.23    0.48
   1  -2  -5    8.23    0.51
   1  -2  -5    7.69    0.51
   1  -2  -5    6.60    0.50
  -1   2   5    7.81    0.50
  -1   2   5    7.14    0.52
  -1   2   5    7.65    0.52
  -1   2   5    7.78    0.47
  -1   2   5    7.77    0.53
   0  -2  -5   81.37    2.08
   0  -2  -5   80.64    2.08
   0  -2  -5   82.03    2.07
   0  -2  -5   77.77    2.05
   0   2   5   84.30    2.07
   0   2   5   79.23    2.06
   0   2   5   81.20    2.04
  -1  -2  -5  133.17    3.25
  -1  -2  -5  134.04    3.22
  -1  -2  -5  131.64    3.24
  -1  -2  -5  131.44    3.23
   1   2   5  136.19    3.23
   1   2   5  135.39    3.20
   1   2   5  135.87    3.22
  -2  -2  -5    5.75    0.40
  -2  -2  -5    5.67    0.40
  -2  -2  -5    5.36    0.39
  -2  -2  -5    4.84    0.39
   2   2   5    5.46    0.39
   2   2   5    5.43    0.34
   2   2   5    4.90    0.33
  -3  -2  -5   57.92    1.53
  -3  -2  -5   58.51    1.55
  -3  -2  -5   58.11    1.54
  -3  -2  -5   58.94    1.56
  -4  -2  -5    5.51    0.38
  -4  -2  -5    5.43    0.37
  -4  -2  -5    5.29    0.38
  -4  -2  -5    5.16    0.39
  -5  -2  -5   83.79    2.10
  -5  -2  -5   84.11    2.08
  -5  -2  -5   81.88    2.11
  -5  -2  -5   82.29    2.11
  -6  -2  -5   12.26    0.61
  -6  -2  -5   12.07    0.54
  -6  -2  -5   11.43    0.60
  -6  -2  -5   12.28    0.55
  -6  -2  -5   11.77    0.66
  -7  -2  -5    7.87    0.55
  -7  -2  -5    7.53    0.54
  -7  -2  -5    7.44    0.46
  -8  -2  -5    3.58    0.40
  -8  -2  -5    3.03    0.39
 -10   3   5    1.18    0.41
 -10   3   5    0.76    0.37
  -9   3   5   12.28    0.76
  -9   3   5   12.88    0.74
   8  -3  -5   -0.34    0.25
  -8   3   5   -0.28    0.32
  -8   3   5    0.11    0.32
  -8   3   5   -0.61    0.31
   7  -3  -5    4.60    0.47
  -7   3   5    5.53    0.50
  -7   3   5    4.40    0.47
  -7   3   5    5.47    0.48
  -7   3   5    5.20    0.50
   6  -3  -5    3.04    0.40
  -6   3   5    2.58    0.38
  -6   3   5    2.51    0.38
  -6   3   5    2.82    0.36
  -6   3   5    2.83    0.40
  -6   3   5    2.18    0.39
   5  -3  -5   79.27    2.11
   5  -3  -5   79.63    1.91
  -5   3   5   77.83    2.10
  -5   3   5   79.57    2.09
  -5   3   5   75.60    2.09
  -5   3   5   76.55    2.14
  -5   3   5   78.36    2.06
   4  -3  -5    0.81    0.24
   4  -3  -5    1.11    0.24
   4  -3  -5    0.43    0.30
  -4   3   5    0.84    0.29
  -4   3   5    1.05    0.32
  -4   3   5    1.36    0.33
  -4   3   5    1.09    0.32
  -4   3   5    0.72    0.27
   3  -3  -5    3.93    0.37
   3  -3  -5    3.97    0.42
   3  -3  -5    4.40    0.37
   3  -3  -5    4.26    0.37
  -3   3   5    4.61    0.39
  -3   3   5    3.72    0.39
  -3   3   5    4.07    0.42
  -3   3   5    4.08    0.41
  -3   3   5    4.26    0.42
   2  -3  -5    0.46    0.26
   2  -3  -5    0.63    0.27
   2  -3  -5    0.98    0.28
   2  -3  -5    0.52    0.27
  -2   3   5    0.99    0.27
  -2   3   5    0.93    0.31
  -2   3   5    0.94    0.29
  -2   3   5    1.00    0.31
   1  -3  -5   25.41    0.90
   1  -3  -5   24.76    0.87
   1  -3  -5   25.62    0.89
   1  -3  -5   25.70    0.89
  -1   3   5   26.46    0.87
  -1   3   5   24.58    0.88
  -1   3   5   23.61    0.88
   0  -3  -5    2.91    0.33
   0  -3  -5    2.98    0.36
   0  -3  -5    2.70    0.36
   0  -3  -5    2.79    0.36
   0   3   5    2.82    0.31
   0   3   5    2.61    0.33
   0   3   5    2.66    0.34
  -1  -3  -5   -0.32    0.23
  -1  -3  -5    0.13    0.21
  -1  -3  -5    0.06    0.26
  -1  -3  -5   -0.18    0.25
   1   3   5    0.10    0.21
   1   3   5    0.54    0.24
   1   3   5   -0.06    0.19
  -2  -3  -5   32.51    1.08
  -2  -3  -5   33.80    1.05
  -2  -3  -5   35.68    1.08
  -2  -3  -5   36.68    1.10
   2   3   5   36.19    0.99
   2   3   5   35.90    1.00
  -3  -3  -5    1.05    0.30
  -3  -3  -5    0.94    0.28
  -3  -3  -5    1.14    0.26
  -3  -3  -5    1.05    0.23
   3   3   5    1.06    0.15
   3   3   5    1.02    0.18
  -4  -3  -5    0.84    0.28
  -4  -3  -5    0.59    0.23
  -4  -3  -5    0.42    0.28
  -4  -3  -5    0.74    0.24
  -5  -3  -5   44.54    1.33
  -5  -3  -5   46.49    1.34
  -5  -3  -5   46.11    1.28
  -5  -3  -5   44.17    1.29
  -5  -3  -5   44.60    1.43
  -6  -3  -5    1.45    0.33
  -6  -3  -5    1.95    0.29
  -6  -3  -5    1.82    0.36
  -7  -3  -5    4.84    0.46
  -7  -3  -5    4.58    0.46
  -8  -3  -5    2.37    0.41
  -8  -3  -5    2.45    0.41
  -9  -3  -5    1.84    0.40
  -9  -3  -5    1.61    0.38
 -10   4   5    0.12    0.35
 -10   4   5    0.23    0.38
  -9   4   5   10.27    0.75
  -9   4   5    8.39    0.64
   8  -4  -5    4.36    0.45
  -8   4   5    4.65    0.50
  -8   4   5    4.56    0.52
   7  -4  -5    1.12    0.32
  -7   4   5    0.15    0.35
  -7   4   5    1.11    0.37
  -7   4   5    1.41    0.34
   6  -4  -5   27.86    1.02
  -6   4   5   26.91    1.04
  -6   4   5   25.93    0.98
  -6   4   5   28.93    1.03
  -6   4   5   25.48    1.02
   5  -4  -5    2.68    0.40
   5  -4  -5    2.70    0.27
  -5   4   5    2.59    0.36
  -5   4   5    1.84    0.37
  -5   4   5    2.05    0.38
  -5   4   5    2.52    0.38
   4  -4  -5    1.31    0.26
   4  -4  -5    1.71    0.29
   4  -4  -5    0.88    0.32
  -4   4   5    1.09    0.32
  -4   4   5    0.86    0.33
  -4   4   5    0.85    0.32
  -4   4   5    0.92    0.27
   3  -4  -5   11.79    0.62
   3  -4  -5   11.41    0.61
   3  -4  -5   11.88    0.58
  -3   4   5   10.69    0.62
  -3   4   5   10.83    0.65
  -3   4   5   11.84    0.65
  -3   4   5   11.55    0.62
   2  -4  -5    6.02    0.47
   2  -4  -5    4.98    0.44
   2  -4  -5    5.13    0.44
   2  -4  -5    5.43    0.44
  -2   4   5    5.33    0.43
  -2   4   5    5.36    0.46
  -2   4   5    5.67    0.47
   1  -4  -5    8.15    0.56
   1  -4  -5    8.15    0.59
   1  -4  -5    8.51    0.58
  -1   4   5    8.67    0.57
  -1   4   5    8.63    0.53
  -1   4   5    8.41    0.56
   0  -4  -5   26.79    0.96
   0  -4  -5   26.78    0.96
   0  -4  -5   26.55    0.94
   0  -4  -5   24.80    0.95
   0   4   5   26.66    0.91
   0   4   5   25.60    0.91
   0   4   5   27.54    0.90
  -1  -4  -5   44.39    1.30
  -1  -4  -5   43.54    1.34
  -1  -4  -5   45.97    1.35
  -1  -4  -5   44.87    1.32
   1   4   5   44.53    1.26
   1   4   5   44.77    1.28
  -2  -4  -5    0.29    0.29
  -2  -4  -5    0.29    0.25
  -2  -4  -5    0.08    0.21
  -2  -4  -5    0.46    0.29
   2   4   5    0.02    0.17
   2   4   5    0.22    0.20
  -3  -4  -5    1.32    0.26
  -3  -4  -5    1.69    0.35
  -3  -4  -5    1.38    0.28
  -3  -4  -5    1.76    0.34
   3   4   5    1.74    0.20
  -4  -4  -5    0.07    0.29
  -4  -4  -5    0.34    0.30
  -4  -4  -5    0.43    0.22
  -4  -4  -5    0.26    0.23
  -5  -4  -5    3.14    0.36
  -5  -4  -5    3.84    0.37
  -5  -4  -5    2.47    0.42
  -5  -4  -5    3.63    0.43
  -6  -4  -5    8.39    0.53
  -6  -4  -5    7.94    0.59
  -6  -4  -5    7.58    0.56
  -7  -4  -5    0.10    0.34
  -7  -4  -5    0.04    0.34
  -8  -4  -5    0.75    0.40
  -8  -4  -5    0.80    0.39
  -9  -4  -5   -0.18    0.38
  -9  -4  -5    0.28    0.39
 -10   5   5   10.67    0.78
 -10   5   5   10.92    0.80
  -9   5   5    3.62    0.51
  -9   5   5    3.40    0.51
  -8   5   5   -0.19    0.36
  -8   5   5    0.08    0.34
   7  -5  -5    6.52    0.55
  -7   5   5    6.70    0.57
  -7   5   5    7.48    0.62
   6  -5  -5   11.62    0.49
   6  -5  -5   11.34    0.71
  -6   5   5   12.10    0.75
  -6   5   5   10.82    0.73
  -6   5   5   10.71    0.73
  -6   5   5   12.30    0.71
   5  -5  -5    0.17    0.30
   5  -5  -5   -0.11    0.23
   5  -5  -5    0.19    0.23
  -5   5   5    0.59    0.33
  -5   5   5   -0.01    0.31
  -5   5   5    0.19    0.28
  -5   5   5   -0.01    0.31
   4  -5  -5   18.27    0.77
  -4   5   5   17.96    0.80
  -4   5   5   16.12    0.81
  -4   5   5   18.51    0.84
  -4   5   5   17.61    0.77
   3  -5  -5   53.45    1.57
   3  -5  -5   54.34    1.60
   3  -5  -5   53.02    1.56
  -3   5   5   51.19    1.60
  -3   5   5   54.25    1.59
  -3   5   5   54.86    1.57
  -3   5   5   53.57    1.61
   2  -5  -5   20.27    0.86
   2  -5  -5   21.12    0.87
  -2   5   5   20.52    0.84
  -2   5   5   19.97    0.81
  -2   5   5   19.34    0.85
   1  -5  -5   10.08    0.63
   1  -5  -5   12.61    0.69
   1  -5  -5   11.70    0.69
  -1   5   5   10.47    0.63
  -1   5   5   10.24    0.64
  -1   5   5   11.00    0.59
   0  -5  -5    1.96    0.35
   0  -5  -5    2.15    0.38
   0  -5  -5    2.77    0.40
   0   5   5    2.66    0.35
   0   5   5    2.40    0.32
  -1  -5  -5    2.01    0.37
  -1  -5  -5    2.30    0.32
  -1  -5  -5    1.87    0.34
  -1  -5  -5    2.19    0.37
   1   5   5    2.93    0.34
   1   5   5    2.40    0.30
  -2  -5  -5    0.18    0.31
  -2  -5  -5    0.58    0.25
  -2  -5  -5    0.66    0.28
  -2  -5  -5    0.04    0.30
   2   5   5    0.61    0.22
   2   5   5    0.81    0.22
  -3  -5  -5    0.52    0.27
  -3  -5  -5    0.08    0.31
  -3  -5  -5    0.15    0.23
  -3  -5  -5   -0.07    0.32
   3   5   5    0.14    0.17
  -4  -5  -5    1.03    0.37
  -4  -5  -5    1.51    0.40
  -4  -5  -5    0.97    0.29
  -4  -5  -5    1.00    0.27
  -5  -5  -5    1.80    0.42
  -5  -5  -5    2.04    0.41
  -5  -5  -5    2.16    0.33
  -6  -5  -5    0.07    0.38
  -6  -5  -5    0.49    0.40
  -7  -5  -5    0.59    0.41
  -7  -5  -5    0.02    0.40
  -8  -5  -5    0.27    0.42
  -8  -5  -5    0.32    0.40
 -10   6   5    1.38    0.44
 -10   6   5    1.18    0.46
  -9   6   5   19.66    0.98
  -9   6   5   19.52    1.01
  -8   6   5    0.29    0.35
  -8   6   5   -0.11    0.37
   7  -6  -5   20.08    0.90
  -7   6   5   19.49    0.97
  -7   6   5   19.55    0.92
   6  -6  -5   15.88    0.66
   6  -6  -5   16.10    0.82
  -6   6   5   15.61    0.81
  -6   6   5   14.90    0.88
  -6   6   5   15.84    0.86
   5  -6  -5    0.10    0.26
   5  -6  -5   -0.33    0.23
  -5   6   5   -0.27    0.33
  -5   6   5    0.10    0.33
  -5   6   5   -0.01    0.32
  -5   6   5    0.21    0.29
   4  -6  -5   22.55    0.91
   4  -6  -5   21.93    0.88
  -4   6   5   22.30    0.89
  -4   6   5   20.40    0.93
  -4   6   5   20.76    0.91
  -4   6   5   21.89    0.96
   3  -6  -5  126.92    3.19
   3  -6  -5  121.73    3.19
   3  -6  -5  125.01    3.28
  -3   6   5  127.22    3.23
  -3   6   5  122.22    3.19
  -3   6   5  122.04    3.17
   2  -6  -5   21.29    0.92
   2  -6  -5   20.12    0.91
  -2   6   5   19.65    0.95
  -2   6   5   19.66    0.87
  -2   6   5   21.99    0.87
   1  -6  -5    4.37    0.50
   1  -6  -5    4.23    0.48
  -1   6   5    4.13    0.40
  -1   6   5    3.89    0.42
   0  -6  -5   44.56    1.45
   0  -6  -5   42.94    1.39
   0  -6  -5   44.64    1.44
   0   6   5   43.49    1.37
   0   6   5   44.34    1.33
  -1  -6  -5   22.01    0.91
  -1  -6  -5   22.10    0.96
  -1  -6  -5   21.22    0.86
  -1  -6  -5   23.23    0.98
   1   6   5   23.35    0.83
   1   6   5   22.44    0.86
  -2  -6  -5   26.72    1.08
  -2  -6  -5   26.60    0.99
  -2  -6  -5   28.83    1.10
  -2  -6  -5   26.47    1.02
   2   6   5   28.95    0.93
   2   6   5   30.19    0.96
  -3  -6  -5   12.29    0.68
  -3  -6  -5   12.57    0.65
  -3  -6  -5   12.58    0.81
  -3  -6  -5   13.72    0.81
   3   6   5   12.88    0.54
  -4  -6  -5    2.23    0.45
  -4  -6  -5    0.40    0.27
  -4  -6  -5    0.72    0.32
  -4  -6  -5    0.78    0.40
  -5  -6  -5    0.37    0.40
  -5  -6  -5    0.37    0.43
  -6  -6  -5    1.75    0.49
  -6  -6  -5    2.64    0.51
  -7  -6  -5   -0.27    0.42
  -7  -6  -5    0.15    0.42
  -8  -6  -5   -0.25    0.47
  -8  -6  -5   -0.03    0.45
 -10   7   5    2.54    0.51
 -10   7   5    2.69    0.54
  -9   7   5    0.37    0.39
  -9   7   5    1.14    0.45
  -8   7   5    7.23    0.70
  -8   7   5    7.32    0.66
   7  -7  -5   13.08    0.78
  -7   7   5   11.82    0.85
  -7   7   5   12.12    0.79
   6  -7  -5    0.90    0.37
  -6   7   5    1.26    0.43
  -6   7   5    1.22    0.41
  -6   7   5    0.86    0.37
   5  -7  -5    0.01    0.12
   5  -7  -5    0.94    0.34
  -5   7   5    0.16    0.38
  -5   7   5    0.36    0.34
  -5   7   5    0.14    0.36
  -5   7   5    0.48    0.36
   4  -7  -5    0.24    0.32
   4  -7  -5    0.45    0.34
  -4   7   5    0.75    0.38
  -4   7   5    0.31    0.32
  -4   7   5    0.82    0.36
   3  -7  -5   12.23    0.78
   3  -7  -5   12.88    0.78
  -3   7   5   13.02    0.75
  -3   7   5   12.67    0.72
   2  -7  -5   25.76    1.08
   2  -7  -5   24.35    1.06
  -2   7   5   24.91    0.98
  -2   7   5   25.09    1.01
   1  -7  -5    3.70    0.50
   1  -7  -5    3.84    0.50
  -1   7   5    3.62    0.42
  -1   7   5    3.71    0.45
   0  -7  -5    3.76    0.51
   0  -7  -5    3.65    0.52
   0   7   5    3.53    0.40
   0   7   5    3.68    0.43
  -1  -7  -5    0.71    0.40
  -1  -7  -5    0.39    0.32
  -1  -7  -5    0.36    0.39
   1   7   5    0.85    0.30
   1   7   5    0.59    0.25
  -2  -7  -5    3.82    0.45
  -2  -7  -5    4.00    0.53
  -2  -7  -5    4.66    0.56
  -2  -7  -5    3.58    0.42
   2   7   5    4.61    0.40
   2   7   5    4.08    0.41
  -3  -7  -5    5.64    0.61
  -3  -7  -5    5.85    0.52
  -3  -7  -5    6.45    0.64
   3   7   5    5.22    0.38
  -4  -7  -5   -0.14    0.43
  -4  -7  -5   -0.45    0.41
  -5  -7  -5   -0.32    0.42
  -5  -7  -5   -0.30    0.41
  -6  -7  -5    0.25    0.46
  -6  -7  -5   -0.44    0.44
  -7  -7  -5    0.96    0.53
  -7  -7  -5   -0.30    0.48
  -8  -7  -5    2.70    0.60
  -8  -7  -5    2.37    0.59
 -10   8   5    3.51    0.56
 -10   8   5    3.76    0.61
  -9   8   5    2.77    0.52
  -9   8   5    3.05    0.55
  -8   8   5    0.27    0.38
  -8   8   5    0.34    0.42
   7  -8  -5    6.83    0.61
  -7   8   5    6.36    0.65
  -7   8   5    6.14    0.63
  -6   8   5    6.00    0.61
  -6   8   5    5.09    0.59
   5  -8  -5    0.54    0.38
  -5   8   5    0.06    0.36
  -5   8   5    0.20    0.39
   4  -8  -5   30.53    1.23
   4  -8  -5   31.54    1.23
  -4   8   5   31.25    1.20
  -4   8   5   31.33    1.23
   3  -8  -5    0.16    0.37
   3  -8  -5   -0.03    0.38
  -3   8   5    0.46    0.36
  -3   8   5    0.06    0.30
   2  -8  -5    1.33    0.44
   2  -8  -5    0.49    0.40
  -2   8   5    0.55    0.30
  -2   8   5    0.24    0.34
   1  -8  -5    7.82    0.68
   1  -8  -5    8.46    0.71
  -1   8   5    7.01    0.60
  -1   8   5    6.77    0.56
   0  -8  -5   14.12    0.91
   0  -8  -5   12.72    0.90
   0   8   5   13.55    0.77
   0   8   5   14.60    0.73
  -1  -8  -5    4.57    0.60
  -1  -8  -5    4.91    0.62
   1   8   5    4.63    0.46
   1   8   5    5.71    0.52
  -2  -8  -5    0.01    0.42
  -2  -8  -5   -0.17    0.43
  -2  -8  -5    0.22    0.31
   2   8   5   -0.02    0.28
  -3  -8  -5    1.45    0.52
  -3  -8  -5    0.93    0.50
  -4  -8  -5    0.86    0.47
  -4  -8  -5    0.42    0.49
  -5  -8  -5    2.13    0.59
  -5  -8  -5    0.62    0.51
  -6  -8  -5   -0.80    0.47
  -6  -8  -5    0.08    0.51
  -7  -8  -5    5.99    0.76
  -7  -8  -5    5.07    0.70
 -10   9   5   -0.72    0.45
 -10   9   5    0.34    0.43
  -9   9   5    1.93    0.54
  -9   9   5    1.22    0.49
  -8   9   5   -0.09    0.43
  -8   9   5   -0.08    0.38
   7  -9  -5    0.18    0.37
  -7   9   5    1.30    0.48
  -7   9   5    0.88    0.42
  -6   9   5   13.86    0.88
  -6   9   5   14.49    0.92
   5  -9  -5    0.41    0.38
  -5   9   5    0.14    0.37
  -5   9   5    1.11    0.45
   4  -9  -5    8.31    0.72
   4  -9  -5    7.62    0.70
  -4   9   5    7.41    0.66
  -4   9   5    7.72    0.70
   3  -9  -5    9.49    0.74
   3  -9  -5    9.05    0.76
  -3   9   5    8.88    0.73
  -3   9   5    9.71    0.74
   2  -9  -5    4.07    0.61
   2  -9  -5    4.66    0.64
  -2   9   5    3.19    0.46
  -2   9   5    3.67    0.51
   1  -9  -5   69.03    2.16
   1  -9  -5   64.84    2.14
  -1   9   5   66.95    2.05
  -1   9   5   68.62    2.01
   0  -9  -5   10.79    0.86
   0  -9  -5    9.56    0.82
   0   9   5    6.29    0.61
   0   9   5   10.39    0.66
  -1  -9  -5    0.28    0.50
  -1  -9  -5    0.16    0.48
   1   9   5    0.27    0.27
   1   9   5    0.23    0.33
  -2  -9  -5    1.20    0.53
  -2  -9  -5    1.04    0.54
   2   9   5    1.31    0.35
  -3  -9  -5    6.19    0.74
  -3  -9  -5    6.37    0.76
  -4  -9  -5    3.99    0.69
  -4  -9  -5    3.67    0.67
  -5  -9  -5    1.44    0.58
  -5  -9  -5    0.67    0.54
  -6  -9  -5    0.83    0.59
  -6  -9  -5    1.15    0.59
  -9  10   5    3.52    0.63
  -9  10   5    2.99    0.60
  -8  10   5    0.43    0.48
  -8  10   5    0.48    0.45
  -7  10   5    1.42    0.48
  -7  10   5    0.76    0.48
  -6  10   5    0.19    0.41
  -6  10   5    0.50    0.45
   5 -10  -5    3.62    0.56
  -5  10   5    3.15    0.54
  -5  10   5    3.36    0.59
   4 -10  -5    1.28    0.49
   4 -10  -5    1.54    0.51
  -4  10   5    1.65    0.46
  -4  10   5    1.01    0.47
   3 -10  -5   24.06    1.24
   3 -10  -5   23.97    1.24
  -3  10   5   26.16    1.21
  -3  10   5   26.82    1.17
   2 -10  -5   30.58    1.39
   2 -10  -5   27.94    1.35
  -2  10   5   29.79    1.21
  -2  10   5   29.17    1.27
   1 -10  -5    0.61    0.55
   1 -10  -5    0.33    0.54
  -1  10   5    0.77    0.38
  -1  10   5   -0.42    0.35
   0 -10  -5    1.36    0.58
   0 -10  -5    1.98    0.61
   0  10   5    2.11    0.42
   0  10   5    1.75    0.43
  -1 -10  -5   14.76    1.09
  -1 -10  -5   15.13    1.10
   1  10   5   15.69    0.86
  -2 -10  -5    0.38    0.53
  -2 -10  -5    0.09    0.54
  -3 -10  -5    0.61    0.57
  -3 -10  -5    0.21    0.56
  -4 -10  -5    3.44    0.72
  -4 -10  -5    3.51    0.73
  -5 -10  -5    2.23    0.70
  -5 -10  -5    1.50    0.67
  -6 -10  -5    0.79    0.65
  -6 -10  -5   -0.31    0.61
  -9  11   5    1.70    0.60
  -9  11   5    2.44    0.59
  -8  11   5    1.58    0.57
  -8  11   5    1.03    0.50
  -7  11   5    2.67    0.62
  -7  11   5    3.70    0.61
  -6  11   5    0.05    0.48
  -6  11   5    1.35    0.48
   5 -11  -5   28.15    1.29
  -5  11   5   27.39    1.29
  -5  11   5   26.67    1.32
   4 -11  -5    1.96    0.58
  -4  11   5    1.53    0.48
  -4  11   5    2.36    0.55
   3 -11  -5    0.30    0.52
   3 -11  -5    0.30    0.52
  -3  11   5    0.06    0.38
  -3  11   5    0.53    0.43
   2 -11  -5    0.93    0.59
   2 -11  -5    2.24    0.63
  -2  11   5    1.17    0.42
  -2  11   5    1.56    0.50
   1 -11  -5    7.84    0.84
   1 -11  -5    7.89    0.86
  -1  11   5    8.35    0.74
  -1  11   5    7.00    0.67
   0 -11  -5    1.03    0.62
   0 -11  -5    2.31    0.67
   0  11   5    2.25    0.50
  -1 -11  -5    0.12    0.59
  -1 -11  -5   -0.14    0.57
  -2 -11  -5   13.86    1.11
  -2 -11  -5   16.43    1.23
  -3 -11  -5   25.07    1.46
  -3 -11  -5   24.37    1.41
  -4 -11  -5    1.18    0.69
  -4 -11  -5    1.30    0.68
  -5 -11  -5    0.47    0.65
  -5 -11  -5    0.59    0.67
  -9  12   5   17.19    1.21
  -8  12   5    1.05    0.57
  -8  12   5   -0.11    0.47
  -7  12   5   -0.07    0.49
  -7  12   5   -0.53    0.43
  -6  12   5    0.85    0.50
  -6  12   5   -0.10    0.48
  -5  12   5    6.44    0.72
  -5  12   5    6.84    0.78
   4 -12  -5    4.91    0.72
  -4  12   5    4.79    0.72
  -4  12   5    6.43    0.73
   3 -12  -5    2.16    0.64
   3 -12  -5    1.42    0.63
  -3  12   5    2.50    0.59
  -3  12   5    1.76    0.48
   2 -12  -5    9.84    0.96
   2 -12  -5   11.42    1.02
  -2  12   5   11.35    0.91
  -2  12   5    9.29    0.81
   1 -12  -5   10.00    0.98
   1 -12  -5    9.21    0.97
  -1  12   5   10.88    0.88
   0 -12  -5   31.30    1.63
   0 -12  -5   32.53    1.64
   0  12   5   32.71    1.38
  -1 -12  -5   16.46    1.27
  -1 -12  -5   18.95    1.39
  -2 -12  -5    4.82    0.87
  -2 -12  -5    3.46    0.81
  -3 -12  -5    0.33    0.68
  -3 -12  -5   -0.57    0.64
  -4 -12  -5    5.20    0.94
  -4 -12  -5    5.02    0.91
  -8  13   5    1.86    0.58
  -8  13   5    1.71    0.66
  -7  13   5    0.44    0.53
  -7  13   5   -0.39    0.49
  -6  13   5    5.03    0.78
  -6  13   5    4.45    0.71
  -5  13   5    0.56    0.49
  -5  13   5    0.56    0.53
   4 -13  -5   -0.06    0.55
  -4  13   5    0.41    0.46
  -4  13   5    1.05    0.56
   3 -13  -5    0.17    0.59
   3 -13  -5   -0.53    0.60
  -3  13   5   -0.31    0.45
  -3  13   5    1.15    0.44
   2 -13  -5    6.07    0.87
   2 -13  -5    6.21    0.90
  -2  13   5    5.50    0.74
   1 -13  -5    9.62    1.03
   1 -13  -5    8.98    1.01
  -1  13   5    7.71    0.80
   0 -13  -5    4.03    0.87
   0 -13  -5    3.50    0.85
  -1 -13  -5    0.66    0.74
  -1 -13  -5    0.38    0.75
  -2 -13  -5    1.22    0.78
  -2 -13  -5    0.92    0.78
  -3 -13  -5   14.79    1.32
  -3 -13  -5   13.22    1.28
  -4 -13  -5   -0.45    0.74
  -7  14   5    0.90    0.59
  -7  14   5    0.96    0.63
  -6  14   5    0.50    0.52
  -6  14   5    0.99    0.60
  -5  14   5    0.47    0.53
  -5  14   5    0.56    0.51
   4 -14  -5    1.71    0.68
  -4  14   5    1.54    0.59
  -4  14   5    1.96    0.55
   3 -14  -5    1.31    0.72
  -3  14   5    0.78    0.53
   2 -14  -5    6.12    0.96
   2 -14  -5    5.25    0.95
  -2  14   5    4.87    0.73
   1 -14  -5    0.02    0.73
   1 -14  -5    0.32    0.72
   0 -14  -5   -0.92    0.73
   0 -14  -5   -0.15    0.74
  -1 -14  -5    2.40    0.87
  -1 -14  -5    1.42    0.83
  -2 -14  -5    7.18    1.12
  -2 -14  -5    7.32    1.12
  -3 -14  -5    0.91    0.86
  -6  15   5    0.06    0.55
  -6  15   5    1.07    0.64
  -5  15   5    0.82    0.59
  -5  15   5   -0.10    0.55
  -4  15   5    0.92    0.59
   3 -15  -5    5.33    0.97
  -3  15   5    5.96    0.85
   2 -15  -5    4.47    0.98
   1 -15  -5   -0.38    0.76
   1 -15  -5   -1.66    0.73
   0 -15  -5   -0.55    0.79
   0 -15  -5   -0.08    0.83
  -1 -15  -5    6.73    1.14
  -1 -15  -5    6.76    1.14
  -5  16   5    0.17    0.57
  -4  16   5    2.68    0.72
   3 -16  -5    1.06    0.81
   2 -16  -5    1.81    0.89
   1 -16  -5    0.93    0.89
   1 -16  -5    0.22    0.83
   0 -16   6    0.46    0.85
   0 -16   6   -0.06    0.89
   1 -16   6    0.33    0.82
   2 -16   6    6.94    1.09
  -3  16  -6    2.22    0.73
  -4  16  -6    2.01    0.72
  -5  16  -6   -0.64    0.63
  -5  16  -6   -0.18    0.62
  -2 -15   6   -0.85    0.80
  -2 -15   6    0.52    0.84
  -1 -15   6    0.59    0.82
  -1 -15   6   -0.45    0.79
   0 -15   6    2.97    0.92
   0 -15   6    4.61    0.96
   1 -15   6   12.13    1.20
   1 -15   6   11.64    1.17
  -2  15  -6    2.64    0.69
   2 -15   6    4.18    0.92
  -3  15  -6    0.00    0.56
   3 -15   6    0.87    0.73
  -4  15  -6   -0.35    0.55
  -4  15  -6    0.91    0.59
  -5  15  -6    1.88    0.69
  -5  15  -6    1.69    0.67
  -6  15  -6    3.07    0.76
  -6  15  -6    0.93    0.65
  -3 -14   6    5.83    1.04
  -3 -14   6    4.31    0.98
  -2 -14   6    2.00    0.80
  -2 -14   6    2.57    0.89
  -1 -14   6    2.31    0.81
  -1 -14   6    1.30    0.80
   0 -14   6    4.01    0.90
   0 -14   6    0.87    0.75
  -1  14  -6    9.22    0.93
   1 -14   6    6.25    0.97
   1 -14   6    7.25    0.99
  -2  14  -6   -0.61    0.47
   2 -14   6    0.21    0.65
  -3  14  -6    1.10    0.58
  -3  14  -6    0.72    0.54
   3 -14   6    1.53    0.68
  -4  14  -6    0.72    0.55
  -4  14  -6    1.72    0.64
  -5  14  -6    2.42    0.65
  -5  14  -6    2.40    0.67
  -6  14  -6    1.47    0.62
  -6  14  -6    0.55    0.58
  -7  14  -6    5.19    0.85
  -7  14  -6    4.48    0.80
  -4 -13   6    0.53    0.77
  -4 -13   6   -0.42    0.74
  -3 -13   6    0.20    0.72
  -3 -13   6    0.68    0.77
  -2 -13   6    8.57    1.03
  -2 -13   6    9.40    1.07
  -1 -13   6    0.65    0.70
  -1 -13   6    0.30    0.69
   0  13  -6    5.81    0.74
   0 -13   6    4.99    0.90
   0 -13   6    3.68    0.81
  -1  13  -6    0.62    0.50
   1 -13   6   -0.37    0.57
   1 -13   6   -0.43    0.64
  -2  13  -6    3.65    0.62
  -2  13  -6    4.04    0.71
   2 -13   6    4.17    0.80
   2 -13   6    2.43    0.67
  -3  13  -6    0.07    0.45
  -3  13  -6    1.39    0.56
   3 -13   6    0.18    0.57
  -4  13  -6    2.24    0.64
  -4  13  -6    3.58    0.66
  -5  13  -6   -0.50    0.50
  -5  13  -6    1.18    0.55
  -6  13  -6   -0.22    0.50
  -6  13  -6    0.55    0.52
  -7  13  -6    0.32    0.55
  -7  13  -6    0.24    0.53
  -8  13  -6   -0.57    0.54
  -8  13  -6    0.41    0.53
  -5 -12   6    0.94    0.74
  -5 -12   6    0.93    0.75
  -4 -12   6    1.62    0.75
  -4 -12   6    1.90    0.77
  -3 -12   6    0.99    0.65
  -3 -12   6    1.89    0.72
  -2 -12   6    3.22    0.76
  -2 -12   6    2.66    0.76
  -1 -12   6    0.61    0.65
  -1 -12   6    0.51    0.64
   0  12  -6   -0.04    0.40
   0 -12   6    0.16    0.59
   0 -12   6    0.55    0.63
  -1  12  -6   -0.26    0.43
  -1  12  -6    0.17    0.42
   1 -12   6    0.44    0.57
   1 -12   6   -0.01    0.57
  -2  12  -6    0.51    0.48
  -2  12  -6    0.11    0.42
   2 -12   6    0.11    0.51
   2 -12   6    0.26    0.57
  -3  12  -6   12.69    0.98
  -3  12  -6   10.72    0.95
   3 -12   6   10.14    0.92
  -4  12  -6    3.54    0.66
  -4  12  -6    2.94    0.62
   4 -12   6    2.97    0.64
  -5  12  -6    7.05    0.80
  -5  12  -6    6.78    0.83
  -6  12  -6    4.32    0.72
  -6  12  -6    3.97    0.70
  -7  12  -6    1.14    0.54
  -7  12  -6    1.08    0.53
  -8  12  -6    4.60    0.73
  -8  12  -6    4.46    0.75
  -6 -11   6    0.18    0.74
  -6 -11   6   -0.09    0.65
  -5 -11   6    1.80    0.72
  -5 -11   6    2.43    0.78
  -4 -11   6    4.38    0.83
  -4 -11   6    6.35    0.89
  -3 -11   6    1.30    0.64
  -3 -11   6    0.68    0.65
  -2 -11   6    0.36    0.59
  -2 -11   6    1.20    0.63
   1  11  -6    4.27    0.61
  -1 -11   6    5.36    0.77
  -1 -11   6    3.53    0.72
   0  11  -6   -0.10    0.39
   0  11  -6    0.81    0.41
   0 -11   6   -0.20    0.55
   0 -11   6   -0.09    0.54
  -1  11  -6    1.15    0.46
  -1  11  -6    1.73    0.53
   1 -11   6    0.94    0.56
   1 -11   6    1.30    0.60
  -2  11  -6   39.23    1.53
  -2  11  -6   36.85    1.54
   2 -11   6   39.09    1.63
   2 -11   6   39.33    1.62
  -3  11  -6    1.00    0.48
  -3  11  -6    1.79    0.54
   3 -11   6    0.66    0.48
   3 -11   6    0.50    0.52
  -4  11  -6    3.93    0.65
  -4  11  -6    3.52    0.60
   4 -11   6    2.94    0.58
  -5  11  -6    1.27    0.49
  -5  11  -6    0.05    0.46
  -6  11  -6   13.03    0.99
  -6  11  -6    8.75    0.85
  -7  11  -6    6.78    0.78
  -7  11  -6    7.47    0.83
  -8  11  -6    4.53    0.70
  -8  11  -6    4.36    0.68
  -9  11  -6    4.91    0.77
  -9  11  -6    5.30    0.73
  -6 -10   6    2.04    0.70
  -6 -10   6    2.70    0.65
  -6 -10   6    1.41    0.66
  -5 -10   6    0.92    0.63
  -5 -10   6    1.47    0.63
  -5 -10   6   -0.44    0.50
  -4 -10   6    1.08    0.56
  -4 -10   6   -0.65    0.52
  -4 -10   6    0.65    0.60
  -3 -10   6    3.19    0.64
  -3 -10   6    2.51    0.66
  -3 -10   6    3.35    0.65
  -2 -10   6    0.43    0.53
  -2 -10   6   -0.55    0.40
  -2 -10   6   -0.08    0.53
   1  10  -6    3.42    0.54
  -1 -10   6    3.76    0.65
  -1 -10   6    3.61    0.69
  -1 -10   6    2.24    0.59
   0  10  -6    7.88    0.70
   0  10  -6    7.80    0.72
   0 -10   6    5.90    0.75
   0 -10   6    7.80    0.80
   0 -10   6    6.31    0.70
  -1  10  -6   -0.34    0.39
  -1  10  -6   -0.15    0.36
   1 -10   6    0.60    0.40
   1 -10   6    0.24    0.50
   1 -10   6   -0.08    0.46
  -2  10  -6   28.79    1.29
  -2  10  -6   29.69    1.28
   2 -10   6   30.16    1.38
   2 -10   6   29.29    1.29
   2 -10   6   31.39    1.36
  -3  10  -6    3.17    0.47
  -3  10  -6    6.94    0.70
  -3  10  -6    6.25    0.69
   3 -10   6    5.88    0.68
   3 -10   6    5.35    0.63
  -4  10  -6   25.68    1.25
  -4  10  -6   25.69    1.16
  -4  10  -6   26.53    1.21
   4 -10   6   26.03    1.22
  -5  10  -6    5.49    0.68
  -5  10  -6    5.70    0.68
  -5  10  -6    5.44    0.65
  -6  10  -6    0.38    0.43
  -6  10  -6   -0.13    0.42
  -7  10  -6    2.63    0.54
  -7  10  -6    1.88    0.53
  -8  10  -6    2.82    0.60
  -8  10  -6    3.09    0.57
  -9  10  -6    0.38    0.48
  -9  10  -6   -0.21    0.41
  -7  -9   6    0.10    0.60
  -7  -9   6   -0.02    0.61
  -7  -9   6    0.48    0.56
  -6  -9   6    0.18    0.54
  -6  -9   6    0.95    0.59
  -6  -9   6    0.41    0.58
  -5  -9   6    0.39    0.53
  -5  -9   6    0.34    0.47
  -5  -9   6   -0.29    0.55
  -4  -9   6    0.08    0.50
  -4  -9   6   -0.50    0.51
  -4  -9   6    0.60    0.48
  -3  -9   6   15.62    1.02
  -3  -9   6   16.05    1.12
  -3  -9   6   17.06    1.09
   2   9  -6   45.18    1.53
   2   9  -6   45.42    1.73
  -2  -9   6   44.35    1.72
  -2  -9   6   47.55    1.71
  -2  -9   6   45.26    1.68
   1   9  -6    4.71    0.61
   1   9  -6    5.71    0.59
   1   9  -6    5.93    0.61
  -1  -9   6    6.02    0.71
  -1  -9   6    3.41    0.59
  -1  -9   6    4.04    0.57
   0   9  -6    1.35    0.42
   0   9  -6    0.78    0.37
   0   9  -6    0.71    0.40
   0  -9   6    0.48    0.43
   0  -9   6    0.12    0.44
   0  -9   6    0.52    0.47
  -1   9  -6   14.41    0.88
  -1   9  -6   15.22    0.92
  -1   9  -6   14.70    0.88
   1  -9   6   15.71    0.97
   1  -9   6   15.03    0.92
   1  -9   6   17.41    1.02
  -2   9  -6   26.46    1.13
  -2   9  -6   27.94    1.21
  -2   9  -6   29.27    1.20
   2  -9   6   29.66    1.24
   2  -9   6   29.82    1.28
   2  -9   6   27.88    1.19
  -3   9  -6   16.65    0.97
  -3   9  -6   16.28    0.92
  -3   9  -6   16.05    0.83
   3  -9   6   16.43    0.98
   3  -9   6   15.09    0.91
   3  -9   6   14.33    0.88
  -4   9  -6    0.03    0.40
  -4   9  -6    0.43    0.30
  -4   9  -6    0.22    0.38
   4  -9   6   -0.20    0.33
   4  -9   6    0.18    0.33
   4  -9   6   -0.32    0.35
  -5   9  -6   31.63    1.31
  -5   9  -6   32.76    1.35
  -5   9  -6   35.27    1.35
   5  -9   6   33.87    1.39
  -6   9  -6   19.72    1.01
  -6   9  -6   20.16    1.04
  -6   9  -6   21.79    1.11
  -7   9  -6   17.88    1.04
  -7   9  -6   14.74    0.91
  -7   9  -6   16.61    0.99
  -8   9  -6    1.27    0.41
  -8   9  -6    1.10    0.47
  -8   9  -6    2.14    0.52
  -9   9  -6   -0.50    0.35
  -9   9  -6    0.25    0.42
  -9   9  -6   -0.33    0.42
  -7  -8   6    0.45    0.57
  -7  -8   6    0.38    0.54
  -7  -8   6    0.30    0.51
  -6  -8   6    1.54    0.58
  -6  -8   6    0.28    0.51
  -6  -8   6   -0.14    0.45
  -5  -8   6    1.78    0.58
  -5  -8   6    2.35    0.55
  -5  -8   6    2.39    0.55
   4   8  -6    7.52    0.82
  -4  -8   6    6.03    0.72
  -4  -8   6    6.22    0.69
  -4  -8   6    6.62    0.71
   3   8  -6   32.21    1.14
   3   8  -6   31.15    1.38
  -3  -8   6   30.91    1.36
  -3  -8   6   30.60    1.31
  -3  -8   6   31.78    1.30
  -3  -8   6   32.82    1.35
   2   8  -6    1.81    0.39
   2   8  -6    2.37    0.50
   2   8  -6    1.80    0.41
  -2  -8   6    1.78    0.44
  -2  -8   6    1.68    0.50
  -2  -8   6    1.12    0.51
   1   8  -6   -0.21    0.32
   1   8  -6    0.16    0.31
   1   8  -6    0.47    0.38
  -1  -8   6   -0.40    0.37
  -1  -8   6    0.02    0.40
  -1  -8   6   -0.33    0.41
   0   8  -6    0.47    0.33
   0   8  -6   -0.08    0.33
   0   8  -6    0.25    0.37
   0  -8   6    0.78    0.40
   0  -8   6    0.79    0.44
   0  -8   6    0.30    0.37
  -1   8  -6   18.94    0.95
  -1   8  -6   19.04    0.88
  -1   8  -6   17.33    0.95
  -1   8  -6   20.07    0.94
   1  -8   6   21.37    1.04
   1  -8   6   19.71    0.97
   1  -8   6   19.71    0.99
  -2   8  -6    1.58    0.32
  -2   8  -6    2.36    0.43
  -2   8  -6    1.72    0.41
  -2   8  -6    1.64    0.43
   2  -8   6    2.61    0.46
   2  -8   6    1.73    0.41
   2  -8   6    2.20    0.48
  -3   8  -6   20.37    0.93
  -3   8  -6   21.80    0.98
  -3   8  -6   21.14    1.01
   3  -8   6   22.14    1.01
   3  -8   6   20.60    0.93
   3  -8   6   20.54    0.96
   3  -8   6   20.99    0.97
  -4   8  -6    4.39    0.54
  -4   8  -6    3.46    0.48
  -4   8  -6    3.51    0.52
   4  -8   6    4.22    0.51
   4  -8   6    4.06    0.44
   4  -8   6    3.43    0.44
  -5   8  -6   15.28    0.91
  -5   8  -6   13.05    0.84
  -5   8  -6   12.44    0.85
  -5   8  -6   14.38    0.79
   5  -8   6   14.08    0.66
   5  -8   6   14.40    0.79
  -6   8  -6    0.61    0.36
  -6   8  -6   -0.20    0.36
  -6   8  -6    0.74    0.33
  -7   8  -6   -0.04    0.39
  -7   8  -6   -0.39    0.28
  -7   8  -6    0.05    0.36
  -8   8  -6    3.38    0.53
  -8   8  -6    3.52    0.57
  -8   8  -6    2.80    0.50
  -9   8  -6    0.05    0.40
  -9   8  -6    0.28    0.39
  -9   8  -6    0.49    0.37
 -10   8  -6    0.33    0.44
 -10   8  -6    0.10    0.37
 -10   8  -6    1.40    0.50
  -8  -7   6    1.95    0.62
  -8  -7   6    2.62    0.62
  -8  -7   6    2.01    0.60
  -7  -7   6    2.54    0.57
  -7  -7   6    2.37    0.59
  -7  -7   6    1.99    0.56
  -6  -7   6    4.05    0.64
  -6  -7   6    2.64    0.58
  -6  -7   6    2.54    0.54
   5   7  -6    0.19    0.41
  -5  -7   6    0.26    0.41
  -5  -7   6   -0.25    0.44
  -5  -7   6   -0.44    0.37
   4   7  -6   12.81    0.99
  -4  -7   6   13.69    0.90
  -4  -7   6   12.36    0.86
  -4  -7   6   14.30    0.97
   3   7  -6   15.08    0.96
   3   7  -6   14.29    0.72
  -3  -7   6   16.34    0.95
  -3  -7   6   15.85    0.88
  -3  -7   6   14.67    0.90
  -3  -7   6   14.37    0.89
   2   7  -6   15.57    0.93
   2   7  -6   15.60    0.79
   2   7  -6   16.10    0.76
  -2  -7   6   16.52    0.92
  -2  -7   6   16.30    0.88
  -2  -7   6   16.36    0.91
  -2  -7   6   16.13    0.89
   1   7  -6    8.99    0.74
   1   7  -6    9.72    0.67
   1   7  -6    9.66    0.64
  -1  -7   6    9.82    0.76
  -1  -7   6    9.07    0.70
  -1  -7   6    9.68    0.72
   0   7  -6    2.85    0.35
   0   7  -6    3.87    0.45
   0   7  -6    3.31    0.46
   0   7  -6    3.85    0.50
   0  -7   6    4.10    0.53
   0  -7   6    4.04    0.52
   0  -7   6    3.67    0.52
  -1   7  -6   57.35    1.75
  -1   7  -6   55.86    1.74
  -1   7  -6   58.02    1.73
  -1   7  -6   56.57    1.75
   1  -7   6   56.12    1.78
   1  -7   6   56.38    1.76
   1  -7   6   57.62    1.76
  -2   7  -6    8.14    0.63
  -2   7  -6    8.88    0.64
  -2   7  -6    8.49    0.67
   2  -7   6    7.95    0.60
   2  -7   6    9.11    0.68
   2  -7   6    8.96    0.66
   2  -7   6    8.04    0.64
  -3   7  -6    4.75    0.45
  -3   7  -6    4.32    0.50
  -3   7  -6    4.60    0.50
  -3   7  -6    4.53    0.51
  -3   7  -6    4.53    0.44
   3  -7   6    3.82    0.45
   3  -7   6    4.25    0.46
   3  -7   6    4.09    0.45
   3  -7   6    4.71    0.52
  -4   7  -6    4.54    0.50
  -4   7  -6    5.66    0.55
  -4   7  -6    5.76    0.53
  -4   7  -6    4.91    0.50
  -4   7  -6    4.12    0.52
   4  -7   6    3.75    0.41
   4  -7   6    4.80    0.42
   4  -7   6    5.80    0.51
  -5   7  -6    0.45    0.26
  -5   7  -6    0.43    0.37
  -5   7  -6    0.23    0.33
  -5   7  -6    0.05    0.31
   5  -7   6    0.11    0.27
   5  -7   6    0.13    0.22
  -6   7  -6    0.54    0.37
  -6   7  -6    0.78    0.35
  -6   7  -6    1.06    0.31
  -7   7  -6    0.58    0.39
  -7   7  -6    0.47    0.31
  -7   7  -6    0.10    0.33
  -8   7  -6    2.20    0.42
  -8   7  -6    2.33    0.48
  -8   7  -6    1.68    0.43
  -9   7  -6    0.69    0.39
  -9   7  -6    0.60    0.40
  -9   7  -6    0.08    0.31
 -10   7  -6   -0.33    0.34
 -10   7  -6    0.62    0.45
 -10   7  -6    0.63    0.44
  -8  -6   6   10.28    0.85
  -8  -6   6   10.18    0.83
  -8  -6   6   10.69    0.84
  -7  -6   6   15.39    1.01
  -7  -6   6   13.10    0.97
  -7  -6   6   13.85    0.95
   6   6  -6   10.51    0.92
  -6  -6   6   11.83    0.86
  -6  -6   6   11.90    0.93
  -6  -6   6   11.54    0.86
   5   6  -6    4.18    0.62
  -5  -6   6    4.74    0.63
  -5  -6   6    5.44    0.60
  -5  -6   6    5.40    0.60
   4   6  -6    7.38    0.73
   4   6  -6    7.36    0.48
  -4  -6   6    6.61    0.63
  -4  -6   6    6.21    0.59
  -4  -6   6    7.28    0.61
  -4  -6   6    6.36    0.64
   3   6  -6    0.20    0.28
   3   6  -6   -0.05    0.25
   3   6  -6    0.17    0.35
  -3  -6   6   -0.07    0.36
  -3  -6   6   -0.12    0.33
  -3  -6   6   -0.15    0.31
  -3  -6   6    0.26    0.33
  -3  -6   6   -0.02    0.37
   2   6  -6    6.95    0.52
   2   6  -6    6.54    0.52
   2   6  -6    6.08    0.63
  -2  -6   6    7.27    0.57
  -2  -6   6    5.08    0.50
  -2  -6   6    5.94    0.56
  -2  -6   6    6.18    0.56
  -2  -6   6    5.81    0.56
   1   6  -6    2.38    0.32
   1   6  -6    3.08    0.43
   1   6  -6    2.88    0.46
   1   6  -6    2.64    0.38
  -1  -6   6    2.35    0.41
  -1  -6   6    3.23    0.48
  -1  -6   6    2.41    0.40
  -1  -6   6    2.64    0.44
   0   6  -6   38.71    1.25
   0   6  -6   38.12    1.25
   0   6  -6   36.82    1.30
   0   6  -6   38.51    1.27
   0  -6   6   35.63    1.30
   0  -6   6   37.03    1.28
   0  -6   6   37.22    1.30
  -1   6  -6    2.74    0.36
  -1   6  -6    1.66    0.38
  -1   6  -6    2.54    0.38
  -1   6  -6    2.02    0.39
   1  -6   6    2.72    0.43
   1  -6   6    1.88    0.41
   1  -6   6    2.19    0.37
   1  -6   6    2.53    0.40
  -2   6  -6    0.32    0.29
  -2   6  -6    0.20    0.30
  -2   6  -6    0.03    0.19
  -2   6  -6    0.51    0.29
  -2   6  -6    0.55    0.30
   2  -6   6    0.59    0.33
   2  -6   6    0.48    0.32
   2  -6   6    0.35    0.28
   2  -6   6    0.59    0.32
  -3   6  -6    8.70    0.61
  -3   6  -6    9.44    0.64
  -3   6  -6    8.33    0.54
  -3   6  -6    8.11    0.56
  -3   6  -6    8.57    0.60
   3  -6   6    8.31    0.58
   3  -6   6   10.03    0.59
   3  -6   6    9.16    0.57
   3  -6   6    8.85    0.65
  -4   6  -6   -0.09    0.25
  -4   6  -6    0.13    0.22
  -4   6  -6   -0.12    0.22
  -4   6  -6    0.30    0.29
  -4   6  -6    0.10    0.30
  -4   6  -6    0.34    0.30
   4  -6   6    0.19    0.15
   4  -6   6    0.01    0.27
   4  -6   6    0.14    0.24
  -5   6  -6    5.81    0.55
  -5   6  -6    5.86    0.55
  -5   6  -6    4.76    0.45
  -5   6  -6    5.22    0.50
  -5   6  -6    5.46    0.52
  -6   6  -6    0.82    0.38
  -6   6  -6    0.93    0.29
  -6   6  -6    0.57    0.33
  -7   6  -6    2.43    0.44
  -7   6  -6    1.04    0.32
  -7   6  -6    1.92    0.40
  -8   6  -6    0.91    0.38
  -8   6  -6    1.29    0.36
  -8   6  -6    1.50    0.42
  -9   6  -6   -0.09    0.33
  -9   6  -6   -0.10    0.31
  -9   6  -6    0.16    0.37
 -10   6  -6    0.15    0.31
 -10   6  -6    0.61    0.40
 -10   6  -6    0.66    0.42
  -9  -5   6    2.96    0.54
  -9  -5   6    2.58    0.57
  -9  -5   6    3.09    0.61
  -8  -5   6   -0.19    0.41
  -8  -5   6   -0.08    0.42
  -8  -5   6    0.39    0.45
   7   5  -6   10.42    0.91
  -7  -5   6   11.18    0.84
  -7  -5   6   12.10    0.88
  -7  -5   6    9.65    0.75
   6   5  -6   18.12    1.08
  -6  -5   6   18.31    0.95
  -6  -5   6   19.29    0.98
  -6  -5   6   18.75    0.97
   5   5  -6    9.90    0.85
  -5  -5   6   10.10    0.72
  -5  -5   6   10.35    0.75
  -5  -5   6   10.57    0.79
   4   5  -6   50.32    1.38
   4   5  -6   51.63    1.75
  -4  -5   6   51.25    1.57
  -4  -5   6   51.72    1.62
  -4  -5   6   50.35    1.59
  -4  -5   6   50.83    1.61
  -4  -5   6   50.47    1.60
   3   5  -6   17.40    0.92
   3   5  -6   17.09    0.70
  -3  -5   6   16.02    0.81
  -3  -5   6   16.24    0.83
  -3  -5   6   15.88    0.84
  -3  -5   6   17.28    0.82
  -3  -5   6   15.53    0.78
   2   5  -6   22.59    0.83
   2   5  -6   20.94    1.00
   2   5  -6   21.19    0.85
  -2  -5   6   22.76    0.92
  -2  -5   6   20.70    0.91
  -2  -5   6   22.51    0.91
  -2  -5   6   20.56    0.91
  -2  -5   6   21.38    0.92
   1   5  -6    6.79    0.59
   1   5  -6    6.21    0.49
   1   5  -6    5.34    0.47
   1   5  -6    5.68    0.45
  -1  -5   6    5.70    0.48
  -1  -5   6    5.55    0.52
  -1  -5   6    6.03    0.52
  -1  -5   6    6.88    0.54
   0   5  -6   42.24    1.32
   0   5  -6   42.28    1.39
   0   5  -6   42.18    1.33
   0   5  -6   42.72    1.32
   0  -5   6   39.39    1.38
   0  -5   6   42.72    1.37
   0  -5   6   44.21    1.37
   0  -5   6   42.76    1.38
   0  -5   6   41.08    1.35
  -1   5  -6   42.13    1.28
  -1   5  -6   40.92    1.29
  -1   5  -6   38.20    1.28
  -1   5  -6   40.86    1.30
  -1   5  -6   39.03    1.28
   1  -5   6   40.81    1.29
   1  -5   6   40.95    1.32
   1  -5   6   39.08    1.31
   1  -5   6   41.19    1.30
  -2   5  -6    0.18    0.27
  -2   5  -6    0.07    0.28
  -2   5  -6    0.41    0.26
  -2   5  -6    0.24    0.28
  -2   5  -6   -0.04    0.17
   2  -5   6    0.12    0.30
   2  -5   6    0.36    0.27
   2  -5   6    0.17    0.28
   2  -5   6    0.37    0.26
  -3   5  -6    1.82    0.33
  -3   5  -6    0.89    0.29
  -3   5  -6    1.49    0.29
  -3   5  -6    1.52    0.33
  -3   5  -6    1.56    0.32
  -3   5  -6    1.25    0.30
   3  -5   6    0.84    0.31
   3  -5   6    1.46    0.29
   3  -5   6    1.15    0.29
   3  -5   6    1.67    0.32
  -4   5  -6   63.54    1.78
  -4   5  -6   62.22    1.75
  -4   5  -6   60.06    1.78
  -4   5  -6   58.32    1.75
  -4   5  -6   61.31    1.76
  -4   5  -6   61.91    1.57
   4  -5   6   59.56    1.67
   4  -5   6   61.99    1.66
   4  -5   6   61.29    1.56
  -5   5  -6   -0.29    0.25
  -5   5  -6    0.05    0.25
  -5   5  -6    0.10    0.21
  -5   5  -6    0.25    0.30
  -5   5  -6   -0.21    0.21
   5  -5   6   -0.39    0.17
  -6   5  -6    4.30    0.46
  -6   5  -6    4.58    0.49
  -6   5  -6    4.99    0.47
  -6   5  -6    4.09    0.45
  -6   5  -6    3.90    0.44
  -7   5  -6    3.34    0.44
  -7   5  -6    3.03    0.41
  -7   5  -6    2.24    0.36
  -8   5  -6    6.86    0.60
  -8   5  -6    7.14    0.59
  -8   5  -6    6.55    0.57
  -9   5  -6    6.12    0.58
  -9   5  -6    6.49    0.58
  -9   5  -6    5.31    0.53
 -10   5  -6    0.70    0.38
 -10   5  -6    0.60    0.38
 -10   5  -6    0.18    0.28
  -9  -4   6    2.77    0.53
  -9  -4   6    3.33    0.55
  -9  -4   6    3.33    0.56
   8   4  -6    0.17    0.44
  -8  -4   6    1.56    0.46
  -8  -4   6    1.52    0.46
  -8  -4   6    0.46    0.40
   7   4  -6   10.14    0.89
  -7  -4   6    9.48    0.75
  -7  -4   6    8.59    0.69
  -7  -4   6    9.97    0.75
   6   4  -6    4.48    0.60
  -6  -4   6    3.28    0.50
  -6  -4   6    3.69    0.47
  -6  -4   6    4.14    0.50
   5   4  -6   63.95    2.03
  -5  -4   6   61.37    1.85
  -5  -4   6   63.37    1.84
  -5  -4   6   65.22    1.89
  -5  -4   6   62.19    1.88
  -5  -4   6   66.80    1.88
   4   4  -6   13.22    0.84
   4   4  -6   15.14    0.57
  -4  -4   6   14.58    0.78
  -4  -4   6   13.34    0.73
  -4  -4   6   14.78    0.76
  -4  -4   6   14.36    0.73
  -4  -4   6   13.92    0.75
   3   4  -6   11.52    0.54
   3   4  -6   10.45    0.76
   3   4  -6    9.73    0.54
  -3  -4   6   10.36    0.63
  -3  -4   6   10.41    0.64
  -3  -4   6    8.43    0.64
  -3  -4   6   10.03    0.66
  -3  -4   6    9.90    0.64
   2   4  -6   15.73    0.80
   2   4  -6   14.79    0.69
   2   4  -6   14.17    0.63
  -2  -4   6   14.13    0.71
  -2  -4   6   15.43    0.76
  -2  -4   6   14.59    0.73
  -2  -4   6   14.70    0.74
  -2  -4   6   15.17    0.74
   1   4  -6  142.41    3.57
   1   4  -6  147.17    3.67
   1   4  -6  143.03    3.55
   1   4  -6  140.77    3.56
  -1  -4   6  149.72    3.60
  -1  -4   6  146.51    3.70
  -1  -4   6  144.15    3.60
  -1  -4   6  144.53    3.60
  -1  -4   6  143.40    3.60
   0   4  -6    0.01    0.29
   0   4  -6    0.01    0.28
   0   4  -6   -0.15    0.16
   0   4  -6    0.49    0.28
   0   4  -6   -0.09    0.22
   0  -4   6    0.07    0.32
   0  -4   6    0.51    0.32
   0  -4   6    0.56    0.32
   0  -4   6   -0.15    0.28
   0  -4   6    0.16    0.27
  -1   4  -6    3.04    0.38
  -1   4  -6    3.53    0.39
  -1   4  -6    3.49    0.38
  -1   4  -6    3.35    0.40
   1  -4   6    3.82    0.42
   1  -4   6    4.42    0.41
   1  -4   6    3.50    0.41
   1  -4   6    3.64    0.43
   1  -4   6    4.01    0.41
  -2   4  -6    5.94    0.47
  -2   4  -6    6.65    0.50
  -2   4  -6    6.49    0.48
  -2   4  -6    6.22    0.45
  -2   4  -6    6.93    0.48
  -2   4  -6    6.65    0.50
   2  -4   6    6.95    0.49
   2  -4   6    4.57    0.40
   2  -4   6    6.76    0.47
   2  -4   6    6.32    0.50
  -3   4  -6    6.11    0.47
  -3   4  -6    7.05    0.52
  -3   4  -6    5.70    0.44
  -3   4  -6    6.51    0.51
  -3   4  -6    5.85    0.45
  -3   4  -6    6.23    0.44
   3  -4   6    5.90    0.48
   3  -4   6    6.59    0.46
   3  -4   6    6.54    0.45
  -4   4  -6   11.27    0.59
  -4   4  -6   10.61    0.57
  -4   4  -6    9.46    0.57
  -4   4  -6   10.74    0.47
  -4   4  -6   10.08    0.60
  -4   4  -6   10.37    0.56
   4  -4   6   10.05    0.49
  -5   4  -6    0.24    0.22
  -5   4  -6   -0.06    0.23
  -5   4  -6    0.15    0.27
  -5   4  -6    0.24    0.25
  -5   4  -6    0.47    0.22
  -6   4  -6    5.46    0.46
  -6   4  -6    4.77    0.47
  -6   4  -6    4.64    0.45
  -6   4  -6    5.05    0.45
  -6   4  -6    5.18    0.47
  -7   4  -6    4.37    0.45
  -7   4  -6    4.41    0.44
  -7   4  -6    4.49    0.47
  -8   4  -6   16.69    0.77
  -8   4  -6   15.87    0.82
  -8   4  -6   16.79    0.81
  -9   4  -6    0.05    0.26
  -9   4  -6    0.38    0.33
  -9   4  -6    0.61    0.35
 -10   4  -6    4.02    0.48
 -10   4  -6    5.05    0.54
  -9  -3   6    3.80    0.53
  -9  -3   6    2.57    0.48
  -9  -3   6    3.60    0.53
   8   3  -6    0.68    0.43
  -8  -3   6   -0.26    0.34
  -8  -3   6    0.44    0.40
  -8  -3   6    0.78    0.40
   7   3  -6   10.59    0.87
  -7  -3   6   12.58    0.75
  -7  -3   6   10.68    0.76
  -7  -3   6   10.55    0.72
   6   3  -6    3.65    0.54
  -6  -3   6    3.44    0.47
  -6  -3   6    2.54    0.41
  -6  -3   6    3.50    0.45
  -6  -3   6    2.68    0.42
   5   3  -6   23.88    1.10
  -5  -3   6   24.37    0.94
  -5  -3   6   23.41    0.96
  -5  -3   6   24.47    0.97
  -5  -3   6   24.31    0.95
  -5  -3   6   24.33    0.94
   4   3  -6   16.57    0.59
   4   3  -6   15.79    0.88
  -4  -3   6   16.80    0.80
  -4  -3   6   17.21    0.79
  -4  -3   6   16.80    0.75
  -4  -3   6   17.75    0.76
  -4  -3   6   17.76    0.77
   3   3  -6    8.62    0.48
   3   3  -6    9.92    0.50
   3   3  -6    9.04    0.65
  -3  -3   6    8.29    0.60
  -3  -3   6    9.61    0.58
  -3  -3   6    8.94    0.59
  -3  -3   6    8.23    0.59
  -3  -3   6    8.68    0.57
   2   3  -6    3.38    0.36
   2   3  -6    2.82    0.35
   2   3  -6    4.58    0.38
   2   3  -6    2.98    0.42
  -2  -3   6    2.98    0.39
  -2  -3   6    3.06    0.37
  -2  -3   6    3.59    0.43
  -2  -3   6    2.74    0.43
  -2  -3   6    3.48    0.39
  -2  -3   6    3.23    0.40
   1   3  -6  127.63    3.16
   1   3  -6  123.16    3.16
   1   3  -6  131.79    3.25
   1   3  -6  126.21    3.17
   1   3  -6  131.30    3.18
  -1  -3   6  125.41    3.18
  -1  -3   6  130.28    3.19
  -1  -3   6  125.77    3.19
  -1  -3   6  131.07    3.19
  -1  -3   6  126.91    3.27
  -1  -3   6  127.67    3.19
   0   3  -6    6.11    0.50
   0   3  -6    6.95    0.50
   0   3  -6    7.93    0.52
   0   3  -6    6.80    0.45
   0   3  -6    7.22    0.53
   0  -3   6    6.95    0.52
   0  -3   6    7.30    0.54
   0  -3   6    7.11    0.56
   0  -3   6    6.63    0.51
   0  -3   6    7.30    0.54
  -1   3  -6    5.98    0.47
  -1   3  -6    5.82    0.46
  -1   3  -6    6.76    0.49
  -1   3  -6    6.24    0.47
  -1   3  -6    3.84    0.37
   1  -3   6    6.59    0.48
   1  -3   6    5.65    0.44
   1  -3   6    6.01    0.47
   1  -3   6    6.28    0.50
   1  -3   6    5.32    0.43
  -2   3  -6    0.47    0.24
  -2   3  -6    0.48    0.26
  -2   3  -6    0.07    0.25
  -2   3  -6    0.45    0.25
  -2   3  -6    0.22    0.22
  -2   3  -6    0.41    0.24
   2  -3   6    0.45    0.27
   2  -3   6   -0.11    0.26
   2  -3   6    0.17    0.25
   2  -3   6   -0.25    0.23
   2  -3   6    0.52    0.24
  -3   3  -6    2.14    0.28
  -3   3  -6    1.92    0.30
  -3   3  -6    1.97    0.33
  -3   3  -6    2.87    0.34
  -3   3  -6    2.45    0.33
  -3   3  -6    2.43    0.31
   3  -3   6    1.86    0.29
   3  -3   6    1.65    0.26
  -4   3  -6    5.68    0.44
  -4   3  -6    6.18    0.45
  -4   3  -6    6.28    0.44
  -4   3  -6    5.87    0.43
  -4   3  -6    5.94    0.36
  -4   3  -6    6.20    0.46
   4  -3   6    6.20    0.35
  -5   3  -6    3.55    0.37
  -5   3  -6    3.23    0.38
  -5   3  -6    3.55    0.37
  -5   3  -6    4.41    0.39
  -5   3  -6    3.50    0.36
  -6   3  -6    1.40    0.30
  -6   3  -6    1.43    0.31
  -6   3  -6    1.55    0.34
  -6   3  -6    1.13    0.26
  -6   3  -6    1.11    0.27
  -7   3  -6   13.57    0.62
  -7   3  -6   12.55    0.66
  -7   3  -6   12.99    0.68
  -7   3  -6   11.94    0.64
  -8   3  -6    0.72    0.30
  -8   3  -6    1.13    0.33
  -9   3  -6   -0.36    0.30
  -9   3  -6   -0.38    0.28
 -10   3  -6    0.80    0.36
 -10   3  -6    0.70    0.34
  -9  -2   6    0.90    0.38
  -9  -2   6    0.94    0.41
  -9  -2   6    0.43    0.38
   8   2  -6    0.04    0.36
  -8  -2   6   -0.04    0.34
  -8  -2   6    0.24    0.35
  -8  -2   6    0.15    0.35
   7   2  -6   14.31    0.91
  -7  -2   6   15.49    0.79
  -7  -2   6   14.58    0.77
  -7  -2   6   16.21    0.82
   6   2  -6    0.46    0.35
  -6  -2   6    0.12    0.28
  -6  -2   6    0.12    0.32
  -6  -2   6    0.65    0.31
  -6  -2   6   -0.07    0.32
  -6  -2   6   -0.32    0.31
   5   2  -6   10.11    0.72
  -5  -2   6    9.95    0.60
  -5  -2   6    9.38    0.64
  -5  -2   6    9.26    0.61
  -5  -2   6   10.36    0.65
  -5  -2   6    9.91    0.59
   4   2  -6    8.18    0.64
   4   2  -6    8.50    0.40
  -4  -2   6    8.11    0.58
  -4  -2   6    9.44    0.56
  -4  -2   6    8.87    0.55
  -4  -2   6    9.19    0.58
  -4  -2   6    9.25    0.61
   3   2  -6   18.35    0.86
   3   2  -6   18.84    0.68
   3   2  -6   18.95    0.70
  -3  -2   6   18.51    0.78
  -3  -2   6   17.20    0.76
  -3  -2   6   17.54    0.78
  -3  -2   6   18.66    0.76
  -3  -2   6   18.96    0.75
  -3  -2   6   20.19    0.91
   2   2  -6  278.17    6.47
   2   2  -6  276.05    6.54
   2   2  -6  290.08    6.75
   2   2  -6  286.49    6.54
   2   2  -6  283.26    6.53
  -2  -2   6  277.84    6.56
  -2  -2   6  282.96    6.58
  -2  -2   6  278.07    6.78
  -2  -2   6  278.21    6.47
  -2  -2   6  276.25    6.58
  -2  -2   6  278.80    6.55
   1   2  -6   54.76    1.58
   1   2  -6   54.47    1.53
   1   2  -6   57.02    1.55
   1   2  -6   57.28    1.53
  -1  -2   6   56.05    1.53
  -1  -2   6   56.12    1.60
  -1  -2   6   53.02    1.53
  -1  -2   6   54.02    1.58
  -1  -2   6   54.08    1.54
  -1  -2   6   53.33    1.55
   0   2  -6    1.31    0.33
   0   2  -6    1.57    0.31
   0   2  -6    2.46    0.32
   0   2  -6    2.06    0.31
   0   2  -6    2.11    0.31
   0  -2   6    1.69    0.33
   0  -2   6    1.39    0.32
   0  -2   6    1.53    0.33
   0  -2   6    1.65    0.29
   0  -2   6    1.61    0.32
  -1   2  -6    1.55    0.31
  -1   2  -6    2.01    0.30
  -1   2  -6    2.63    0.32
  -1   2  -6    1.70    0.29
  -1   2  -6    2.02    0.30
  -1   2  -6    1.80    0.34
   1  -2   6    2.02    0.31
   1  -2   6    1.52    0.27
   1  -2   6    1.59    0.32
   1  -2   6    2.20    0.34
   1  -2   6    1.89    0.31
  -2   2  -6    0.27    0.25
  -2   2  -6    0.57    0.24
  -2   2  -6    0.57    0.23
  -2   2  -6    0.70    0.26
  -2   2  -6    0.46    0.23
  -2   2  -6    0.49    0.23
   2  -2   6   -0.03    0.24
   2  -2   6    0.66    0.26
   2  -2   6    0.23    0.22
   2  -2   6    0.40    0.24
  -3   2  -6   39.58    1.18
  -3   2  -6   41.32    1.20
  -3   2  -6   40.22    1.12
  -3   2  -6   42.66    1.23
  -3   2  -6   39.69    1.21
  -3   2  -6   41.02    1.21
   3  -2   6   42.07    1.19
   3  -2   6   40.99    1.12
   3  -2   6   39.30    1.12
  -4   2  -6    1.26    0.26
  -4   2  -6    1.07    0.26
  -4   2  -6    1.10    0.21
  -4   2  -6    1.49    0.26
  -4   2  -6    1.60    0.28
  -4   2  -6    1.05    0.25
  -5   2  -6    2.06    0.21
  -5   2  -6    2.01    0.29
  -5   2  -6    2.03    0.30
  -5   2  -6    2.16    0.30
  -5   2  -6    2.14    0.31
  -5   2  -6    2.23    0.30
  -6   2  -6    7.86    0.54
  -6   2  -6    6.65    0.46
  -6   2  -6    7.18    0.46
  -6   2  -6    7.68    0.52
  -6   2  -6    6.99    0.49
  -7   2  -6    0.76    0.29
  -7   2  -6    0.76    0.28
  -7   2  -6    1.31    0.28
  -8   2  -6    0.70    0.31
  -8   2  -6    0.89    0.31
  -9   2  -6    0.13    0.30
  -9   2  -6    0.27    0.29
 -10   2  -6   -0.13    0.29
 -10  -1   6    2.23    0.44
 -10  -1   6    2.65    0.47
  -9  -1   6   -0.07    0.36
  -9  -1   6    0.12    0.35
  -9  -1   6   -0.71    0.35
   8   1  -6    4.40    0.56
  -8  -1   6    4.62    0.51
  -8  -1   6    4.76    0.51
  -8  -1   6    4.97    0.49
   7   1  -6    3.64    0.53
  -7  -1   6    3.90    0.44
  -7  -1   6    3.42    0.43
  -7  -1   6    3.36    0.42
   6   1  -6    3.54    0.50
  -6  -1   6    4.12    0.43
  -6  -1   6    3.63    0.44
  -6  -1   6    4.33    0.46
  -6  -1   6    4.23    0.43
   5   1  -6   40.70    1.39
  -5  -1   6   40.72    1.28
  -5  -1   6   40.81    1.26
  -5  -1   6   41.81    1.28
  -5  -1   6   41.07    1.27
   4   1  -6   -0.11    0.16
   4   1  -6    0.17    0.30
  -4  -1   6    0.02    0.24
  -4  -1   6    0.08    0.27
  -4  -1   6   -0.38    0.29
  -4  -1   6    0.25    0.26
  -4  -1   6    0.48    0.30
   3   1  -6  104.42    2.54
   3   1  -6  103.62    2.67
   3   1  -6  103.26    2.55
  -3  -1   6   99.84    2.61
  -3  -1   6  103.93    2.61
  -3  -1   6  103.44    2.68
  -3  -1   6  103.85    2.60
  -3  -1   6  102.52    2.68
   2   1  -6   37.50    1.12
   2   1  -6   38.44    1.22
   2   1  -6   37.86    1.12
   2   1  -6   37.37    1.12
   2   1  -6   37.28    1.11
  -2  -1   6   36.78    1.16
  -2  -1   6   38.22    1.14
  -2  -1   6   37.38    1.23
  -2  -1   6   36.22    1.15
  -2  -1   6   37.02    1.16
   1   1  -6    8.41    0.52
   1   1  -6    9.40    0.53
   1   1  -6    9.00    0.49
   1   1  -6    8.66    0.60
   1   1  -6    9.63    0.53
  -1  -1   6    9.19    0.52
  -1  -1   6   10.06    0.57
  -1  -1   6    9.21    0.58
  -1  -1   6    8.21    0.55
  -1  -1   6    8.69    0.58
   0   1  -6   85.01    2.27
   0   1  -6   87.90    2.26
   0   1  -6   89.10    2.25
   0   1  -6   94.29    2.34
   0  -1   6   89.63    2.28
   0  -1   6   88.96    2.25
   0  -1   6   89.26    2.25
   0  -1   6   88.79    2.35
   0  -1   6   88.76    2.26
  -1   1  -6   86.75    2.30
  -1   1  -6   86.65    2.23
  -1   1  -6   87.08    2.25
  -1   1  -6   83.23    2.23
  -1   1  -6   91.03    2.21
  -1   1  -6   85.78    2.23
   1  -1   6   89.31    2.21
   1  -1   6   88.94    2.23
   1  -1   6   90.04    2.24
   1  -1   6   88.45    2.30
  -2   1  -6   34.74    1.08
  -2   1  -6   35.42    1.05
  -2   1  -6   34.57    1.05
  -2   1  -6   33.46    1.07
  -2   1  -6   34.58    1.07
  -2   1  -6   34.84    1.05
   2  -1   6   35.74    1.03
   2  -1   6   34.44    1.06
   2  -1   6   35.74    1.04
  -3   1  -6    0.16    0.22
  -3   1  -6    0.27    0.22
  -3   1  -6    0.37    0.22
  -3   1  -6    0.51    0.23
  -3   1  -6    0.22    0.25
  -3   1  -6    0.19    0.20
   3  -1   6    0.68    0.18
   3  -1   6    0.42    0.19
   3  -1   6    0.07    0.08
  -4   1  -6   -0.03    0.20
  -4   1  -6   -0.13    0.23
  -4   1  -6   -0.25    0.16
  -4   1  -6   -0.05    0.21
  -4   1  -6   -0.28    0.21
  -4   1  -6    0.17    0.20
  -5   1  -6    2.28    0.29
  -5   1  -6    2.40    0.28
  -5   1  -6    2.26    0.30
  -5   1  -6    2.63    0.27
  -5   1  -6    2.06    0.29
  -5   1  -6    2.58    0.34
  -6   1  -6    1.41    0.20
  -6   1  -6    1.70    0.27
  -6   1  -6    1.45    0.28
  -6   1  -6    1.24    0.26
  -6   1  -6    1.68    0.22
  -6   1  -6    1.74    0.31
  -6   1  -6    1.37    0.31
  -7   1  -6    0.11    0.26
  -7   1  -6    0.12    0.25
  -7   1  -6   -0.25    0.21
  -8   1  -6    0.52    0.29
  -8   1  -6    1.15    0.32
 -10   1  -6    0.86    0.38
 -10   0   6    6.33    0.58
 -10   0   6    5.73    0.57
  -9   0   6    1.00    0.39
  -9   0   6    1.07    0.41
  -9   0   6    0.76    0.37
   8   0  -6    6.04    0.63
  -8   0   6    7.01    0.57
  -8   0   6    6.51    0.54
  -8   0   6    7.64    0.60
   7   0  -6   -0.09    0.31
  -7   0   6    0.25    0.32
  -7   0   6    0.37    0.32
  -7   0   6   -0.04    0.34
  -7   0   6    0.28    0.30
   6   0  -6    1.16    0.37
  -6   0   6    0.29    0.33
  -6   0   6    1.01    0.32
  -6   0   6    1.22    0.33
  -6   0   6    0.89    0.30
  -6   0   6    0.96    0.35
   5   0  -6    2.20    0.40
  -5   0   6    1.94    0.37
  -5   0   6    1.75    0.32
  -5   0   6    2.03    0.34
  -5   0   6    1.88    0.37
  -5   0   6    2.27    0.35
   4   0  -6   43.66    1.18
   4   0  -6   43.32    1.40
  -4   0   6   43.91    1.41
  -4   0   6   44.28    1.32
  -4   0   6   44.29    1.33
  -4   0   6   44.22    1.29
  -4   0   6   45.01    1.33
  -4   0   6   43.45    1.31
   3   0  -6   24.44    0.87
   3   0  -6   29.58    0.93
   3   0  -6   29.82    1.05
  -3   0   6   30.70    0.97
  -3   0   6   29.28    0.99
  -3   0   6   30.66    1.01
  -3   0   6   31.10    1.09
  -3   0   6   31.38    1.01
  -3   0   6   30.83    1.01
   2   0  -6    1.22    0.25
   2   0  -6    1.51    0.29
   2   0  -6    1.89    0.27
   2   0  -6    1.60    0.29
   2   0  -6    1.26    0.33
  -2   0   6    1.93    0.39
  -2   0   6    1.60    0.34
  -2   0   6    1.87    0.30
  -2   0   6    1.09    0.31
  -2   0   6    1.73    0.35
  -2   0   6    1.44    0.34
   1   0  -6   16.10    0.73
   1   0  -6   15.06    0.67
   1   0  -6   15.04    0.66
   1   0  -6   14.82    0.63
   1   0  -6   14.58    0.65
  -1   0   6   15.60    0.73
  -1   0   6   15.04    0.68
[truncated: 1,558,761 more chars]
