# Supplementary material for: Synthesis and crystal structures of two solvates of 1-{[2,6-bis­(hy­droxy­meth­yl)-4-methyl­phen­oxy]meth­yl}-3,5-bis­{[(4,6-di­methyl­pyridin-2-yl)amino]meth­yl}-2,4,6-tri­ethyl­benzene
Source: Acta Crystallogr E Crystallogr Commun. 2023 Oct 24;79(Pt 11):1067–71. doi: 10.1107/S2056989023009155 (PMC10626963; doi:10.1107/S2056989023009155)
Supplement: Supplementary file 2 [file e-79-01067-1asup2.hkl]

data_1a                                                                         
_shelx_title ' Stapf27a in P-1'                                                 
_shelx_refln_list_code          4                                               
_shelx_F_calc_maximum      144.79                                               
_exptl_crystal_F_000       708.00                                               
_reflns_d_resolution_high  0.7828                                               
                                                                                
loop_                                                                           
 _space_group_symop_operation_xyz                                               
 'x, y, z'                                                                      
 '-x, -y, -z'                                                                   
                                                                                
_cell_length_a     8.4178                                                       
_cell_length_b    13.1915                                                       
_cell_length_c    16.4645                                                       
_cell_angle_alpha  91.823                                                       
_cell_angle_beta   93.269                                                       
_cell_angle_gamma 104.534                                                       
                                                                                
_shelx_F_squared_multiplier     1.000                                           
                                                                                
loop_                                                                           
 _refln_index_h                                                                 
 _refln_index_k                                                                 
 _refln_index_l                                                                 
 _refln_F_squared_calc                                                          
 _refln_F_squared_meas                                                          
 _refln_F_squared_sigma                                                         
 _refln_observed_status                                                         
   2   0   0        984.64       1194.38        20.08 o                         
   3   0   0       1576.10       1537.98        25.95 o                         
   4   0   0       1479.53       1331.82        33.43 o                         
   5   0   0        111.69        178.49        10.05 o                         
   6   0   0          0.09         -2.18         4.37 o                         
   7   0   0        116.96        101.81         8.74 o                         
  -7   1   0         42.41         60.74         6.55 o                         
  -6   1   0          0.45         -0.22         4.15 o                         
  -5   1   0       1000.58       1026.17        26.22 o                         
  -4   1   0        561.52        615.76        18.57 o                         
  -3   1   0         17.65         46.34         2.94 o                         
  -2   1   0       2072.74       1067.90        24.25 o                         
  -1   1   0         58.03         33.64         2.40 o                         
   1   1   0      20964.70      20880.65       423.83 o                         
   2   1   0       4209.82       4172.63        66.20 o                         
   3   1   0         12.92         12.45         5.24 o                         
   4   1   0        171.12        210.83        11.14 o                         
   5   1   0        375.38        460.11        17.04 o                         
   6   1   0        384.71        356.99        15.73 o                         
   7   1   0          0.55         -0.44         6.34 o                         
  -5   2   0         68.75        102.73         2.97 o                         
  -4   2   0       1528.83       1616.72        17.07 o                         
  -3   2   0        424.65        351.38         4.79 o                         
  -2   2   0       2508.24       3038.45        30.13 o                         
  -1   2   0       4652.33       4981.21        76.17 o                         
   1   2   0       1174.57       1473.34        12.49 o                         
   2   2   0        958.17        880.14        10.09 o                         
   3   2   0        842.95        770.47         8.98 o                         
   4   2   0         47.62         34.52         6.55 o                         
   5   2   0        562.12        584.20        20.97 o                         
   6   2   0          9.70         -6.77         5.68 o                         
  -9   3   0          7.02         12.09         3.18 o                         
  -8   3   0        132.56        122.66         8.22 o                         
  -7   3   0          6.75          4.62         2.37 o                         
  -6   3   0          0.35         -0.48         2.01 o                         
  -5   3   0        165.08        135.12         3.98 o                         
  -4   3   0        220.76        187.01         3.44 o                         
  -3   3   0        116.21        103.06         2.61 o                         
  -2   3   0      12112.29      12196.84       170.96 o                         
  -1   3   0       1444.10       1250.98        10.69 o                         
   0   3   0       1048.72        947.02         8.96 o                         
   1   3   0       6274.44       5992.67        51.71 o                         
   2   3   0        297.67        325.28         3.98 o                         
   3   3   0        159.62        143.42         5.89 o                         
   4   3   0         15.35          7.07         1.95 o                         
   5   3   0          1.84          2.22         1.99 o                         
   6   3   0          0.02         -0.67         3.12 o                         
   7   3   0        935.52        938.63        18.22 o                         
 -10   4   0         59.32         60.21         5.56 o                         
  -9   4   0          0.49         -1.82         9.29 o                         
  -8   4   0        265.93        232.86         7.27 o                         
  -7   4   0         13.65          8.99         2.75 o                         
  -6   4   0       1003.27        954.58        13.60 o                         
  -5   4   0        259.38        203.58         4.70 o                         
  -4   4   0         74.06         95.68         2.95 o                         
  -3   4   0       1014.71       1077.84        11.02 o                         
  -2   4   0        633.87        846.37         8.59 o                         
  -1   4   0        525.97        425.98         5.80 o                         
   0   4   0       1872.41       1896.14        17.88 o                         
   1   4   0         74.21         75.39         2.47 o                         
   2   4   0        173.93        213.42         4.60 o                         
   3   4   0        259.60        369.26         8.82 o                         
   4   4   0        365.09        375.75         7.60 o                         
   5   4   0        110.80        102.25         4.09 o                         
   6   4   0       1335.92       1292.73        18.26 o                         
   7   4   0         11.59          1.29         4.84 o                         
   8   4   0         20.14         15.29         5.02 o                         
   9   4   0         16.14         17.48         6.99 o                         
 -10   5   0          4.29         16.29         4.78 o                         
  -9   5   0          2.58          6.88         8.41 o                         
  -8   5   0         76.77         75.33         6.26 o                         
  -7   5   0        881.37        834.90        13.21 o                         
  -6   5   0          3.48          4.16         2.71 o                         
  -5   5   0         31.85         26.56         2.17 o                         
  -4   5   0       1601.75       1951.29        20.26 o                         
  -3   5   0        998.85       1106.92        10.96 o                         
  -2   5   0         61.62        101.52         3.86 o                         
  -1   5   0         12.93         11.59         2.30 o                         
   0   5   0        153.27        147.78         4.00 o                         
   1   5   0        516.57        566.98         6.83 o                         
   2   5   0        544.16        518.90         6.39 o                         
   3   5   0        788.77        892.51        10.49 o                         
   4   5   0          2.79          3.40         2.76 o                         
   5   5   0         15.65          8.05         3.12 o                         
   6   5   0          3.09         -2.66         3.73 o                         
   7   5   0        277.71        280.16        11.43 o                         
   8   5   0          0.04         -4.30         5.33 o                         
   9   5   0         57.24         70.60         7.34 o                         
 -10   6   0         62.47         76.07        12.23 o                         
  -9   6   0         52.24         57.68         6.33 o                         
  -8   6   0         16.62         19.44         6.99 o                         
  -7   6   0         32.97         31.87         4.32 o                         
  -6   6   0          0.74         -0.04         2.20 o                         
  -5   6   0         61.63         46.88         4.57 o                         
  -4   6   0        210.71        220.45         5.79 o                         
  -3   6   0       2434.14       2766.87        26.26 o                         
  -2   6   0        390.69        381.06         6.20 o                         
  -1   6   0       2673.89       2560.62        26.36 o                         
   0   6   0        177.50        186.51         4.67 o                         
   1   6   0        252.09        226.30         5.05 o                         
   2   6   0        249.24        222.48         5.13 o                         
   3   6   0        125.34        100.31         4.09 o                         
   4   6   0        100.66        129.26         5.39 o                         
   5   6   0        186.86        167.82         6.37 o                         
   6   6   0         37.78         16.82         6.18 o                         
   7   6   0         16.86         16.57        11.47 o                         
   8   6   0          7.23         11.75         6.56 o                         
 -10   7   0          0.42          5.87        10.71 o                         
  -9   7   0         61.44         70.13        13.11 o                         
  -8   7   0          4.60          6.38         5.17 o                         
  -7   7   0        691.80        682.95        27.42 o                         
  -6   7   0       1216.81       1194.41        14.38 o                         
  -5   7   0        546.62        603.79         9.05 o                         
  -4   7   0        308.98        294.11         6.28 o                         
  -3   7   0        259.25        248.45         5.85 o                         
  -2   7   0        182.82        120.70         4.92 o                         
  -1   7   0         50.77         85.83         4.34 o                         
   0   7   0        341.61        339.72         7.39 o                         
   1   7   0        631.04        712.57        10.01 o                         
   2   7   0          1.69          3.13         2.99 o                         
   3   7   0        706.01        659.02        16.96 o                         
   4   7   0         14.66         10.61         3.86 o                         
   5   7   0        485.04        457.35        15.91 o                         
   6   7   0         37.39         32.88         7.18 o                         
   7   7   0          9.70         13.64         7.65 o                         
   8   7   0         19.22          8.70         5.73 o                         
 -10   8   0        299.11        343.84        14.52 o                         
  -9   8   0         28.05         33.98        12.02 o                         
  -8   8   0          3.70          5.77        10.38 o                         
  -7   8   0        162.16        148.09         9.41 o                         
  -6   8   0        883.34        864.95        14.46 o                         
  -5   8   0        184.08        161.17         5.22 o                         
  -4   8   0          0.18         -2.33         2.76 o                         
  -3   8   0        793.73        718.05        10.72 o                         
  -2   8   0          0.25         -1.68         2.98 o                         
  -1   8   0        280.18        276.72         7.23 o                         
   0   8   0         46.65         43.15         4.95 o                         
   1   8   0         46.24         39.93         3.72 o                         
   2   8   0         41.00         37.29         3.11 o                         
   3   8   0         27.06         28.19         4.44 o                         
   4   8   0         86.53         98.99         9.27 o                         
   5   8   0        264.41        224.85        12.42 o                         
   6   8   0          0.02         -8.85         6.95 o                         
   7   8   0         53.00         58.23         9.03 o                         
 -10   9   0          4.39          6.78         6.55 o                         
  -9   9   0          7.03         18.04         7.10 o                         
  -8   9   0          0.09          2.22         5.71 o                         
  -7   9   0          5.34         10.55         5.87 o                         
  -6   9   0        181.47        167.53        10.35 o                         
  -5   9   0         47.67         53.25         4.36 o                         
  -4   9   0        303.15        326.51        13.24 o                         
  -3   9   0        371.37        318.76         8.05 o                         
  -2   9   0        297.74        262.38         7.60 o                         
  -1   9   0        135.13        132.90         5.63 o                         
   0   9   0         53.95         57.58         5.07 o                         
   1   9   0         26.68         37.29         4.58 o                         
   2   9   0         21.01         26.94         6.61 o                         
   3   9   0         32.47         32.28         7.88 o                         
   4   9   0        582.10        550.99        19.22 o                         
   5   9   0         11.30          8.66         7.79 o                         
   6   9   0          4.82          9.11         7.79 o                         
   7   9   0          0.58         -6.87         6.49 o                         
  -9  10   0         84.74        105.37         9.80 o                         
  -8  10   0         18.16          9.29         6.62 o                         
  -7  10   0          1.29          9.46         6.53 o                         
  -6  10   0         34.79         47.85         7.68 o                         
  -5  10   0         94.17         88.37        11.51 o                         
  -4  10   0         48.70         50.82         7.58 o                         
  -3  10   0         54.35         42.13         6.46 o                         
  -2  10   0        143.03        132.82         6.29 o                         
  -1  10   0       3758.80       3531.74        41.22 o                         
   0  10   0          0.61          2.83         3.69 o                         
   1  10   0        292.83        303.47         9.71 o                         
   2  10   0         58.61         65.34         6.81 o                         
   3  10   0         31.68         22.18         8.50 o                         
   4  10   0         21.64         10.18        25.34 o                         
   5  10   0         47.53         22.00         9.03 o                         
   6  10   0          0.01         -0.84         6.52 o                         
  -9  11   0         29.97         24.99         7.62 o                         
  -8  11   0         76.71         80.89         9.39 o                         
  -7  11   0          8.75         -4.46         6.99 o                         
  -6  11   0        313.93        298.81        14.67 o                         
  -5  11   0          3.24         -5.42         5.93 o                         
  -4  11   0         85.79         90.52         6.48 o                         
  -3  11   0        318.25        289.48        10.24 o                         
  -2  11   0       1709.76       1565.97        22.15 o                         
  -1  11   0         88.23        103.72        10.02 o                         
   0  11   0       2197.98       2194.67        28.50 o                         
   1  11   0          3.77          2.92         4.98 o                         
   2  11   0         84.61         97.03        11.12 o                         
   3  11   0         23.15         21.64         9.34 o                         
   4  11   0          7.95         11.81         7.73 o                         
   5  11   0          4.86          9.56         7.30 o                         
   6  11   0         32.11         52.28        14.28 o                         
  -9  12   0         26.46         47.31         9.19 o                         
  -8  12   0         45.13         44.60         9.01 o                         
  -7  12   0         10.79         13.46         7.34 o                         
  -6  12   0        104.01        102.66        10.34 o                         
  -5  12   0         31.52         30.69         9.39 o                         
  -4  12   0        259.93        190.10        10.21 o                         
  -3  12   0        147.57        124.35         7.66 o                         
  -2  12   0          0.47         -1.06         4.97 o                         
  -1  12   0        885.88        913.71        18.19 o                         
   0  12   0        344.93        310.91        12.89 o                         
   1  12   0        394.36        393.27        19.77 o                         
   2  12   0          0.19         -9.51         8.96 o                         
   3  12   0          2.47          4.05         7.61 o                         
   4  12   0         53.62         57.72        11.50 o                         
   5  12   0         10.04         -3.76        10.19 o                         
  -8  13   0        133.52        168.23        13.42 o                         
  -7  13   0         25.99         56.88         9.41 o                         
  -6  13   0          1.50         10.62         7.49 o                         
  -5  13   0         18.80         14.64         7.77 o                         
  -4  13   0         35.70         28.14         6.73 o                         
  -3  13   0         88.43         77.21         7.22 o                         
  -2  13   0          1.49          3.89         5.16 o                         
  -1  13   0          4.90          2.83         9.93 o                         
   0  13   0        218.98        257.95        12.89 o                         
   1  13   0         24.02         52.81        11.50 o                         
   2  13   0        163.91        117.61        13.66 o                         
   3  13   0          6.02          5.53        16.06 o                         
   4  13   0         30.74         23.89        11.89 o                         
  -8  14   0          5.28         33.54         9.27 o                         
  -7  14   0         13.74         35.50         9.04 o                         
  -6  14   0          4.99         15.04         7.71 o                         
  -5  14   0          0.68          8.15         7.90 o                         
  -4  14   0          5.93          4.37         6.31 o                         
  -3  14   0          0.09         -5.81         6.15 o                         
  -2  14   0          0.23        -10.66         8.15 o                         
  -1  14   0         14.73          9.89        10.49 o                         
   0  14   0         66.56         55.98        14.31 o                         
   1  14   0         32.16         46.46        12.74 o                         
   2  14   0         42.09         47.47        20.32 o                         
   3  14   0          2.49         -7.14        11.50 o                         
  -7  15   0         22.59         22.42         9.41 o                         
  -6  15   0          6.72         21.97         9.05 o                         
  -5  15   0         73.92         70.58        10.81 o                         
  -4  15   0         11.91         16.99        11.14 o                         
  -3  15   0          0.82         -7.62         8.66 o                         
  -2  15   0          0.16         17.25         7.89 o                         
  -1  15   0          1.42        -14.95        11.12 o                         
   0  15   0          1.26         17.14        12.27 o                         
   1  15   0         88.90         63.70        19.77 o                         
   2  15   0          3.99         -0.40        15.95 o                         
  -5  16   0        111.48        119.81        13.28 o                         
  -4  16   0         36.17         60.08        15.29 o                         
  -3  16   0         32.68         46.91        11.81 o                         
  -2  16   0        171.96        168.22        24.47 o                         
  -1  16   0         83.23         67.84        14.36 o                         
   0  16   0        169.81        143.74        18.90 o                         
   0 -16   1         72.88         99.44        15.76 o                         
   1 -16   1          6.28         20.68        12.53 o                         
   2 -16   1         92.57        103.99        21.63 o                         
   3 -16   1          3.04         10.59        10.28 o                         
   4 -16   1         62.38        108.58        18.13 o                         
   5 -16   1          1.58         25.81         9.49 o                         
  -2 -15   1        135.93        135.56        37.58 o                         
  -1 -15   1         59.90         62.93        13.89 o                         
   0 -15   1         16.31         20.51        12.26 o                         
   1 -15   1          5.52        -14.62        20.65 o                         
   2 -15   1          7.63         19.00         8.91 o                         
   3 -15   1          7.76         18.56        13.76 o                         
   4 -15   1         41.80         47.72        17.81 o                         
   5 -15   1        232.89        270.55        17.04 o                         
   6 -15   1         24.38         34.26         9.96 o                         
   7 -15   1          0.31          8.84         8.86 o                         
  -3 -14   1         18.24         35.34        13.12 o                         
  -2 -14   1         10.65         -1.98        11.33 o                         
  -1 -14   1         58.79         46.67        12.74 o                         
   0 -14   1          5.53         20.22        11.20 o                         
   1 -14   1         18.37         15.55         7.43 o                         
   2 -14   1         88.18         73.83         9.39 o                         
   3 -14   1         39.08         43.87        12.14 o                         
   4 -14   1        135.52        123.96        13.77 o                         
   5 -14   1         25.27         41.10         9.41 o                         
   6 -14   1          3.98          8.91         7.93 o                         
   7 -14   1          7.80         19.23        12.02 o                         
   8 -14   1         22.98         30.77         9.34 o                         
  -4 -13   1          1.41         -9.97        10.81 o                         
  -3 -13   1         16.55         20.61        12.34 o                         
  -2 -13   1         12.49         -8.86        14.53 o                         
  -1 -13   1          0.00         -1.68        17.37 o                         
   0 -13   1          0.87         -3.50         7.88 o                         
   1 -13   1        136.09        144.43        10.40 o                         
   2 -13   1          1.93          7.49         8.86 o                         
   3 -13   1          0.70          5.66         5.45 o                         
   4 -13   1        297.86        264.69        13.62 o                         
   5 -13   1          5.60          9.10         7.34 o                         
   6 -13   1          0.00         11.83         7.79 o                         
   7 -13   1          5.54         15.23         8.02 o                         
   8 -13   1         28.06         17.89        17.70 o                         
  -5 -12   1          2.80        -10.50         9.96 o                         
  -4 -12   1          3.69          6.27        20.65 o                         
  -3 -12   1          0.01          2.22         9.35 o                         
  -2 -12   1          1.66         -1.73         9.27 o                         
  -1 -12   1         55.94         63.16        10.96 o                         
   0 -12   1        203.85        193.24        11.01 o                         
   1 -12   1         47.36         43.73         6.03 o                         
   2 -12   1        481.99        507.31        13.87 o                         
   3 -12   1         79.44         72.35         6.63 o                         
   4 -12   1         74.13         71.56         7.61 o                         
   5 -12   1          1.99         -0.72         7.54 o                         
   6 -12   1        272.78        260.47        16.93 o                         
   7 -12   1        156.44        161.65        19.88 o                         
   8 -12   1          5.16          1.76         7.15 o                         
   9 -12   1         63.31         76.47        10.34 o                         
  -6 -11   1         19.68         16.91         8.25 o                         
  -5 -11   1         63.23         72.77         9.25 o                         
  -4 -11   1          3.79         11.71         7.14 o                         
  -3 -11   1        135.74        124.28         9.80 o                         
  -2 -11   1        200.72        191.08        10.84 o                         
  -1 -11   1        164.90        152.80         8.24 o                         
   0 -11   1        496.40        512.57        11.57 o                         
   1 -11   1        487.55        489.68        13.42 o                         
   2 -11   1          9.88          5.40         4.15 o                         
   3 -11   1        308.29        305.96        10.37 o                         
   4 -11   1         26.15         16.17         4.85 o                         
   5 -11   1        567.96        509.09        14.41 o                         
   6 -11   1         17.96         26.13        15.62 o                         
   7 -11   1        367.00        328.45        18.90 o                         
   8 -11   1         69.42         79.67         9.39 o                         
   9 -11   1         63.59         50.47        13.33 o                         
  -6 -10   1          0.27         -3.72        10.56 o                         
  -5 -10   1         19.22         14.72         9.13 o                         
  -4 -10   1          8.26          2.26         6.20 o                         
  -3 -10   1        567.92        519.36        15.70 o                         
  -2 -10   1          1.01          2.20         4.63 o                         
  -1 -10   1       1121.93       1105.58        16.88 o                         
   0 -10   1          2.49          0.44         3.78 o                         
   1 -10   1         11.10         14.44         5.92 o                         
   2 -10   1        159.01        117.93         6.94 o                         
   3 -10   1        558.86        481.95        10.37 o                         
   4 -10   1         55.75         47.51         5.14 o                         
   5 -10   1         20.43         19.41         5.16 o                         
   6 -10   1         19.06          4.89         9.39 o                         
   7 -10   1        148.82        167.71        11.91 o                         
   8 -10   1         17.31         23.71         7.10 o                         
   9 -10   1          8.70         15.83         6.84 o                         
  -7  -9   1          1.62         -6.17         6.30 o                         
  -6  -9   1         13.82          5.79         6.07 o                         
  -5  -9   1         24.48         24.45         6.51 o                         
  -4  -9   1         24.10         23.29         7.87 o                         
  -3  -9   1         38.03         39.44         8.96 o                         
  -2  -9   1         25.17         24.93         4.58 o                         
  -1  -9   1         15.48         10.15         3.42 o                         
   0  -9   1        110.82        120.51         5.58 o                         
   1  -9   1        129.06        139.12         7.65 o                         
   2  -9   1          4.71          3.82         3.37 o                         
   3  -9   1         17.43         16.00         3.50 o                         
   4  -9   1          1.84          3.48         3.22 o                         
   5  -9   1        506.29        490.68         9.73 o                         
   6  -9   1         23.26         34.29        10.38 o                         
   7  -9   1          2.95          1.31         5.41 o                         
   8  -9   1          8.26         13.67         6.24 o                         
   9  -9   1         19.06         10.10         6.26 o                         
  10  -9   1        250.45        274.22        14.37 o                         
  -7  -8   1         12.04         -2.40         6.49 o                         
  -6  -8   1         21.42         20.94         5.93 o                         
  -5  -8   1         47.20         41.55        10.05 o                         
  -4  -8   1         15.62          9.14         6.72 o                         
  -3  -8   1         37.84         44.76         7.25 o                         
  -2  -8   1          7.45          6.20         2.19 o                         
  -1  -8   1        166.48        159.92         5.71 o                         
   0  -8   1         20.27         35.76         4.10 o                         
   1  -8   1        427.29        403.35         8.52 o                         
   2  -8   1        786.95        757.11        10.97 o                         
   3  -8   1          7.28          2.13         2.40 o                         
   4  -8   1         38.26         31.52         3.97 o                         
   5  -8   1        537.23        520.96         7.96 o                         
   6  -8   1          8.87         16.07         3.42 o                         
   7  -8   1          0.47          3.94         5.29 o                         
   8  -8   1         10.18         16.20         5.85 o                         
   9  -8   1         71.91         80.84        11.80 o                         
  10  -8   1          0.55          0.79         5.86 o                         
  -8  -7   1          2.89         -2.99         5.42 o                         
  -7  -7   1         51.10         49.36         6.46 o                         
  -6  -7   1          6.70          8.13         6.33 o                         
  -5  -7   1        307.36        319.50        13.58 o                         
  -4  -7   1        546.74        528.14        11.08 o                         
  -3  -7   1         51.72         53.30         5.67 o                         
  -2  -7   1        123.16        132.46         6.54 o                         
  -1  -7   1       1185.85       1253.87        14.94 o                         
   0  -7   1        171.25        156.34         4.70 o                         
   1  -7   1       1474.68       1383.22        15.14 o                         
   2  -7   1        393.57        338.36         6.24 o                         
   3  -7   1          9.09          5.18         2.33 o                         
   4  -7   1       1220.19       1138.21        14.09 o                         
   5  -7   1        473.48        427.08         7.75 o                         
   6  -7   1        131.79        129.43         4.81 o                         
   7  -7   1          7.72         -1.34         5.35 o                         
   8  -7   1         56.97         57.24         6.72 o                         
   9  -7   1          1.09          1.90         4.98 o                         
  10  -7   1        164.68        174.49        10.04 o                         
  -8  -6   1         20.13         13.42         7.18 o                         
  -7  -6   1         12.96          6.48         4.99 o                         
  -6  -6   1        225.68        249.06        11.74 o                         
  -5  -6   1          3.68         -1.15         4.35 o                         
  -4  -6   1        498.02        466.35        17.97 o                         
  -3  -6   1       1434.36       1596.23        19.25 o                         
  -2  -6   1        770.49        754.00         9.89 o                         
  -1  -6   1          5.03         -3.35         2.27 o                         
   0  -6   1       1026.99       1185.64        12.11 o                         
   1  -6   1        346.34        329.28         5.43 o                         
   2  -6   1        323.65        438.63         6.19 o                         
   3  -6   1        824.38        815.27         9.08 o                         
   4  -6   1       1602.67       1588.09        24.82 o                         
   5  -6   1        422.56        403.32         6.42 o                         
   6  -6   1         29.33         33.07         5.61 o                         
   7  -6   1          1.04          0.84         3.66 o                         
   8  -6   1         18.07         17.50         5.02 o                         
   9  -6   1         79.28         76.49        14.97 o                         
  10  -6   1          0.19          9.82         5.09 o                         
  -9  -5   1        234.60        285.02        12.28 o                         
  -8  -5   1          0.20         -2.62         5.41 o                         
  -7  -5   1          3.03          0.17         9.18 o                         
  -6  -5   1        470.67        475.72        11.09 o                         
  -5  -5   1        698.57        679.89        15.80 o                         
  -4  -5   1         28.65         42.24         3.61 o                         
  -3  -5   1        224.44        224.75         4.48 o                         
  -2  -5   1       2328.81       2628.23        22.95 o                         
  -1  -5   1       1494.27       1500.92        14.11 o                         
   0  -5   1        611.11        502.86         6.03 o                         
   1  -5   1        695.21        713.54         8.02 o                         
   2  -5   1          7.66         39.65         2.18 o                         
   3  -5   1       3118.11       3082.13        24.50 o                         
   4  -5   1       2591.96       2673.11        24.71 o                         
   5  -5   1        882.46        784.90        10.88 o                         
   6  -5   1        340.26        360.55         6.85 o                         
   7  -5   1         41.79         45.98         3.79 o                         
   8  -5   1         84.05         78.77         6.26 o                         
   9  -5   1          0.54          2.29         4.17 o                         
  10  -5   1         11.74         25.49         6.12 o                         
  -9  -4   1         17.18         11.62         6.12 o                         
  -8  -4   1          3.23         -5.02         4.63 o                         
  -7  -4   1        519.20        534.12        13.69 o                         
  -6  -4   1        739.46        771.35        11.87 o                         
  -5  -4   1          2.82         -1.90         2.84 o                         
  -4  -4   1          0.01          2.48         2.32 o                         
  -3  -4   1          2.83          6.75         2.43 o                         
  -2  -4   1        716.22        778.01         7.98 o                         
  -1  -4   1        881.20        876.35         8.85 o                         
   0  -4   1        182.70        200.23         3.62 o                         
   1  -4   1        260.85        195.90         3.58 o                         
   2  -4   1        336.42        323.79         4.09 o                         
   3  -4   1       3472.05       3293.93        35.43 o                         
   4  -4   1        394.30        352.04         4.84 o                         
   5  -4   1        122.64        148.37         4.32 o                         
   6  -4   1          0.99         -1.47         1.98 o                         
   7  -4   1          6.44          6.29         2.31 o                         
   8  -4   1         98.71         91.96         6.59 o                         
   9  -4   1         28.20         25.54         4.56 o                         
  10  -4   1        179.71        171.23         8.50 o                         
  -8  -3   1         33.85         33.46         7.43 o                         
  -7  -3   1        354.58        355.76         8.15 o                         
  -6  -3   1        110.37        109.35         4.03 o                         
  -5  -3   1          8.42         17.33         2.61 o                         
  -4  -3   1        233.85        223.68         5.30 o                         
  -3  -3   1        128.96        119.22         3.65 o                         
  -2  -3   1         14.64         35.53         2.24 o                         
  -1  -3   1        501.88        592.85         6.30 o                         
   0  -3   1        723.92        882.44         7.30 o                         
   1  -3   1       7644.82       8364.04        60.16 o                         
   2  -3   1      18409.73      20547.12       155.02 o                         
   3  -3   1        703.90        737.23         7.61 o                         
   4  -3   1       1300.81       1431.46        16.10 o                         
   5  -3   1        324.57        276.32         5.35 o                         
   6  -3   1         94.97        112.77         3.82 o                         
   7  -3   1         55.89         68.57         3.25 o                         
   8  -3   1         30.86         30.80         3.27 o                         
   9  -3   1         77.64         73.98        13.98 o                         
  -6  -2   1          3.15          1.53         6.12 o                         
  -5  -2   1         20.53          7.87         5.90 o                         
  -4  -2   1         59.67         74.02         3.37 o                         
  -3  -2   1         25.37         32.12         1.89 o                         
  -2  -2   1        115.31        119.20         3.08 o                         
  -1  -2   1          9.45          5.76         1.30 o                         
   0  -2   1       1186.15       1055.87        10.86 o                         
   1  -2   1       3707.97       3860.32        39.38 o                         
   2  -2   1        527.43        613.13         5.84 o                         
   3  -2   1         13.85         12.76         1.66 o                         
   4  -2   1        294.97        297.67         4.95 o                         
   5  -2   1        462.28        457.49         7.53 o                         
  -7  -1   1        410.87        346.72        17.04 o                         
  -6  -1   1         70.37         68.16         8.30 o                         
  -5  -1   1        618.52        568.28        13.90 o                         
  -4  -1   1        192.37        162.21         7.49 o                         
  -3  -1   1       1541.30       1471.78        26.34 o                         
  -2  -1   1       4267.12       4225.81        38.92 o                         
  -1  -1   1       1652.47       1644.97        55.52 o                         
   0  -1   1          1.78         -0.54         0.36 o                         
   1  -1   1       2574.03       2810.51        62.02 o                         
   2  -1   1       1326.52       1528.74        20.31 o                         
   4  -1   1       3832.40       3981.90        88.04 o                         
   5  -1   1         13.54         17.04         3.71 o                         
   6  -1   1        213.10        224.37         9.39 o                         
  -7   0   1        201.10        189.85        12.67 o                         
  -6   0   1         37.94         44.57         6.77 o                         
  -5   0   1        183.05        183.02         7.34 o                         
  -4   0   1        104.87         74.19         4.94 o                         
  -3   0   1         11.95         19.58         4.48 o                         
  -2   0   1          6.55         18.32         4.26 o                         
  -1   0   1        126.64         89.46         8.52 o                         
   2   0   1      10009.36      11469.43       248.84 o                         
   3   0   1       1549.94       1535.65        36.49 o                         
   4   0   1        509.86        534.82        15.95 o                         
   5   0   1        355.45        300.84        12.02 o                         
   6   0   1         24.99         25.78         5.46 o                         
   7   0   1        105.48         97.22         8.74 o                         
  -7   1   1        528.13        517.56        18.13 o                         
  -6   1   1         76.65         77.78         4.94 o                         
  -5   1   1        759.61        890.01        17.22 o                         
  -4   1   1         16.00         29.61         3.55 o                         
  -3   1   1       2335.47       2402.90        27.53 o                         
  -2   1   1        809.29       1005.83         9.93 o                         
  -1   1   1       4039.59       3774.42        52.74 o                         
   1   1   1          7.30          2.88         0.81 o                         
   2   1   1       1002.31        892.25        23.38 o                         
   3   1   1        887.83        920.21        24.91 o                         
   4   1   1        991.82        937.69        26.22 o                         
   5   1   1        271.61        255.18        12.45 o                         
   6   1   1         40.97         36.49         6.77 o                         
  -8   2   1         21.25         10.28         3.24 o                         
  -7   2   1        104.12         88.41         5.27 o                         
  -6   2   1         99.46         96.03         3.08 o                         
  -5   2   1       1056.00       1069.08        12.11 o                         
  -4   2   1         48.19         29.40         1.87 o                         
  -3   2   1         83.46        110.49         2.79 o                         
  -2   2   1       7332.60       7135.33        57.69 o                         
  -1   2   1        255.14        230.96         8.21 o                         
   0   2   1       2442.68       2565.98        58.94 o                         
   1   2   1       1853.71       1551.85        14.11 o                         
   2   2   1        988.04        951.25        11.82 o                         
   3   2   1       1195.46       1570.66        16.84 o                         
   4   2   1        121.49        163.86        10.92 o                         
   5   2   1        276.52        256.71        13.76 o                         
   6   2   1        401.21        405.49        17.91 o                         
 -10   3   1          0.00         12.67         5.46 o                         
  -9   3   1          0.29          4.59         5.24 o                         
  -8   3   1         40.95         33.95         3.53 o                         
  -7   3   1         22.62         19.59         2.73 o                         
  -6   3   1          3.08          0.45         1.83 o                         
  -5   3   1         13.80         14.91         1.98 o                         
  -4   3   1        136.78        129.87         3.68 o                         
  -3   3   1        140.30        124.41         2.64 o                         
  -2   3   1        158.38        173.67         3.53 o                         
  -1   3   1       1063.34       1221.48        11.20 o                         
   0   3   1          1.69          2.30         1.69 o                         
   1   3   1        626.59        728.14         8.33 o                         
   2   3   1         10.97         21.45         1.54 o                         
   3   3   1        505.45        366.94         5.86 o                         
   4   3   1        526.87        597.29         8.05 o                         
   5   3   1          0.64          0.64         2.27 o                         
   6   3   1        854.68        789.79        11.35 o                         
 -10   4   1         56.58         76.16         6.18 o                         
  -9   4   1         67.58         86.36         6.10 o                         
  -8   4   1          6.18          9.25         3.41 o                         
  -7   4   1        475.26        412.79         8.18 o                         
  -6   4   1          0.08          0.69         1.99 o                         
  -5   4   1        498.05        504.98         7.51 o                         
  -4   4   1        542.59        537.21         6.38 o                         
  -3   4   1       7120.43       7364.15        64.27 o                         
  -2   4   1       4064.42       4240.25        37.68 o                         
  -1   4   1        641.49        668.57         7.80 o                         
   0   4   1       9621.48       9676.47        83.47 o                         
   1   4   1         15.69         36.34         2.14 o                         
   2   4   1       3692.08       4306.19        38.01 o                         
   3   4   1        627.42        628.48         8.93 o                         
   4   4   1        229.05        218.26         5.64 o                         
   5   4   1        447.75        405.55         7.57 o                         
   6   4   1         34.03         37.60         3.35 o                         
   7   4   1         10.10          8.82         3.44 o                         
   8   4   1         10.70          7.12         5.46 o                         
 -10   5   1        698.30        702.08        17.53 o                         
  -9   5   1          4.82         -0.92         4.63 o                         
  -8   5   1         94.98         82.49         6.41 o                         
  -7   5   1        130.10        104.86         4.95 o                         
  -6   5   1       2266.43       2105.83        28.30 o                         
  -5   5   1         88.90        126.04         3.58 o                         
  -4   5   1         15.71          9.55         2.12 o                         
  -3   5   1        432.21        521.41         6.46 o                         
  -2   5   1       4426.14       4047.60        36.54 o                         
  -1   5   1       1280.47       1016.39        11.95 o                         
   0   5   1        456.55        493.24         6.71 o                         
   1   5   1        736.04        884.55         9.82 o                         
   2   5   1          0.36         -0.58         1.77 o                         
   3   5   1        184.03        149.89         3.48 o                         
   4   5   1          0.02          5.28         2.87 o                         
   5   5   1        314.75        301.75        11.62 o                         
   6   5   1        576.68        579.23        12.18 o                         
   7   5   1        153.41        138.59         8.34 o                         
   8   5   1          5.45          1.69         5.40 o                         
   9   5   1         72.10         82.93         7.57 o                         
 -10   6   1          2.80         19.09         5.48 o                         
  -9   6   1         33.73         21.48         5.68 o                         
  -8   6   1         11.68          4.93         4.78 o                         
  -7   6   1        312.24        302.39        16.16 o                         
  -6   6   1        780.22        760.11        11.03 o                         
  -5   6   1        134.03        168.73         6.01 o                         
  -4   6   1        406.77        428.51         7.85 o                         
  -3   6   1        382.94        384.37         6.29 o                         
  -2   6   1       2309.43       2553.85        28.02 o                         
  -1   6   1        396.79        511.75         7.94 o                         
   0   6   1        111.46        116.72         4.05 o                         
   1   6   1        605.63        777.04        10.13 o                         
   2   6   1       1377.81       1477.97        16.32 o                         
   3   6   1         27.60         43.34         3.13 o                         
   4   6   1          0.46          3.46         3.16 o                         
   5   6   1          1.72          0.22         4.02 o                         
   6   6   1         29.81         36.53         6.56 o                         
   7   6   1          1.52          1.64         6.02 o                         
   8   6   1          6.96         -0.51         7.10 o                         
 -10   7   1        239.42        259.76        12.44 o                         
  -9   7   1         28.95         32.18         6.02 o                         
  -8   7   1          3.53          7.14         6.99 o                         
  -7   7   1         55.73         51.61         9.02 o                         
  -6   7   1          4.23          3.63         2.81 o                         
  -5   7   1          7.06          8.47         2.57 o                         
  -4   7   1          0.28          8.11         2.60 o                         
  -3   7   1        272.55        228.25         5.71 o                         
  -2   7   1        206.61        156.59         5.48 o                         
  -1   7   1        407.39        397.39         8.04 o                         
   0   7   1        595.37        659.75        10.69 o                         
   1   7   1        134.16        117.43         4.18 o                         
   2   7   1        706.91        693.04        13.81 o                         
   3   7   1        146.75        138.40         4.89 o                         
   4   7   1         43.15         51.10         4.58 o                         
   5   7   1        473.88        475.49        16.06 o                         
   6   7   1          3.21          5.92         6.48 o                         
   7   7   1          8.77          8.08         6.80 o                         
   8   7   1          1.31          0.93         7.03 o                         
 -10   8   1         33.97         44.23         7.41 o                         
  -9   8   1          0.29          7.04         5.79 o                         
  -8   8   1         29.62         26.07         6.09 o                         
  -7   8   1         85.93         78.39         7.65 o                         
  -6   8   1       1053.22       1020.38        19.75 o                         
  -5   8   1          1.16         -1.85         2.45 o                         
  -4   8   1          0.12         -2.22         2.85 o                         
  -3   8   1          6.92          1.91         3.01 o                         
  -2   8   1         44.84         35.92         4.08 o                         
  -1   8   1          5.60         12.56         3.66 o                         
   0   8   1         75.35        111.34         7.19 o                         
   1   8   1        207.55        225.49         6.60 o                         
   2   8   1         31.25         34.60         3.14 o                         
   3   8   1         29.50         37.69         5.68 o                         
   4   8   1          1.09         -2.14         6.41 o                         
   5   8   1         62.76         66.62         8.73 o                         
   6   8   1         14.18          6.20         7.56 o                         
   7   8   1          0.00         -3.10         7.49 o                         
 -10   9   1         12.07         15.91         6.75 o                         
  -9   9   1          1.50         13.96         6.56 o                         
  -8   9   1         17.14         27.63         6.79 o                         
  -7   9   1         77.06         89.47         8.48 o                         
  -6   9   1          6.76          1.39         5.85 o                         
  -5   9   1          2.02         -1.12         4.26 o                         
  -4   9   1         31.18         33.61         4.41 o                         
  -3   9   1        347.54        316.67         8.05 o                         
  -2   9   1         23.21         18.89         3.57 o                         
  -1   9   1        457.39        451.48        10.72 o                         
   0   9   1        549.17        527.67        11.57 o                         
   1   9   1         17.41         14.67         4.92 o                         
   2   9   1         90.95         97.27         5.97 o                         
   3   9   1        112.90        120.77        10.42 o                         
   4   9   1          0.00         -5.52         7.33 o                         
   5   9   1          0.07         -0.90         7.80 o                         
   6   9   1          1.84          5.37         8.96 o                         
   7   9   1          4.85          3.63         8.42 o                         
  -9  10   1        130.70        147.94        11.04 o                         
  -8  10   1         79.10         90.91        15.84 o                         
  -7  10   1         87.23         71.67         8.72 o                         
  -6  10   1         10.68         -7.16         5.85 o                         
  -5  10   1         41.62         45.01         7.16 o                         
  -4  10   1         32.45         15.40         4.46 o                         
  -3  10   1          1.64         -5.30         3.53 o                         
  -2  10   1         16.64          9.75         3.90 o                         
  -1  10   1        630.01        661.84        15.07 o                         
   0  10   1        465.76        459.07        11.62 o                         
   1  10   1        422.23        375.21        10.63 o                         
   2  10   1          0.19         -3.32         4.98 o                         
   3  10   1          4.86         -5.27         8.03 o                         
   4  10   1          5.94         -0.86         8.34 o                         
   5  10   1         96.47         69.97        10.80 o                         
   6  10   1          3.16        -12.74         8.50 o                         
  -9  11   1        153.32        154.37        11.94 o                         
  -8  11   1        114.10        121.45        10.87 o                         
  -7  11   1        293.37        310.01        15.59 o                         
  -6  11   1         13.87          4.37         6.53 o                         
  -5  11   1          0.14         -7.13         4.76 o                         
  -4  11   1          5.33          2.44         4.49 o                         
  -3  11   1        141.29        152.80         7.88 o                         
  -2  11   1        146.60        121.91         6.65 o                         
  -1  11   1        102.80        110.41         6.12 o                         
   0  11   1         96.68         99.51         6.92 o                         
   1  11   1        415.67        433.60        15.59 o                         
   2  11   1        247.77        217.81        14.13 o                         
   3  11   1        311.64        310.80        46.97 o                         
   4  11   1          3.23         -2.78         9.11 o                         
   5  11   1         95.95         98.20        12.20 o                         
   6  11   1          6.10         -7.07         7.22 o                         
  -9  12   1          8.40         27.81        10.38 o                         
  -8  12   1          3.56          4.80         7.15 o                         
  -7  12   1         45.64         43.18         8.61 o                         
  -6  12   1         10.84         12.62         7.37 o                         
  -5  12   1        104.55         70.48        18.13 o                         
  -4  12   1         17.88         17.32         5.96 o                         
  -3  12   1        524.39        533.71        13.76 o                         
  -2  12   1         62.47         68.02         6.67 o                         
  -1  12   1        307.29        307.07        10.97 o                         
   0  12   1         89.40         88.41         8.54 o                         
   1  12   1          0.93         -1.21         9.48 o                         
   2  12   1        177.33        174.95        14.28 o                         
   3  12   1        344.77        274.67        16.92 o                         
   4  12   1         85.17         85.83        12.49 o                         
   5  12   1         23.50         15.18        10.97 o                         
  -8  13   1        197.17        199.63        14.43 o                         
  -7  13   1          3.90          1.72         7.41 o                         
  -6  13   1         60.35         52.53         9.10 o                         
  -5  13   1         18.65         25.33         7.99 o                         
  -4  13   1        192.74        193.80        11.01 o                         
  -3  13   1        127.10        154.08         8.79 o                         
  -2  13   1         79.24         76.18         7.22 o                         
  -1  13   1         15.17          3.59         9.61 o                         
   0  13   1          3.08          8.79         7.53 o                         
   1  13   1        241.21        220.82        31.02 o                         
   2  13   1         88.99         88.55        21.08 o                         
   3  13   1          0.07         -1.52        10.39 o                         
   4  13   1         35.91         33.40        12.02 o                         
  -8  14   1          1.06          8.50         8.24 o                         
  -7  14   1        113.13        122.05        12.51 o                         
  -6  14   1          0.32         11.46        11.36 o                         
  -5  14   1          9.08         -5.44         7.41 o                         
  -4  14   1         13.02          8.21         6.48 o                         
  -3  14   1         45.19         57.79         7.79 o                         
  -2  14   1         15.39         -1.26        11.44 o                         
  -1  14   1          0.37          0.82         7.22 o                         
   0  14   1         63.78         77.22        12.97 o                         
   1  14   1         60.97         54.54        14.86 o                         
   2  14   1         40.32         40.38        14.75 o                         
   3  14   1         59.26         57.89        29.71 o                         
  -7  15   1          1.52         15.35        10.38 o                         
  -6  15   1         20.66         22.91         9.03 o                         
  -5  15   1         19.71         19.63         8.79 o                         
  -4  15   1         87.15         84.18        11.03 o                         
  -3  15   1         49.54         73.27        11.91 o                         
  -2  15   1         29.59         31.10         8.57 o                         
  -1  15   1         71.97         69.20        13.88 o                         
   0  15   1          0.13        -12.86        11.25 o                         
   1  15   1         19.74         38.56        18.90 o                         
   2  15   1         59.99         97.97        15.76 o                         
  -5  16   1         17.08         29.67         9.83 o                         
  -4  16   1        249.48        320.72        27.53 o                         
  -3  16   1         36.21         34.34        11.07 o                         
  -2  16   1          0.61        -12.89        17.04 o                         
  -1  16   1         85.59         97.16        15.34 o                         
   0  16   1          0.20        -10.15        21.19 o                         
   0 -16   2         91.26        159.97        17.45 o                         
   1 -16   2         80.10         68.61        14.19 o                         
   2 -16   2          3.08          8.96        17.70 o                         
   3 -16   2          1.78         -5.74         9.60 o                         
   4 -16   2          6.21         33.64        14.64 o                         
   5 -16   2        121.53        161.58        14.44 o                         
  -2 -15   2          8.96          2.86        14.20 o                         
  -1 -15   2          0.70         -2.74        15.18 o                         
   0 -15   2         23.56         24.58        12.19 o                         
   1 -15   2          5.46         -0.27        11.32 o                         
   2 -15   2         67.10         63.60         9.61 o                         
   3 -15   2          0.00          7.24         9.48 o                         
   4 -15   2          9.96         22.45         8.96 o                         
   5 -15   2         19.01         21.98         8.96 o                         
   6 -15   2         13.01         23.81         9.42 o                         
   7 -15   2         29.19         57.10        13.55 o                         
  -3 -14   2          1.07          4.04        11.74 o                         
  -2 -14   2         29.52         19.92        12.05 o                         
  -1 -14   2          0.93        -15.08        22.72 o                         
   0 -14   2          3.17          6.72        11.04 o                         
   1 -14   2          6.14         -1.21         7.03 o                         
   2 -14   2         97.87        104.63        10.46 o                         
   3 -14   2         18.06          9.81         7.10 o                         
   4 -14   2          5.38         -1.43         7.34 o                         
   5 -14   2          2.86         24.06         8.65 o                         
   6 -14   2         37.31         34.11         9.25 o                         
   7 -14   2          1.50          1.29         8.11 o                         
  -4 -13   2          0.00        -15.27        10.18 o                         
  -3 -13   2          5.81          8.17        10.89 o                         
  -2 -13   2         65.88         66.80        33.54 o                         
  -1 -13   2         47.81         38.49        11.47 o                         
   0 -13   2         47.04         44.74         8.13 o                         
   1 -13   2         41.12         44.41        11.14 o                         
   2 -13   2          1.99          7.10         5.59 o                         
   3 -13   2        122.13        132.43         8.40 o                         
   4 -13   2         23.07         18.09         6.41 o                         
   5 -13   2          6.25          1.37         7.41 o                         
   6 -13   2        111.67        113.97        11.43 o                         
   7 -13   2          1.06         -0.89         7.41 o                         
   8 -13   2        375.77        404.02        24.03 o                         
  -5 -12   2         45.09         59.05        18.68 o                         
  -4 -12   2          0.10         15.88        10.18 o                         
  -3 -12   2          0.02          0.21         9.27 o                         
  -2 -12   2         58.04         79.24        11.73 o                         
  -1 -12   2        782.27        766.08        27.53 o                         
   0 -12   2        198.56        198.32        10.93 o                         
   1 -12   2         10.07         17.53         5.53 o                         
   2 -12   2        399.10        384.94        13.94 o                         
   3 -12   2        153.67        135.14         7.82 o                         
   4 -12   2          3.13         -7.08         5.37 o                         
   5 -12   2         10.52          3.22         6.78 o                         
   6 -12   2         86.45         83.19         9.85 o                         
   7 -12   2        164.24        163.19        19.33 o                         
   8 -12   2         22.33         12.02         7.42 o                         
   9 -12   2          0.28          6.50         7.65 o                         
  -6 -11   2         58.22         67.56         9.09 o                         
  -5 -11   2          0.76         -6.55        10.35 o                         
  -4 -11   2          0.06         -4.59         6.85 o                         
  -3 -11   2         13.21          9.84         7.02 o                         
  -2 -11   2          3.26         14.63         6.81 o                         
  -1 -11   2        519.20        526.21        13.63 o                         
   0 -11   2        157.67        158.09         7.05 o                         
   1 -11   2        487.12        475.84        11.17 o                         
   2 -11   2        270.18        320.24         9.51 o                         
   3 -11   2        347.94        331.84        10.76 o                         
   4 -11   2        345.00        300.26        10.37 o                         
   5 -11   2          3.84          0.36         5.15 o                         
   6 -11   2          0.58          3.93         6.49 o                         
   7 -11   2        320.30        284.77        14.91 o                         
   8 -11   2        118.94        105.03        10.35 o                         
   9 -11   2          1.10          0.86         6.91 o                         
  -6 -10   2         10.76          7.11         6.89 o                         
  -5 -10   2         69.42         64.15         8.16 o                         
  -4 -10   2         24.37         24.69         7.42 o                         
  -3 -10   2         29.60         22.72        10.30 o                         
  -2 -10   2        576.26        575.61        13.37 o                         
  -1 -10   2         17.56         20.81         4.26 o                         
   0 -10   2         22.84         21.54         4.13 o                         
   1 -10   2        954.22        903.61        14.86 o                         
   2 -10   2        744.15        713.81        12.88 o                         
   3 -10   2        211.58        200.49         7.38 o                         
   4 -10   2        696.51        634.62        14.03 o                         
   5 -10   2        390.65        306.38         9.38 o                         
   6 -10   2        283.35        278.81        28.18 o                         
   7 -10   2         29.02         28.16         7.09 o                         
   8 -10   2          0.14         -8.67         5.78 o                         
   9 -10   2         82.80        100.73         9.61 o                         
  -7  -9   2         50.00         40.77         7.43 o                         
  -6  -9   2          2.43          5.37         6.27 o                         
  -5  -9   2         24.52         22.66         8.69 o                         
  -4  -9   2         33.86         35.31         6.52 o                         
  -3  -9   2         51.95         46.32         6.64 o                         
  -2  -9   2         41.61         41.09         4.52 o                         
  -1  -9   2         54.93         63.81         4.65 o                         
   0  -9   2         17.26         19.67         3.73 o                         
   1  -9   2          1.66          0.96         3.30 o                         
   2  -9   2        482.71        506.28        12.53 o                         
   3  -9   2        187.70        204.30         6.79 o                         
   4  -9   2        211.17        206.68         6.72 o                         
   5  -9   2         57.81         43.01         4.10 o                         
   6  -9   2       1505.97       1356.31        31.13 o                         
   7  -9   2          5.55         -4.38         5.47 o                         
   8  -9   2         29.74         41.44         8.41 o                         
   9  -9   2         97.22         96.13         9.10 o                         
  10  -9   2          0.11         14.27         6.48 o                         
  -7  -8   2          1.52          0.28         5.82 o                         
  -6  -8   2         16.36         17.22         5.98 o                         
  -5  -8   2         23.33         21.70         5.84 o                         
  -4  -8   2          0.56          9.11         5.22 o                         
  -3  -8   2         15.57          6.48         3.42 o                         
  -2  -8   2        193.55        195.56         6.06 o                         
  -1  -8   2         50.78         57.03         4.10 o                         
   0  -8   2        364.07        386.77         8.48 o                         
   1  -8   2        116.61        111.85         6.73 o                         
   2  -8   2         57.20         54.23         6.16 o                         
   3  -8   2          0.02          3.13         2.46 o                         
   4  -8   2        869.97        876.89        11.92 o                         
   5  -8   2       1289.72       1283.24        14.39 o                         
   6  -8   2        113.64        102.25         7.92 o                         
   7  -8   2        120.75         96.35         7.95 o                         
   8  -8   2         42.63         51.66         6.86 o                         
   9  -8   2         69.43         63.38         7.41 o                         
  10  -8   2         39.23         50.55         7.41 o                         
  -8  -7   2         10.72          5.16         5.77 o                         
  -7  -7   2         46.17         41.70         6.22 o                         
  -6  -7   2         47.32         51.26         6.16 o                         
  -5  -7   2          5.22         13.61        10.06 o                         
  -4  -7   2         10.82          9.69         3.48 o                         
  -3  -7   2        155.33        174.97         9.33 o                         
  -2  -7   2         62.14         57.86         3.60 o                         
  -1  -7   2        532.80        499.79         7.63 o                         
   0  -7   2       1244.05       1343.51        15.96 o                         
   1  -7   2       1004.66        943.34        14.98 o                         
   2  -7   2       1726.77       1785.34        18.41 o                         
   3  -7   2        797.00        782.14         9.86 o                         
   4  -7   2         77.28         53.51         2.96 o                         
   5  -7   2       3372.32       3327.31        29.14 o                         
   6  -7   2          1.17          4.73         2.61 o                         
   7  -7   2          9.18          6.48         5.09 o                         
   8  -7   2          9.24          5.88         5.09 o                         
   9  -7   2          0.00          6.19         6.12 o                         
  10  -7   2         45.53         48.74         7.32 o                         
  -8  -6   2         14.70         18.86         5.51 o                         
  -7  -6   2         10.47         12.67         5.01 o                         
  -6  -6   2         85.80         91.43         6.33 o                         
  -5  -6   2        389.97        424.43         9.73 o                         
  -4  -6   2        136.04        125.33         4.86 o                         
  -3  -6   2        445.33        519.95         8.58 o                         
  -2  -6   2        172.62        163.00         4.93 o                         
  -1  -6   2       5636.06       5383.17        45.28 o                         
   0  -6   2        255.17        221.94         4.75 o                         
   1  -6   2        671.87        669.72         8.12 o                         
   2  -6   2         98.86        172.88         4.53 o                         
   3  -6   2       5657.56       5834.09        46.00 o                         
   4  -6   2       2037.08       2039.22        18.58 o                         
   5  -6   2        302.42        296.15         5.78 o                         
   6  -6   2          8.27         17.02         2.88 o                         
   7  -6   2        366.78        380.09        10.00 o                         
   8  -6   2        520.91        499.00        23.70 o                         
   9  -6   2          0.20          2.19         4.69 o                         
  10  -6   2         13.98         16.49         5.41 o                         
  -9  -5   2         67.65         98.41        10.27 o                         
  -8  -5   2         75.70         70.93         7.34 o                         
  -7  -5   2        118.50        110.02         6.97 o                         
  -6  -5   2        505.21        488.37         9.82 o                         
  -5  -5   2        564.26        454.84         8.26 o                         
  -4  -5   2        249.01        249.14         7.73 o                         
  -3  -5   2          0.05          1.87         2.31 o                         
  -2  -5   2       1414.90       1482.15        13.36 o                         
  -1  -5   2         22.96         15.93         1.93 o                         
   0  -5   2        677.87        762.64         8.01 o                         
   1  -5   2         50.39         64.12         2.91 o                         
   2  -5   2       1397.21       1416.34        12.04 o                         
   3  -5   2        914.37        820.14        12.85 o                         
   4  -5   2        632.00        621.87        11.32 o                         
   5  -5   2        124.70        132.68         4.41 o                         
   6  -5   2        205.73        197.94         5.28 o                         
   7  -5   2         86.59         83.12         5.65 o                         
   8  -5   2         82.73         85.12         5.21 o                         
   9  -5   2          8.03          8.45         4.56 o                         
  10  -5   2          7.33         23.70         5.10 o                         
  -9  -4   2         30.10         46.23        16.82 o                         
  -8  -4   2          3.19          2.07         5.00 o                         
  -7  -4   2         12.70          9.74         5.08 o                         
  -6  -4   2       1029.22        985.55        12.95 o                         
  -5  -4   2        948.86        890.91        13.24 o                         
  -4  -4   2         23.37         24.96         2.79 o                         
  -3  -4   2       1091.21       1052.88        10.24 o                         
  -2  -4   2        480.14        436.11         5.02 o                         
  -1  -4   2       2770.87       2790.75        21.44 o                         
   0  -4   2       2591.84       2427.85        18.82 o                         
   1  -4   2        851.59        735.62         7.00 o                         
   2  -4   2        182.49        175.24         3.21 o                         
   3  -4   2        637.99        701.27         9.40 o                         
   4  -4   2       1241.30       1169.58        11.66 o                         
   5  -4   2        147.16        109.83         3.63 o                         
   6  -4   2        154.21        170.18         4.52 o                         
   7  -4   2        540.71        520.08         8.14 o                         
   8  -4   2         24.18         24.40         3.61 o                         
   9  -4   2         98.18         96.11        13.98 o                         
  10  -4   2         18.70         20.63         6.34 o                         
  -9  -3   2         23.48         19.01         6.55 o                         
  -8  -3   2         40.28         38.58         4.12 o                         
  -7  -3   2       1128.99       1081.04        17.40 o                         
  -6  -3   2         18.50         23.75         3.41 o                         
  -5  -3   2         41.94         45.17         2.75 o                         
  -4  -3   2        203.50        203.24         4.48 o                         
  -3  -3   2          2.56         14.04         2.19 o                         
  -2  -3   2        228.49        180.61         3.44 o                         
  -1  -3   2       1784.95       1748.46        13.79 o                         
   0  -3   2       3968.32       4004.76        27.04 o                         
   1  -3   2      12147.78      12396.19        88.38 o                         
   2  -3   2       5385.50       5497.57        42.27 o                         
   3  -3   2         85.73         81.27         2.36 o                         
   4  -3   2        198.95        222.68         4.35 o                         
   5  -3   2          2.24          4.31         1.66 o                         
   6  -3   2        340.87        361.95         6.81 o                         
   7  -3   2         24.95         19.36         2.53 o                         
   8  -3   2          2.46         -1.30         3.97 o                         
   9  -3   2         49.50         44.62         6.34 o                         
  10  -3   2         38.27         41.95         6.77 o                         
  -7  -2   2        560.52        594.49        12.90 o                         
  -6  -2   2        367.72        377.93         6.25 o                         
  -5  -2   2         85.58         93.18         2.98 o                         
  -4  -2   2         12.33          7.71         1.83 o                         
  -3  -2   2        180.06        144.65         3.83 o                         
  -2  -2   2        337.37        396.08         4.29 o                         
  -1  -2   2       5323.34       5657.55        39.07 o                         
   0  -2   2        913.14        840.73         6.45 o                         
   1  -2   2       2812.85       2831.42        19.09 o                         
   2  -2   2        859.86        878.09        10.31 o                         
   3  -2   2       1032.25       1050.64        11.88 o                         
   4  -2   2        216.37        144.83         3.54 o                         
   5  -2   2        355.78        327.45         5.30 o                         
   6  -2   2         24.67         22.24         2.85 o                         
  -7  -1   2          9.59          5.24         6.77 o                         
  -6  -1   2        108.07         99.03         6.72 o                         
  -5  -1   2          2.60          3.71         3.78 o                         
  -4  -1   2        124.17        123.02         2.98 o                         
  -3  -1   2        128.04        141.36         3.11 o                         
  -2  -1   2        635.16        676.80         5.98 o                         
  -1  -1   2       7245.57       7458.39        53.42 o                         
   0  -1   2         83.07         27.77         1.42 o                         
   1  -1   2       3324.01       3207.96        39.86 o                         
   2  -1   2       5093.89       5602.51        51.69 o                         
   3  -1   2        307.30        299.12         4.42 o                         
  -7   0   2         30.54         18.13         7.43 o                         
  -6   0   2         21.84         22.51         5.02 o                         
  -5   0   2        126.43        134.20        11.03 o                         
  -4   0   2         73.11         72.50         2.85 o                         
  -3   0   2        659.21        652.85         7.23 o                         
  -2   0   2       5622.74       5269.43        37.73 o                         
  -1   0   2         34.26         57.91         2.39 o                         
   0   0   2       3019.21       1124.05        27.96 o                         
   1   0   2          8.56          0.15         0.66 o                         
   2   0   2      10403.30      10843.39       122.04 o                         
   3   0   2       4496.46       4542.07       100.72 o                         
   4   0   2        188.07        184.39         8.74 o                         
   5   0   2          5.55         14.64         4.37 o                         
   6   0   2        319.36        308.92        12.23 o                         
  -8   1   2         12.49         22.94         5.02 o                         
  -7   1   2         42.81         43.46         3.64 o                         
  -6   1   2          3.61          6.59         2.46 o                         
  -5   1   2        441.59        480.80         6.02 o                         
  -4   1   2        294.15        286.54         4.25 o                         
  -3   1   2        305.16        258.43         4.00 o                         
  -2   1   2        105.84        112.57         2.17 o                         
  -1   1   2      10971.67      11255.53       168.69 o                         
   1   1   2          1.98         23.42         1.42 o                         
   2   1   2      16149.74      17649.81       229.69 o                         
   4   1   2       3971.87       4307.64        98.31 o                         
   5   1   2        472.22        479.11        16.82 o                         
   6   1   2         20.55         20.97         5.68 o                         
  -9   2   2        337.15        300.28        15.07 o                         
  -8   2   2          1.55          1.60         2.90 o                         
  -7   2   2        136.68        150.17         5.63 o                         
  -6   2   2         11.84         11.52         2.05 o                         
  -5   2   2          0.47          0.30         1.89 o                         
  -4   2   2         36.60         51.53         2.19 o                         
  -3   2   2         10.69          7.83         1.20 o                         
  -2   2   2        144.41        183.05         3.38 o                         
  -1   2   2         31.41         11.04         1.48 o                         
   0   2   2       1801.97       1731.19        14.80 o                         
   1   2   2       2777.64       2757.60        26.34 o                         
   2   2   2       1506.46       1681.25        20.15 o                         
   3   2   2        104.09        122.66         3.38 o                         
   4   2   2         16.18         16.46         1.70 o                         
   5   2   2         47.74         55.71         7.65 o                         
   6   2   2        378.65        352.18        16.39 o                         
 -10   3   2        562.77        569.87        14.21 o                         
  -9   3   2          0.00          3.88         4.16 o                         
  -8   3   2         15.58         16.91         4.82 o                         
  -7   3   2         23.67         21.81         2.56 o                         
  -6   3   2          0.51         -3.01         2.18 o                         
  -5   3   2        144.43        196.24         4.55 o                         
  -4   3   2          9.57          5.07         2.03 o                         
  -3   3   2         19.55         36.92         1.75 o                         
  -2   3   2       2451.88       2475.54        22.53 o                         
  -1   3   2       2727.51       2630.79        22.65 o                         
   0   3   2       1060.28       1145.13        11.38 o                         
   1   3   2       5047.01       5129.50        48.30 o                         
   2   3   2        905.78        898.33        20.55 o                         
   3   3   2       2596.49       2768.01        29.46 o                         
   4   3   2        297.82        329.06         5.66 o                         
   5   3   2         80.49        115.40         3.68 o                         
   6   3   2         26.62         17.94         2.44 o                         
   7   3   2         44.44         33.26         6.23 o                         
 -10   4   2         93.20         81.49         6.55 o                         
  -9   4   2          4.95          5.13         4.48 o                         
  -8   4   2        121.42        119.20         7.65 o                         
  -7   4   2          1.34         -2.11         2.29 o                         
  -6   4   2         74.37         61.53         3.19 o                         
  -5   4   2          0.59         -0.33         2.14 o                         
  -4   4   2         28.03         14.76         2.05 o                         
  -3   4   2          3.65          0.60         1.33 o                         
  -2   4   2       4684.82       4448.80        39.56 o                         
  -1   4   2         91.91         60.09         2.61 o                         
   0   4   2          1.83         27.64         2.20 o                         
   1   4   2        235.21        213.34         4.06 o                         
   2   4   2       4068.77       4768.87        53.00 o                         
   3   4   2          6.87         -1.67         2.13 o                         
   4   4   2        142.64        120.66         4.10 o                         
   5   4   2         63.29         63.83         3.51 o                         
   6   4   2        413.40        374.94         7.58 o                         
   7   4   2         30.03         31.79         3.86 o                         
   8   4   2          5.16         -2.40         4.79 o                         
   9   4   2         11.82          5.46         7.21 o                         
 -10   5   2        238.20        273.14        12.13 o                         
  -9   5   2        551.81        573.95        15.53 o                         
  -8   5   2         11.52         16.94         5.02 o                         
  -7   5   2       1000.16        938.07        12.76 o                         
  -6   5   2         18.20         15.27         2.71 o                         
  -5   5   2         25.79         25.22         2.38 o                         
  -4   5   2        399.05        444.47         6.86 o                         
  -3   5   2        480.61        511.81         9.20 o                         
  -2   5   2       2841.16       2778.92        25.94 o                         
  -1   5   2        724.26        696.49         9.17 o                         
   0   5   2        438.33        403.79         6.06 o                         
   1   5   2        545.50        563.12         7.20 o                         
   2   5   2       2062.64       2146.27        21.97 o                         
   3   5   2        115.41        127.76         3.43 o                         
   4   5   2        140.32        144.53         5.20 o                         
   5   5   2        528.21        516.77        12.58 o                         
   6   5   2         77.27         67.71         5.05 o                         
   7   5   2          0.20          2.18         5.25 o                         
   8   5   2          0.71          4.16         7.54 o                         
 -10   6   2          4.93          4.63         5.29 o                         
  -9   6   2         48.38         48.35        13.55 o                         
  -8   6   2         44.72         59.80         7.65 o                         
  -7   6   2       2114.78       1979.42        29.66 o                         
  -6   6   2        504.29        448.11         8.96 o                         
  -5   6   2         44.29         36.10         2.67 o                         
  -4   6   2        334.64        373.17         8.43 o                         
  -3   6   2         46.07         21.35         2.72 o                         
  -2   6   2       3600.37       3871.20        42.11 o                         
  -1   6   2       1593.18       1460.02        16.51 o                         
   0   6   2         16.25          3.93         2.56 o                         
   1   6   2        110.51        123.72         4.06 o                         
   2   6   2        815.58        714.60         9.52 o                         
   3   6   2         21.66         21.25         2.75 o                         
   4   6   2         27.89         22.25         3.59 o                         
   5   6   2         13.51          9.52         4.23 o                         
   6   6   2        586.45        539.43        16.22 o                         
   7   6   2          1.02          2.57         6.02 o                         
   8   6   2         24.41         20.75         6.95 o                         
 -10   7   2        139.81        133.69         9.42 o                         
  -9   7   2         61.10         69.40         7.40 o                         
  -8   7   2          6.29          8.70         5.38 o                         
  -7   7   2        110.03        105.60         5.91 o                         
  -6   7   2       2713.64       2526.76        29.39 o                         
  -5   7   2         24.20         25.54         3.45 o                         
  -4   7   2        718.78        716.07        10.20 o                         
  -3   7   2         48.25         60.89         3.92 o                         
  -2   7   2          0.01         -1.87         2.74 o                         
  -1   7   2        884.62        965.68        15.34 o                         
   0   7   2        970.35        871.22        12.66 o                         
   1   7   2        106.47        102.46         4.04 o                         
   2   7   2        145.38        122.80         4.92 o                         
   3   7   2        130.07        124.28         4.75 o                         
   4   7   2          0.02          0.44         3.44 o                         
   5   7   2        761.09        774.46        20.62 o                         
   6   7   2        498.69        514.52        17.07 o                         
   7   7   2         32.15         34.68         8.19 o                         
   8   7   2         43.86         54.65         8.65 o                         
 -10   8   2          2.47          8.58        10.92 o                         
  -9   8   2          0.27          6.93         5.87 o                         
  -8   8   2        185.01        188.39        10.74 o                         
  -7   8   2        369.42        336.95        15.15 o                         
  -6   8   2        460.93        443.23        12.39 o                         
  -5   8   2        155.67        137.07         5.60 o                         
  -4   8   2         68.85         58.55         4.14 o                         
  -3   8   2          5.46          3.05         4.51 o                         
  -2   8   2        221.89        200.29         7.34 o                         
  -1   8   2        373.90        398.33         9.59 o                         
   0   8   2       1084.33       1113.76        17.51 o                         
   1   8   2        213.19        213.91         6.51 o                         
   2   8   2          7.37          2.16         2.50 o                         
   3   8   2        170.39        173.51        18.03 o                         
   4   8   2        182.82        152.13        10.66 o                         
   5   8   2          9.44         18.66        10.81 o                         
   6   8   2         92.80         84.22         9.65 o                         
   7   8   2         70.35         78.73        10.60 o                         
 -10   9   2          0.43         15.41         6.78 o                         
  -9   9   2          2.51          8.87         6.40 o                         
  -8   9   2        134.69        144.45        10.27 o                         
  -7   9   2         55.15         50.80         7.55 o                         
  -6   9   2          7.64          7.21         5.93 o                         
  -5   9   2        150.44        151.93         7.90 o                         
  -4   9   2         13.12          9.22         3.92 o                         
  -3   9   2         20.07         23.02         3.72 o                         
  -2   9   2         55.38         61.88         5.21 o                         
  -1   9   2        822.67        844.34        15.25 o                         
   0   9   2       1294.01       1312.39        20.44 o                         
   1   9   2          9.83         13.35         4.38 o                         
   2   9   2          2.87          8.26         4.13 o                         
   3   9   2         58.15         64.12        15.62 o                         
   4   9   2        313.93        261.45        25.89 o                         
   5   9   2        144.57        146.33        11.82 o                         
   6   9   2         95.06         83.49        10.58 o                         
   7   9   2         48.72         62.52        10.27 o                         
  -9  10   2         58.43         85.37         9.42 o                         
  -8  10   2         12.52         20.22         7.00 o                         
  -7  10   2         10.79         16.41         6.79 o                         
  -6  10   2          1.93          2.07         6.07 o                         
  -5  10   2         40.28         38.30         5.78 o                         
  -4  10   2        203.18        201.19         8.04 o                         
  -3  10   2        211.73        231.38         7.92 o                         
  -2  10   2         64.38         97.56         6.45 o                         
  -1  10   2        503.56        509.09        12.23 o                         
   0  10   2        207.86        257.05        10.88 o                         
   1  10   2         22.25         29.94         6.19 o                         
   2  10   2        106.98        107.19        11.04 o                         
   3  10   2        330.95        291.77        15.60 o                         
   4  10   2          1.31         23.41         8.94 o                         
   5  10   2          1.89         -9.71        11.69 o                         
   6  10   2         49.34         63.51        27.20 o                         
  -9  11   2         41.51         45.12         8.63 o                         
  -8  11   2         11.01          7.23         7.06 o                         
  -7  11   2          6.64          5.53         6.95 o                         
  -6  11   2         55.13         57.95        11.25 o                         
  -5  11   2        218.26        177.73        16.19 o                         
  -4  11   2         23.32         32.14         5.42 o                         
  -3  11   2         44.43         43.29         5.79 o                         
  -2  11   2          9.10          8.17         5.07 o                         
  -1  11   2         17.32         20.71         5.07 o                         
   0  11   2       1968.97       1886.20        28.44 o                         
   1  11   2        239.47        234.98        11.87 o                         
   2  11   2        220.56        214.77        14.36 o                         
   3  11   2         42.81         54.29        10.58 o                         
   4  11   2          7.85         12.92         9.50 o                         
   5  11   2         58.24         52.32        11.12 o                         
  -9  12   2         83.34         96.49        11.26 o                         
  -8  12   2        101.52        118.60        11.27 o                         
  -7  12   2         10.16         21.49         7.84 o                         
  -6  12   2        212.88        194.65        13.26 o                         
  -5  12   2        133.74        102.86        10.12 o                         
  -4  12   2         94.46         87.38         7.99 o                         
  -3  12   2         25.45         13.40         5.39 o                         
  -2  12   2         71.83         89.41         7.11 o                         
  -1  12   2         42.86         51.68         6.17 o                         
   0  12   2         21.09         15.95         6.92 o                         
   1  12   2         10.61          5.03         9.81 o                         
   2  12   2         80.46        116.31        13.13 o                         
   3  12   2         29.56         18.16        10.96 o                         
   4  12   2          8.01         12.27        10.35 o                         
   5  12   2         20.46         17.34        11.04 o                         
  -8  13   2         18.08         10.78        12.23 o                         
  -7  13   2          8.61         17.97        10.81 o                         
  -6  13   2          5.93         16.88         7.93 o                         
  -5  13   2          9.62          4.36         7.43 o                         
  -4  13   2         58.70         64.65         7.76 o                         
  -3  13   2        106.40        118.40        10.56 o                         
  -2  13   2          1.56          4.19         5.57 o                         
  -1  13   2          5.84          9.15         9.79 o                         
   0  13   2        114.17        155.43        14.44 o                         
   1  13   2        205.09        160.12        15.29 o                         
   2  13   2         20.98         45.13        12.05 o                         
   3  13   2         18.33          7.76        13.00 o                         
   4  13   2          1.98          6.56        11.43 o                         
  -7  14   2         14.79         32.69         9.17 o                         
  -6  14   2          2.61         11.40        12.56 o                         
  -5  14   2         24.04         38.68         8.92 o                         
  -4  14   2         10.23          5.47         6.50 o                         
  -3  14   2          4.82          6.44        11.10 o                         
  -2  14   2          0.49         -5.18         6.68 o                         
  -1  14   2          0.03         -7.13         7.06 o                         
   0  14   2         17.88         25.00        16.82 o                         
   1  14   2         26.75         24.86        17.91 o                         
   2  14   2        190.31        179.90        17.07 o                         
   3  14   2          5.01          1.64        11.90 o                         
  -7  15   2          6.32         18.19         9.50 o                         
  -6  15   2         16.79         28.68         9.39 o                         
  -5  15   2          2.50         12.36        14.86 o                         
  -4  15   2          3.73          2.86         7.12 o                         
  -3  15   2          7.19         18.78         9.57 o                         
  -2  15   2         42.37         63.36         9.55 o                         
  -1  15   2          6.72         -6.09        11.27 o                         
   0  15   2         16.94         -9.37        11.73 o                         
   1  15   2          3.51         -3.55        14.64 o                         
   2  15   2          0.04         -3.02        14.64 o                         
  -5  16   2         30.30         44.40        10.12 o                         
  -4  16   2         47.62         76.68        17.04 o                         
  -3  16   2         27.16         44.59        21.96 o                         
  -2  16   2         36.57         29.93        18.57 o                         
  -1  16   2          9.58         21.68        13.12 o                         
   0  16   2         18.87         12.72        15.29 o                         
   0 -16   3          0.16         -5.08        12.81 o                         
   1 -16   3         30.06         38.22        15.51 o                         
   2 -16   3          3.11         10.71        17.04 o                         
   3 -16   3         30.59         19.37        10.38 o                         
   4 -16   3          0.08          7.65        13.11 o                         
   5 -16   3          3.24         10.01         9.25 o                         
  -2 -15   3          6.72         11.58        12.51 o                         
  -1 -15   3         16.50         31.17        29.93 o                         
   0 -15   3         10.38         30.88        12.50 o                         
   1 -15   3          6.81        -13.73        10.80 o                         
   2 -15   3          1.50          1.04         8.93 o                         
   3 -15   3          2.41        -12.51         8.34 o                         
   4 -15   3          8.29          7.39        10.05 o                         
   5 -15   3         86.66        141.05        13.98 o                         
   6 -15   3          6.50         10.88         9.11 o                         
  -3 -14   3          1.20         -4.14        18.35 o                         
  -2 -14   3          1.35         -7.17        14.86 o                         
  -1 -14   3          1.39        -17.55        17.81 o                         
   0 -14   3         31.03         29.90        11.58 o                         
   1 -14   3         15.70         14.03        11.22 o                         
   2 -14   3         32.89         56.17         8.64 o                         
   3 -14   3         21.84         12.19         8.40 o                         
   4 -14   3         65.15         88.45        11.26 o                         
   5 -14   3          3.36         -7.12         7.54 o                         
   6 -14   3         30.94         43.79         9.57 o                         
   7 -14   3         34.66         43.06         9.88 o                         
  -4 -13   3          0.56         -2.38        13.11 o                         
  -3 -13   3         38.40         25.98        14.31 o                         
  -2 -13   3         12.56         17.75        10.73 o                         
  -1 -13   3         70.00         79.01        12.58 o                         
   0 -13   3        282.32        248.15        12.71 o                         
   1 -13   3         53.96         39.01        11.15 o                         
   2 -13   3        201.97        206.96        11.01 o                         
   3 -13   3         82.04         81.43         7.63 o                         
   4 -13   3          2.34          8.15         6.09 o                         
   5 -13   3          4.14         15.92         8.03 o                         
   6 -13   3         53.98         44.14         9.19 o                         
   7 -13   3         35.13         16.67        12.89 o                         
   8 -13   3         48.59         35.51         9.18 o                         
  -5 -12   3         19.11         13.13        11.47 o                         
  -4 -12   3         52.63         30.36        10.89 o                         
  -3 -12   3         28.63         27.15        10.23 o                         
  -2 -12   3         10.01         13.35         9.72 o                         
  -1 -12   3        437.26        489.57        21.16 o                         
   0 -12   3        106.76        105.47         9.14 o                         
   1 -12   3          2.83          4.72         5.17 o                         
   2 -12   3          1.28         -3.10         5.04 o                         
   3 -12   3        132.67        126.29         7.86 o                         
   4 -12   3        136.50        156.38         9.83 o                         
   5 -12   3          1.06          0.89         6.78 o                         
   6 -12   3         55.59         87.84        10.16 o                         
   7 -12   3         43.02         34.54         8.48 o                         
   8 -12   3        222.58        194.23        14.64 o                         
   9 -12   3          1.79          4.34        14.09 o                         
  -6 -11   3         30.27         54.15         8.99 o                         
  -5 -11   3        209.23        206.89        12.00 o                         
  -4 -11   3         49.05         51.07         8.18 o                         
  -3 -11   3         11.76         12.33         7.02 o                         
  -2 -11   3         17.00          6.01         6.54 o                         
  -1 -11   3        110.94        102.23         7.38 o                         
   0 -11   3         55.88         57.07         6.07 o                         
   1 -11   3        243.27        231.26        12.62 o                         
   2 -11   3         90.02        102.05         7.12 o                         
   3 -11   3        178.71        184.07        11.54 o                         
   4 -11   3          0.50          6.10         5.47 o                         
   5 -11   3          6.52         12.62         7.02 o                         
   6 -11   3        333.00        284.60        28.40 o                         
   7 -11   3         84.84         77.78         9.42 o                         
   8 -11   3          2.40         -2.14         6.78 o                         
   9 -11   3         10.91         18.57         7.88 o                         
  -6 -10   3          0.46          8.68         7.00 o                         
  -5 -10   3          0.69         12.17         6.68 o                         
  -4 -10   3         90.62         87.05         8.31 o                         
  -3 -10   3        247.40        239.86        11.38 o                         
  -2 -10   3        130.21        115.60         7.06 o                         
  -1 -10   3         70.29         60.47         5.08 o                         
   0 -10   3          7.87          6.86         3.84 o                         
   1 -10   3        113.27        129.20         7.09 o                         
   2 -10   3          4.94          6.59         3.96 o                         
   3 -10   3        117.50        107.18         5.85 o                         
   4 -10   3         54.85         58.92         5.58 o                         
   5 -10   3         47.78         63.13         9.05 o                         
   6 -10   3          5.52          5.63         6.10 o                         
   7 -10   3        323.16        317.72        14.68 o                         
   8 -10   3          6.67          2.10         6.17 o                         
   9 -10   3         71.22         71.68         9.11 o                         
  -7  -9   3        125.83        138.71         9.75 o                         
  -6  -9   3          3.45          1.73         6.20 o                         
  -5  -9   3         66.68         63.12         7.30 o                         
  -4  -9   3         24.95         20.76         6.19 o                         
  -3  -9   3         36.02         33.87         6.51 o                         
  -2  -9   3         10.45          8.14         4.38 o                         
  -1  -9   3         84.54         67.63         4.76 o                         
   0  -9   3        189.68        171.74         6.54 o                         
   1  -9   3         52.81         38.46         4.22 o                         
   2  -9   3         48.15         50.53         4.43 o                         
   3  -9   3         37.12         36.96         4.04 o                         
   4  -9   3         39.40         43.36         4.10 o                         
   5  -9   3        190.59        190.88         9.41 o                         
   6  -9   3       1257.33       1125.95        26.34 o                         
   7  -9   3          2.65          0.07         5.55 o                         
   8  -9   3        125.57        118.75         9.72 o                         
   9  -9   3         21.49         29.74         7.10 o                         
  10  -9   3          0.50          7.94         6.79 o                         
  -7  -8   3         39.89         29.84         7.39 o                         
  -6  -8   3         23.27         30.61         6.23 o                         
  -5  -8   3         14.00          5.05         5.45 o                         
  -4  -8   3        149.89        133.63         8.17 o                         
  -3  -8   3         55.63         53.76         4.32 o                         
  -2  -8   3        313.22        332.31         7.42 o                         
  -1  -8   3        519.67        525.75         9.09 o                         
   0  -8   3          0.21          2.97         3.03 o                         
   1  -8   3         67.81         61.21         4.23 o                         
   2  -8   3          4.54          4.17         2.82 o                         
   3  -8   3        259.64        327.14         7.01 o                         
   4  -8   3         16.44          4.94         2.70 o                         
   5  -8   3        764.49        726.78         9.81 o                         
   6  -8   3         57.34         53.07         8.70 o                         
   7  -8   3         18.46         17.75         6.23 o                         
   8  -8   3          9.39         10.34         5.78 o                         
   9  -8   3         12.32         24.18         6.33 o                         
  10  -8   3         64.15         88.42         8.88 o                         
  -8  -7   3          0.00         -7.91         5.60 o                         
  -7  -7   3         72.36         47.01         6.53 o                         
  -6  -7   3          8.58         16.06         5.35 o                         
  -5  -7   3         19.61         13.81         5.02 o                         
  -4  -7   3         56.80         46.61         3.67 o                         
  -3  -7   3        748.58        756.74         9.94 o                         
  -2  -7   3          0.40          0.56         1.70 o                         
  -1  -7   3         45.72         22.82         2.95 o                         
   0  -7   3        161.90        154.28         4.98 o                         
   1  -7   3          0.23          5.67         2.76 o                         
   2  -7   3        103.13        104.75         3.91 o                         
   3  -7   3         54.37         60.07         4.32 o                         
   4  -7   3        171.03        217.59         6.62 o                         
   5  -7   3          7.15          6.30         2.02 o                         
   6  -7   3        531.95        463.76         8.54 o                         
   7  -7   3        380.14        346.85        10.29 o                         
   8  -7   3          5.12          2.18         3.97 o                         
   9  -7   3         22.85         14.38         6.34 o                         
  10  -7   3         34.99         32.20         6.40 o                         
  -8  -6   3         89.28        107.34         7.52 o                         
  -7  -6   3          0.39         -5.60         4.74 o                         
  -6  -6   3        186.49        184.65         8.36 o                         
  -5  -6   3       1088.75       1082.34        21.54 o                         
  -4  -6   3         20.82         18.57         3.41 o                         
  -3  -6   3        265.73        280.51         6.43 o                         
  -2  -6   3          4.42         10.93         2.43 o                         
  -1  -6   3        588.97        536.86         6.92 o                         
   0  -6   3         14.16         33.59         2.67 o                         
   1  -6   3         67.09         81.23         4.38 o                         
   2  -6   3         16.74         18.10         2.25 o                         
   3  -6   3        460.57        567.12         6.82 o                         
   4  -6   3        582.58        520.37         6.68 o                         
   5  -6   3        437.30        403.15         6.83 o                         
   6  -6   3        106.73        109.28         4.53 o                         
   7  -6   3          1.56         -1.35         3.40 o                         
   8  -6   3         30.56         24.61         4.30 o                         
   9  -6   3         44.72         36.38         4.80 o                         
  10  -6   3         45.03         43.51         6.49 o                         
  -9  -5   3         38.81         56.12         9.61 o                         
  -8  -5   3        486.18        541.08        14.19 o                         
  -7  -5   3        147.75        153.26         7.43 o                         
  -6  -5   3          1.73          3.40         3.52 o                         
  -5  -5   3        949.72        912.74        14.58 o                         
  -4  -5   3        104.75        130.99         4.41 o                         
  -3  -5   3          7.03          0.71         1.91 o                         
  -2  -5   3        698.43        709.32         8.41 o                         
  -1  -5   3        251.07        217.50         4.06 o                         
   0  -5   3         29.56         10.27         2.03 o                         
   1  -5   3        235.70        329.07         4.69 o                         
   2  -5   3         71.93         64.07         2.38 o                         
   3  -5   3        148.74        141.82         3.35 o                         
   4  -5   3         19.57         19.46         1.81 o                         
   5  -5   3        447.68        448.98         7.70 o                         
   6  -5   3         34.50         37.59         3.03 o                         
   7  -5   3       1373.41       1303.13        18.57 o                         
   8  -5   3          4.94         -3.40         3.15 o                         
   9  -5   3          2.01         -1.17         7.14 o                         
  10  -5   3         11.62         15.96         5.33 o                         
  -9  -4   3          6.10          9.46         5.48 o                         
  -8  -4   3          0.83         -5.35         5.10 o                         
  -7  -4   3        463.44        463.31        14.28 o                         
  -6  -4   3        242.83        261.32         6.34 o                         
  -5  -4   3        110.38         87.24         5.86 o                         
  -4  -4   3         11.39         16.89         2.57 o                         
  -3  -4   3        313.50        330.59         4.62 o                         
  -2  -4   3        144.82        134.62         3.06 o                         
  -1  -4   3        375.94        384.76         5.27 o                         
   0  -4   3        125.53        102.79         2.56 o                         
   1  -4   3         86.90         65.83         2.24 o                         
   2  -4   3        461.63        557.39         5.53 o                         
   3  -4   3       1059.60       1029.92         9.41 o                         
   4  -4   3          6.59         21.06         1.78 o                         
   5  -4   3         43.94         50.56         2.84 o                         
   6  -4   3        389.86        366.21         6.52 o                         
   7  -4   3        646.51        614.29        10.36 o                         
   8  -4   3        267.09        283.70         8.07 o                         
   9  -4   3         27.73         31.00         8.96 o                         
  10  -4   3         13.16         11.70         4.71 o                         
  -9  -3   3          0.37         10.62         5.24 o                         
  -8  -3   3         94.43        113.93         7.11 o                         
  -7  -3   3        408.15        407.32         9.63 o                         
  -6  -3   3         99.55        110.88         4.82 o                         
  -5  -3   3        106.55         82.92         3.26 o                         
  -4  -3   3        201.30        185.44         4.17 o                         
  -3  -3   3        153.60        147.01         2.98 o                         
  -2  -3   3          3.33         -0.01         1.57 o                         
  -1  -3   3        102.86        110.12         2.69 o                         
   0  -3   3        133.34        136.49         2.90 o                         
   1  -3   3         99.28        190.39         3.30 o                         
   2  -3   3       3051.29       3059.87        21.82 o                         
   3  -3   3        508.90        634.37         5.66 o                         
   4  -3   3       1005.58       1068.17        12.82 o                         
   5  -3   3         73.41         64.63         3.43 o                         
   6  -3   3          2.27         -0.47         2.46 o                         
   7  -3   3       1030.79        932.96        13.19 o                         
   8  -3   3         21.17         27.26         3.40 o                         
   9  -3   3         52.12         57.08         5.10 o                         
  -9  -2   3          0.21         -4.13         5.24 o                         
  -8  -2   3          0.41          0.25         3.40 o                         
  -7  -2   3        581.02        556.82         9.87 o                         
  -6  -2   3         11.78          8.82         2.48 o                         
  -5  -2   3         72.46         53.76         2.76 o                         
  -4  -2   3          0.87          1.25         1.72 o                         
  -3  -2   3        121.76        119.28         3.30 o                         
  -2  -2   3       1154.37        934.49         8.01 o                         
  -1  -2   3       6926.47       7518.33        51.80 o                         
   0  -2   3       1566.61       1730.73        12.36 o                         
   1  -2   3          1.88          6.11         1.38 o                         
   2  -2   3        211.32        314.53         3.51 o                         
   3  -2   3       4203.90       4238.58        44.13 o                         
   4  -2   3         90.56        136.07         3.81 o                         
   5  -2   3         14.26         14.97         1.93 o                         
   6  -2   3        989.98        958.28        12.64 o                         
   7  -2   3          2.80          2.29         2.01 o                         
  -8  -1   3         76.29         67.01         5.25 o                         
  -7  -1   3         27.85         34.82         3.14 o                         
  -6  -1   3        276.78        264.93         5.03 o                         
  -5  -1   3        289.01        290.21         5.02 o                         
  -4  -1   3        156.46        159.79         3.84 o                         
  -3  -1   3        304.60        220.60         3.86 o                         
  -2  -1   3       1824.72       1989.49        16.02 o                         
  -1  -1   3        690.74        761.15         6.44 o                         
   0  -1   3       9468.40      10040.47        65.55 o                         
   1  -1   3       9323.55       9377.37        61.22 o                         
   2  -1   3        135.69        162.75         2.67 o                         
   3  -1   3       1637.09       1773.51        21.14 o                         
   4  -1   3          4.02          5.27         1.42 o                         
   5  -1   3        110.47        135.17         3.27 o                         
  -9   0   3        134.89        129.84         6.49 o                         
  -8   0   3       1461.51       1379.50        35.06 o                         
  -7   0   3        147.01        134.18         4.79 o                         
  -6   0   3         29.12         35.95         3.44 o                         
  -5   0   3       2519.83       2532.22        24.86 o                         
  -4   0   3        772.55        756.40         8.78 o                         
  -3   0   3        429.82        400.04         5.13 o                         
  -2   0   3         25.71         30.31         1.49 o                         
  -1   0   3       3178.34       3211.63        21.61 o                         
   0   0   3        164.01        180.38         2.59 o                         
   1   0   3         90.81        187.73         3.49 o                         
   2   0   3       6136.19       6705.29        53.85 o                         
   3   0   3          3.95         21.50         2.39 o                         
   4   0   3        392.72        311.84         7.34 o                         
   5   0   3         81.29         89.36         6.99 o                         
   6   0   3         53.22         76.47         6.77 o                         
  -9   1   3        877.45        883.39        19.55 o                         
  -8   1   3         18.67         17.49         4.19 o                         
  -7   1   3          0.31         -0.19         2.08 o                         
  -6   1   3         24.47         28.14         2.32 o                         
  -5   1   3        471.96        455.92         6.31 o                         
  -4   1   3         48.72         42.63         2.13 o                         
  -3   1   3        250.89        187.79         2.71 o                         
  -2   1   3        628.79        776.92         7.12 o                         
  -1   1   3       3516.52       4021.37        29.62 o                         
   0   1   3       1072.63       1021.58         9.30 o                         
   1   1   3      13039.69      14229.98       131.92 o                         
   2   1   3        667.61        735.68         9.56 o                         
   3   1   3         80.31        115.19         3.73 o                         
   4   1   3       2076.87       2276.39        23.87 o                         
   5   1   3         69.62         84.55         7.65 o                         
   6   1   3          0.64         -1.09         4.81 o                         
 -10   2   3          3.48          3.32         4.32 o                         
  -9   2   3        546.84        556.06        16.39 o                         
  -8   2   3         38.27         53.16         9.46 o                         
  -7   2   3        464.82        451.97         7.48 o                         
  -6   2   3          6.34          3.92         2.18 o                         
  -5   2   3          8.17         12.58         1.97 o                         
  -4   2   3        985.20        955.32        10.73 o                         
  -3   2   3        223.47        179.54         3.04 o                         
  -2   2   3       3457.24       3357.65        26.50 o                         
  -1   2   3        679.04        658.05         6.94 o                         
   0   2   3         72.29         70.83         2.33 o                         
   1   2   3         50.26         45.93         3.21 o                         
   2   2   3         14.10          4.95         1.52 o                         
   3   2   3         65.08        120.05         3.72 o                         
   4   2   3        247.22        242.71         4.48 o                         
   5   2   3        254.04        223.73         4.37 o                         
   6   2   3          0.02         -1.99         2.26 o                         
 -10   3   3        322.19        293.46        10.81 o                         
  -9   3   3          2.26          5.04         7.97 o                         
  -8   3   3          9.82          9.48         3.65 o                         
  -7   3   3        138.90        114.86         5.35 o                         
  -6   3   3          1.09         -1.97         2.27 o                         
  -5   3   3          8.99         13.58         2.60 o                         
  -4   3   3         58.96         50.30         2.22 o                         
  -3   3   3          0.09         -2.18         1.45 o                         
  -2   3   3         59.12         49.93         2.24 o                         
  -1   3   3          6.74          3.63         2.29 o                         
   0   3   3       4415.04       4443.64        39.23 o                         
   1   3   3        346.33        301.91         4.57 o                         
   2   3   3        200.06        246.29         4.24 o                         
   3   3   3         19.19         30.12         3.63 o                         
   4   3   3        227.54        216.00         4.75 o                         
   5   3   3         25.65         33.52         3.77 o                         
   6   3   3        650.98        631.25         9.86 o                         
   7   3   3        135.90        111.18         6.34 o                         
   8   3   3         12.16          8.07         3.83 o                         
 -10   4   3         17.70         14.83         5.25 o                         
  -9   4   3        356.12        382.68        12.36 o                         
  -8   4   3         76.34         87.63         6.47 o                         
  -7   4   3          7.54          1.22         2.61 o                         
  -6   4   3          0.34         -2.80         2.79 o                         
  -5   4   3        545.70        559.28         9.72 o                         
  -4   4   3        561.69        546.25         6.96 o                         
  -3   4   3          7.17          1.66         1.81 o                         
  -2   4   3       3294.14       3266.15        29.80 o                         
  -1   4   3        778.14        878.03        12.39 o                         
   0   4   3        286.15        316.64         5.12 o                         
   1   4   3        897.43       1032.85        10.87 o                         
   2   4   3        309.80        254.41         4.87 o                         
   3   4   3        178.36        163.22         5.12 o                         
   4   4   3         43.99         49.24         3.04 o                         
   5   4   3        302.54        296.91         6.72 o                         
   6   4   3        535.58        482.59        10.35 o                         
   7   4   3         53.28         57.54         7.07 o                         
   8   4   3        223.00        199.02        13.87 o                         
   9   4   3          1.67         -5.02         7.21 o                         
 -10   5   3          0.02          6.88         7.54 o                         
  -9   5   3        151.79        171.74         9.42 o                         
  -8   5   3         52.23         53.87         7.54 o                         
  -7   5   3         79.47         75.78         4.51 o                         
  -6   5   3        286.66        256.75         6.93 o                         
  -5   5   3          3.88          2.68         2.34 o                         
  -4   5   3        460.85        506.43         7.57 o                         
  -3   5   3       4271.40       4682.76        45.56 o                         
  -2   5   3        812.84       1164.38        13.54 o                         
  -1   5   3        143.86        189.41         4.96 o                         
   0   5   3          2.42          6.80         2.09 o                         
   1   5   3        366.01        302.52         5.67 o                         
   2   5   3          4.87          3.74         2.01 o                         
   3   5   3          0.23         -1.32         2.02 o                         
   4   5   3        404.54        406.27         8.36 o                         
   5   5   3          0.85          0.12         2.96 o                         
   6   5   3        776.38        703.02        15.35 o                         
   7   5   3          2.09         -3.39         7.97 o                         
   8   5   3          0.36         -4.92         5.56 o                         
 -10   6   3          8.27         17.64         5.95 o                         
  -9   6   3         29.03         44.25         6.48 o                         
  -8   6   3        205.80        213.51        10.80 o                         
  -7   6   3        431.74        463.22        11.11 o                         
  -6   6   3         23.66         26.18         2.78 o                         
  -5   6   3         47.75         37.01         2.89 o                         
  -4   6   3         96.98        107.51         4.53 o                         
  -3   6   3        485.76        421.96         7.41 o                         
  -2   6   3       2052.50       2318.89        28.90 o                         
  -1   6   3        382.62        456.66         7.63 o                         
   0   6   3          0.02          2.19         2.62 o                         
   1   6   3        248.80        229.37         5.39 o                         
   2   6   3         22.38         22.73         2.54 o                         
   3   6   3        125.15        111.36         4.23 o                         
   4   6   3         67.88         64.65         5.29 o                         
   5   6   3        372.37        409.27        14.06 o                         
   6   6   3        564.75        569.14        16.92 o                         
   7   6   3        323.85        295.72        13.13 o                         
   8   6   3          5.71         -0.72         6.41 o                         
 -10   7   3          3.23         -4.33         5.66 o                         
  -9   7   3        144.87        158.83        11.47 o                         
  -8   7   3        324.91        320.65        13.12 o                         
  -7   7   3       1106.15       1099.17        19.62 o                         
  -6   7   3         14.94          9.12         3.26 o                         
  -5   7   3         95.45        108.31         4.31 o                         
  -4   7   3         75.12         75.94         3.88 o                         
  -3   7   3        262.20        290.45         7.11 o                         
  -2   7   3        461.28        387.73         8.98 o                         
  -1   7   3         11.15          5.68         3.23 o                         
   0   7   3        913.32       1016.49        14.25 o                         
   1   7   3        161.39        156.51         4.92 o                         
   2   7   3        199.55        175.32         7.05 o                         
   3   7   3          0.88          1.16         2.63 o                         
   4   7   3         48.03         53.79         7.48 o                         
   5   7   3         12.47         22.83         7.11 o                         
   6   7   3         51.31         66.96         8.42 o                         
   7   7   3          2.23         -7.87        14.09 o                         
   8   7   3        114.01        130.91        10.58 o                         
 -10   8   3          0.95          8.38         6.16 o                         
  -9   8   3        108.15        109.08         9.17 o                         
  -8   8   3        222.46        226.88        12.05 o                         
  -7   8   3         20.24         18.86         4.59 o                         
  -6   8   3        242.11        197.83         9.01 o                         
  -5   8   3         36.25         28.94         3.80 o                         
  -4   8   3        105.12        107.82         7.79 o                         
  -3   8   3          5.18          2.63         4.07 o                         
  -2   8   3          3.36          4.46         3.52 o                         
  -1   8   3          6.48          7.88         3.59 o                         
   0   8   3        156.23        110.92         5.73 o                         
   1   8   3        364.63        323.21         8.42 o                         
   2   8   3          0.00         -0.33         2.41 o                         
   3   8   3         41.49         44.77         4.23 o                         
   4   8   3        789.61        687.35        20.31 o                         
   5   8   3          0.01          1.97         9.50 o                         
   6   8   3        180.95        208.74        12.51 o                         
   7   8   3         66.04         83.77        10.19 o                         
 -10   9   3         18.75         31.92         7.72 o                         
  -9   9   3        191.72        175.01        11.50 o                         
  -8   9   3          4.98         -0.41         8.19 o                         
  -7   9   3        102.25         99.97         6.89 o                         
  -6   9   3         69.99         67.62         8.10 o                         
  -5   9   3          9.37         -1.17         6.09 o                         
  -4   9   3        858.88        804.75        13.32 o                         
  -3   9   3          1.35         -5.50         3.67 o                         
  -2   9   3         71.13         71.97         5.52 o                         
  -1   9   3         54.26         52.60         4.95 o                         
   0   9   3         58.00         65.14         5.25 o                         
   1   9   3          0.98          8.90         3.76 o                         
   2   9   3        258.49        260.68        11.70 o                         
   3   9   3         80.36         62.06        12.13 o                         
   4   9   3        245.09        215.19        13.05 o                         
   5   9   3         10.30         -6.20         7.71 o                         
   6   9   3         44.80         52.00         9.89 o                         
   7   9   3          3.44          2.41        12.23 o                         
  -9  10   3         50.45         66.37         8.80 o                         
  -8  10   3          1.98          5.98         6.64 o                         
  -7  10   3         10.46         -1.79         6.10 o                         
  -6  10   3          0.41         -1.56         6.16 o                         
  -5  10   3         19.91         14.45         5.81 o                         
  -4  10   3         18.02          9.30         4.00 o                         
  -3  10   3          0.52          0.80         4.22 o                         
  -2  10   3         23.62         22.33         4.89 o                         
  -1  10   3        936.79        891.41        16.71 o                         
   0  10   3        598.97        540.56        12.59 o                         
   1  10   3        176.33        189.55         9.95 o                         
   2  10   3         51.26         44.01         9.10 o                         
   3  10   3        148.92        142.04        12.20 o                         
   4  10   3         72.12         62.61        14.64 o                         
   5  10   3         28.06         11.09        10.92 o                         
   6  10   3          2.68         -5.68         9.11 o                         
  -9  11   3         70.68         91.06        10.42 o                         
  -8  11   3         76.05         72.85         9.56 o                         
  -7  11   3         18.99         28.44         7.77 o                         
  -6  11   3         27.40          9.90         7.18 o                         
  -5  11   3          0.69          2.23         6.58 o                         
  -4  11   3          0.09          1.54         4.59 o                         
  -3  11   3          8.71          2.92         4.86 o                         
  -2  11   3          0.00         -4.23         4.78 o                         
  -1  11   3        262.77        280.31        10.15 o                         
   0  11   3        357.21        369.88        11.73 o                         
   1  11   3        307.25        330.53        15.97 o                         
   2  11   3         95.06        127.08        12.51 o                         
   3  11   3        236.55        211.47        17.04 o                         
   4  11   3         77.03         63.74        11.27 o                         
   5  11   3          3.38        -13.21         9.35 o                         
  -9  12   3          4.32         22.91         8.27 o                         
  -8  12   3         40.10         60.06        16.82 o                         
  -7  12   3         38.78         29.08         8.42 o                         
  -6  12   3        137.27        148.63        12.20 o                         
  -5  12   3        857.26        803.45        24.01 o                         
  -4  12   3         27.48         14.44        11.12 o                         
  -3  12   3          8.77         13.44         5.34 o                         
  -2  12   3          0.03          1.54         5.00 o                         
  -1  12   3        417.69        428.20        12.87 o                         
   0  12   3        101.94        124.47         9.60 o                         
   1  12   3        121.16         94.29        12.51 o                         
   2  12   3        115.19        124.66        16.93 o                         
   3  12   3        381.96        440.36        29.93 o                         
   4  12   3          8.33          9.76        14.42 o                         
   5  12   3         15.74         11.70        11.20 o                         
  -8  13   3         47.97         40.45         9.18 o                         
  -7  13   3         23.31         38.07         8.88 o                         
  -6  13   3         19.83         20.01         8.26 o                         
  -5  13   3         50.90         44.83         8.94 o                         
  -4  13   3         11.32         19.07        11.78 o                         
  -3  13   3         69.44         62.26         7.06 o                         
  -2  13   3          0.00          5.24         5.38 o                         
  -1  13   3          3.00          7.01         6.97 o                         
   0  13   3         73.06         64.01        12.51 o                         
   1  13   3        101.21        102.74        20.75 o                         
   2  13   3         36.29         38.47        18.90 o                         
   3  13   3         14.08         12.40        18.13 o                         
   4  13   3         23.90         17.11        18.35 o                         
  -7  14   3         44.31         41.28         9.63 o                         
  -6  14   3          4.01          1.81        18.68 o                         
  -5  14   3          6.98          8.07         7.81 o                         
  -4  14   3          5.38          0.97         7.75 o                         
  -3  14   3          0.09         -9.59         6.75 o                         
  -2  14   3          6.34         -4.68         7.01 o                         
  -1  14   3          3.68          1.10         7.13 o                         
   0  14   3          0.26         -8.30        10.35 o                         
   1  14   3          0.12         -9.72        11.12 o                         
   2  14   3         33.08          8.91        20.54 o                         
   3  14   3         95.90        114.88        17.04 o                         
  -6  15   3          2.35          4.48         8.73 o                         
  -5  15   3         31.46         50.45        11.58 o                         
  -4  15   3          0.83          3.95         7.24 o                         
  -3  15   3          1.24          5.90        11.58 o                         
  -2  15   3         43.43         35.20         8.93 o                         
  -1  15   3          0.02          3.25        11.35 o                         
   0  15   3        133.36        154.25        31.02 o                         
   1  15   3          0.78         -5.63        11.97 o                         
  -5  16   3          2.89         19.82        10.71 o                         
  -4  16   3         83.54         64.23        16.17 o                         
  -3  16   3         41.58         89.83        13.04 o                         
  -2  16   3          0.01         16.60        18.57 o                         
  -1  16   3          4.56          5.01        12.97 o                         
   0  16   3          0.24        -15.09        12.73 o                         
   0 -16   4         92.49        106.64        16.71 o                         
   1 -16   4         55.61         29.80        12.89 o                         
   2 -16   4         39.44         51.12        18.79 o                         
   3 -16   4         64.78         67.51        16.60 o                         
   4 -16   4        181.06        184.83        22.07 o                         
   5 -16   4        195.31        214.75        22.28 o                         
  -2 -15   4          1.03          0.69        12.27 o                         
  -1 -15   4          1.21          3.51        12.33 o                         
   0 -15   4         67.43         70.44        14.12 o                         
   1 -15   4          1.30        -14.86        10.72 o                         
   2 -15   4          8.60          6.21         9.64 o                         
   3 -15   4         20.03         17.60        10.11 o                         
   4 -15   4         25.53         38.04         9.65 o                         
   5 -15   4         48.32         37.86        10.18 o                         
   6 -15   4         15.47         11.83        19.99 o                         
  -3 -14   4         37.14         33.17        12.97 o                         
  -2 -14   4          5.34          4.89        17.70 o                         
  -1 -14   4         21.90          8.95        11.23 o                         
   0 -14   4         72.45         81.32        13.36 o                         
   1 -14   4          5.14         14.26         7.70 o                         
   2 -14   4         10.16         21.58         7.69 o                         
   3 -14   4          0.25         12.04         6.67 o                         
   4 -14   4         55.65         32.83         9.11 o                         
   5 -14   4         57.31         91.59        11.73 o                         
   6 -14   4          1.06         10.03        13.22 o                         
   7 -14   4        171.35        201.48        15.44 o                         
  -4 -13   4         23.46         25.31        12.45 o                         
  -3 -13   4          0.57         16.78        11.01 o                         
  -2 -13   4          2.00        -14.98         9.98 o                         
  -1 -13   4          2.43         -1.03        10.27 o                         
   0 -13   4          1.21          1.35        10.45 o                         
   1 -13   4        240.89        224.24        11.97 o                         
   2 -13   4         23.52         21.33         6.36 o                         
   3 -13   4        213.30        184.82        10.94 o                         
   4 -13   4          8.45         16.24         6.87 o                         
   5 -13   4          1.42         -0.99         7.26 o                         
   6 -13   4         73.19        107.38        11.66 o                         
   7 -13   4         21.33         20.68         8.48 o                         
   8 -13   4         61.72         58.61        10.35 o                         
  -5 -12   4         43.80         78.87        13.05 o                         
  -4 -12   4          0.69         -5.59         9.81 o                         
  -3 -12   4         14.86         10.43        10.03 o                         
  -2 -12   4         14.08         31.91        10.32 o                         
  -1 -12   4        226.33        228.30        15.60 o                         
   0 -12   4        341.91        304.75        13.26 o                         
   1 -12   4         97.89         99.79         8.48 o                         
   2 -12   4        597.24        573.23        14.40 o                         
   3 -12   4         62.46         69.35         6.81 o                         
   4 -12   4        133.22        161.37        10.08 o                         
   5 -12   4        100.29        114.12        10.87 o                         
   6 -12   4         34.15         21.63         7.88 o                         
   7 -12   4        246.59        224.69        14.36 o                         
   8 -12   4         69.88         47.63         9.42 o                         
  -6 -11   4        116.01        116.43        13.95 o                         
  -5 -11   4          2.30         10.93        13.85 o                         
  -4 -11   4         19.85         19.76         8.88 o                         
  -3 -11   4         60.91         55.65         8.12 o                         
  -2 -11   4        444.93        434.33        15.51 o                         
  -1 -11   4        702.27        737.50        16.20 o                         
   0 -11   4         35.96         27.46         6.58 o                         
   1 -11   4        247.48        246.00         8.94 o                         
   2 -11   4        179.63        220.12         9.32 o                         
   3 -11   4        295.19        289.21        17.25 o                         
   4 -11   4        601.44        615.42        16.39 o                         
   5 -11   4        763.69        763.78        22.55 o                         
   6 -11   4          3.34          6.58         9.18 o                         
   7 -11   4        122.74        105.23        27.09 o                         
   8 -11   4          0.06          6.75         7.18 o                         
   9 -11   4          6.56         15.25         7.79 o                         
  -6 -10   4          2.77          3.24         7.22 o                         
  -5 -10   4          4.80         -4.28         7.18 o                         
  -4 -10   4         55.93         59.71         7.93 o                         
  -3 -10   4         44.32         30.87         7.05 o                         
  -2 -10   4        990.42        989.83        18.27 o                         
  -1 -10   4        197.03        207.84         7.54 o                         
   0 -10   4         21.25         24.73         4.40 o                         
   1 -10   4         12.46         11.36         4.07 o                         
   2 -10   4        853.74        798.39        13.95 o                         
   3 -10   4          2.40          4.36         3.96 o                         
   4 -10   4         12.98         17.67         4.65 o                         
   5 -10   4         94.33         82.32         6.94 o                         
   6 -10   4        663.23        618.35        19.46 o                         
   7 -10   4          4.07          9.43         6.48 o                         
   8 -10   4         40.38         47.76         8.18 o                         
   9 -10   4          1.01          3.25        15.07 o                         
  -7  -9   4         31.97         39.15         7.88 o                         
  -6  -9   4         18.69         13.97         6.80 o                         
  -5  -9   4         92.04         70.52         7.83 o                         
  -4  -9   4         80.04         69.25         7.55 o                         
  -3  -9   4        153.54        173.00        16.99 o                         
  -2  -9   4        314.02        337.80        12.96 o                         
  -1  -9   4         67.35         70.52         4.92 o                         
   0  -9   4          4.83          2.89         3.70 o                         
   1  -9   4        116.87         81.74         5.39 o                         
   2  -9   4        335.54        318.88         8.40 o                         
   3  -9   4         61.37         67.52         5.24 o                         
   4  -9   4        595.49        593.97        10.90 o                         
   5  -9   4         17.87         16.70         3.54 o                         
   6  -9   4          8.67         11.23         4.72 o                         
   7  -9   4          9.25         11.90         6.13 o                         
   8  -9   4         29.70         34.23        16.60 o                         
   9  -9   4         57.23         51.46         7.93 o                         
  -7  -8   4          7.01         -1.69         6.30 o                         
  -6  -8   4         58.09         60.73         7.27 o                         
  -5  -8   4          4.50          3.13         5.96 o                         
  -4  -8   4        113.30         97.58         8.17 o                         
  -3  -8   4        319.21        310.52         8.23 o                         
  -2  -8   4          1.48          8.11         3.06 o                         
  -1  -8   4         16.44         19.02         3.67 o                         
   0  -8   4        142.83        141.41        10.43 o                         
   1  -8   4        658.45        730.91        12.10 o                         
   2  -8   4         66.08         54.30         3.82 o                         
   3  -8   4        210.24        200.17         5.45 o                         
   4  -8   4        367.89        361.06         6.78 o                         
   5  -8   4        419.08        408.54         7.74 o                         
   6  -8   4        502.20        496.99        12.94 o                         
   7  -8   4         27.91         34.32         4.96 o                         
   8  -8   4         21.87         14.81         4.67 o                         
   9  -8   4          2.21         -3.97         9.07 o                         
  10  -8   4         33.05         47.14         7.79 o                         
  -8  -7   4         51.79         64.28         7.46 o                         
  -7  -7   4          4.73          7.44         5.89 o                         
  -6  -7   4         15.35         13.88         6.00 o                         
  -5  -7   4         62.64         66.53         6.59 o                         
  -4  -7   4        289.34        295.60         9.20 o                         
  -3  -7   4         45.73         47.12         3.11 o                         
  -2  -7   4        141.66        156.36         4.45 o                         
  -1  -7   4        110.73        121.75         4.33 o                         
   0  -7   4         87.44         85.34         3.80 o                         
   1  -7   4        618.85        605.53         8.15 o                         
   2  -7   4          7.64          9.77         1.98 o                         
   3  -7   4        662.69        631.16         8.22 o                         
   4  -7   4        617.04        550.94         8.02 o                         
   5  -7   4        683.61        688.86         8.39 o                         
   6  -7   4         25.52         23.87         3.86 o                         
   7  -7   4         16.13          9.38         4.14 o                         
   8  -7   4          0.16          1.57         4.85 o                         
   9  -7   4        125.00        114.51         7.26 o                         
  10  -7   4          7.08         13.40        13.55 o                         
  -8  -6   4         79.33         61.49         6.75 o                         
  -7  -6   4         14.83         14.35         7.91 o                         
  -6  -6   4         38.61         39.85         5.70 o                         
  -5  -6   4          6.92         13.39         4.85 o                         
  -4  -6   4        169.77        191.05         6.13 o                         
  -3  -6   4        799.41        852.01         9.83 o                         
  -2  -6   4         25.38         30.95         2.54 o                         
  -1  -6   4        643.93        576.58         7.72 o                         
   0  -6   4        420.59        413.54         6.54 o                         
   1  -6   4        407.66        450.98         5.94 o                         
   2  -6   4       1015.28       1012.97        10.28 o                         
   3  -6   4        193.46        218.06         4.33 o                         
   4  -6   4          1.71          2.49         1.77 o                         
   5  -6   4        189.50        176.65         7.11 o                         
   6  -6   4         43.06         32.98         5.07 o                         
   7  -6   4         17.86         19.51         4.04 o                         
   8  -6   4        140.22        142.76        11.87 o                         
   9  -6   4        103.60         97.27         6.38 o                         
  10  -6   4         53.40         56.47         7.02 o                         
  -9  -5   4          4.91         16.68         5.46 o                         
  -8  -5   4         15.44         12.27         5.21 o                         
  -7  -5   4        758.74        754.67        15.98 o                         
  -6  -5   4        120.30        109.56         7.70 o                         
  -5  -5   4        988.64       1019.45        13.25 o                         
  -4  -5   4         40.86         43.05         3.38 o                         
  -3  -5   4         12.28         21.05         2.53 o                         
  -2  -5   4        556.48        491.65         7.30 o                         
  -1  -5   4         87.35         99.55         3.17 o                         
   0  -5   4        146.21        187.02         3.96 o                         
   1  -5   4        171.53        107.23         2.95 o                         
   2  -5   4         35.69         46.15         2.14 o                         
   3  -5   4       2117.55       2017.66        16.31 o                         
   4  -5   4         12.39         29.05         1.98 o                         
   5  -5   4         70.72         66.18         2.90 o                         
   6  -5   4          6.32          6.92         2.46 o                         
   7  -5   4       1008.92        948.49        14.80 o                         
   8  -5   4        267.28        233.88         8.22 o                         
   9  -5   4          4.29          9.11         3.84 o                         
  10  -5   4          1.20          1.28         4.32 o                         
  -9  -4   4          0.15          8.30         5.87 o                         
  -8  -4   4        117.94        110.32         8.26 o                         
  -7  -4   4         62.74         65.42         5.37 o                         
  -6  -4   4         35.39         33.26         3.53 o                         
  -5  -4   4        207.95        219.11         5.64 o                         
  -4  -4   4         23.65         21.98         2.75 o                         
  -3  -4   4          9.08          2.89         1.41 o                         
  -2  -4   4          2.38          3.01         1.20 o                         
  -1  -4   4       1152.13       1189.09        10.08 o                         
   0  -4   4        914.84        948.55         8.87 o                         
   1  -4   4        143.87        126.45         3.19 o                         
   2  -4   4       1103.33       1190.54         9.83 o                         
   3  -4   4        493.61        437.89         4.92 o                         
   4  -4   4        608.61        542.89         8.44 o                         
   5  -4   4        144.68        125.70         4.17 o                         
   6  -4   4         66.96         69.52         3.41 o                         
   7  -4   4         37.33         25.38         3.17 o                         
   8  -4   4        347.18        335.72         8.89 o                         
   9  -4   4          0.06          7.05         4.47 o                         
  10  -4   4          1.27          6.55         4.71 o                         
  -9  -3   4          4.31          2.67         5.17 o                         
  -8  -3   4        154.85        170.80        19.88 o                         
  -7  -3   4        543.07        560.59        10.89 o                         
  -6  -3   4        299.66        305.97         6.19 o                         
  -5  -3   4        219.72        209.66         5.08 o                         
  -4  -3   4        318.70        344.33         5.79 o                         
  -3  -3   4       1022.85       1085.67         9.50 o                         
  -2  -3   4         76.93         35.76         2.35 o                         
  -1  -3   4        444.43        596.30         5.90 o                         
   0  -3   4       1778.87       1614.35        12.60 o                         
   1  -3   4         69.39         57.89         2.15 o                         
   2  -3   4        539.38        498.34         6.39 o                         
   3  -3   4        134.36        195.26         3.19 o                         
   4  -3   4         19.63         25.13         2.33 o                         
   5  -3   4         90.41         81.71         3.20 o                         
   6  -3   4         68.16         52.57         3.25 o                         
   7  -3   4          2.98          5.90         3.03 o                         
   8  -3   4        129.41        111.42         5.21 o                         
   9  -3   4         89.16         78.98         7.65 o                         
  10  -3   4          5.73          9.33         4.45 o                         
  -9  -2   4         50.13         59.21         6.17 o                         
  -8  -2   4         30.26         15.61        12.23 o                         
  -7  -2   4        543.91        534.89        10.07 o                         
  -6  -2   4          7.37          4.99         2.35 o                         
  -5  -2   4         57.76         66.08         2.90 o                         
  -4  -2   4        211.73        171.37         4.10 o                         
  -3  -2   4        429.17        468.78         5.00 o                         
  -2  -2   4        581.26        714.96         6.81 o                         
  -1  -2   4        215.04        248.43         3.52 o                         
   0  -2   4       5237.45       5523.16        36.92 o                         
   1  -2   4        656.13        703.34         6.26 o                         
   2  -2   4        678.32        725.40         6.55 o                         
   3  -2   4        631.89        824.72         7.38 o                         
   4  -2   4        299.13        289.57         5.10 o                         
   5  -2   4        450.66        449.56         6.62 o                         
   6  -2   4         28.50         24.11         2.51 o                         
   7  -2   4         16.94         14.78         2.52 o                         
   8  -2   4          1.99          3.60         3.17 o                         
 -10  -1   4         83.77         99.41         9.39 o                         
  -9  -1   4          0.61         -6.69         4.59 o                         
  -8  -1   4        199.39        207.94         7.70 o                         
  -7  -1   4        218.37        212.84         6.47 o                         
  -6  -1   4       1180.96       1155.29        13.44 o                         
  -5  -1   4         38.59         28.00         2.23 o                         
  -4  -1   4        205.20        206.36         4.17 o                         
  -3  -1   4         94.02        110.07         2.43 o                         
  -2  -1   4       1920.25       1835.50        15.22 o                         
  -1  -1   4       4121.93       4904.96        34.32 o                         
   0  -1   4      12594.92      13351.40        87.16 o                         
   1  -1   4       2190.46       2047.84        15.02 o                         
   2  -1   4        450.46        512.35         4.91 o                         
   3  -1   4        447.80        569.73         7.56 o                         
   4  -1   4       1518.54       1325.75        16.66 o                         
   5  -1   4        262.59        295.09         4.79 o                         
   6  -1   4         22.30         18.31         2.17 o                         
   7  -1   4          2.66          0.12         4.81 o                         
 -10   0   4          3.69          8.35         4.56 o                         
  -9   0   4         88.10        102.75         6.64 o                         
  -8   0   4         37.84         39.59         3.76 o                         
  -7   0   4         33.39         33.06         3.06 o                         
  -6   0   4         13.30          8.71         2.31 o                         
  -5   0   4        300.53        269.93         4.71 o                         
  -4   0   4       2741.92       3033.74        27.52 o                         
  -3   0   4       1790.71       1967.90        17.30 o                         
  -2   0   4       1434.57       1583.57        12.63 o                         
  -1   0   4       7497.42       8142.40        56.04 o                         
   0   0   4         93.45        118.81         2.85 o                         
   1   0   4       5002.45       4742.91        39.06 o                         
   2   0   4        809.14        876.23         8.79 o                         
   3   0   4        368.36        498.77         6.78 o                         
   4   0   4        798.52        928.78        12.15 o                         
   5   0   4       1598.61       1635.37        17.88 o                         
   6   0   4         33.21         29.67         2.30 o                         
 -10   1   4         20.07         11.28         5.02 o                         
  -9   1   4        153.94        157.71         8.30 o                         
  -8   1   4         12.74          8.11         3.05 o                         
  -7   1   4          2.51         -3.23         2.33 o                         
  -6   1   4         40.86         44.92         2.68 o                         
  -5   1   4        656.73        709.36         8.29 o                         
  -4   1   4       1048.35       1112.23        11.51 o                         
  -3   1   4       4016.02       3799.30        28.24 o                         
  -2   1   4         17.04         46.11         1.87 o                         
  -1   1   4        703.26        680.72         6.50 o                         
   0   1   4      11600.56      12677.06        95.99 o                         
   1   1   4       9245.13       9615.38        77.51 o                         
   2   1   4        676.38        740.46         8.27 o                         
   3   1   4       1092.21       1183.90        17.36 o                         
   4   1   4       3532.89       3447.97        46.42 o                         
   5   1   4         76.31         91.12         5.36 o                         
   6   1   4         32.78         31.39         3.03 o                         
   7   1   4         21.23         20.32         4.37 o                         
 -10   2   4         38.18         53.15         6.24 o                         
  -9   2   4          4.46          6.70         4.78 o                         
  -8   2   4        148.55        127.78         8.36 o                         
  -7   2   4        157.36        143.85         6.99 o                         
  -6   2   4        132.09        131.97         4.03 o                         
  -5   2   4        333.24        375.64         6.17 o                         
  -4   2   4          0.00          4.18         1.61 o                         
  -3   2   4        718.84        802.24         7.35 o                         
  -2   2   4        141.23        146.31         4.21 o                         
  -1   2   4          1.43          3.13         1.82 o                         
   0   2   4       7655.79       7671.73        66.41 o                         
   1   2   4        441.49        455.45         5.75 o                         
   2   2   4        690.59        642.92         7.62 o                         
   3   2   4        853.10        865.83        11.96 o                         
   4   2   4        648.45        699.54        10.05 o                         
   5   2   4        909.25        925.00        11.50 o                         
   6   2   4          3.18          0.80         2.16 o                         
   7   2   4         10.31          8.43         2.96 o                         
 -10   3   4          2.64          0.98         4.94 o                         
  -9   3   4         49.41         58.55        15.95 o                         
  -8   3   4          2.50          0.05         3.51 o                         
  -7   3   4        202.11        196.90         5.27 o                         
  -6   3   4        340.40        334.81         6.18 o                         
  -5   3   4          3.68          1.95         2.15 o                         
  -4   3   4         63.14         54.84         2.93 o                         
  -3   3   4        225.48        186.44         4.09 o                         
  -2   3   4        277.44        214.11         4.14 o                         
  -1   3   4        534.14        499.96         6.70 o                         
   0   3   4        494.49        532.93         6.75 o                         
   1   3   4        541.46        649.12         7.54 o                         
   2   3   4        220.30        197.64         4.12 o                         
   3   3   4        695.58        682.89        10.32 o                         
   4   3   4         22.55         24.59         2.93 o                         
   5   3   4        860.89        783.34        10.61 o                         
   6   3   4        213.82        186.10         5.55 o                         
   7   3   4         12.21         10.20         3.44 o                         
   8   3   4        121.81        120.39         7.03 o                         
 -10   4   4        398.18        352.53        12.82 o                         
  -9   4   4          2.03          9.02         5.16 o                         
  -8   4   4        135.36        151.88         8.63 o                         
  -7   4   4          0.33         -4.15         2.76 o                         
  -6   4   4         56.62         71.75         3.88 o                         
  -5   4   4        371.49        424.97         6.78 o                         
  -4   4   4        190.77        137.62         3.89 o                         
  -3   4   4        276.19        334.24         5.59 o                         
  -2   4   4       1080.47       1127.47        11.33 o                         
  -1   4   4       2141.03       2009.38        20.97 o                         
   0   4   4          0.60          1.64         2.00 o                         
   1   4   4          7.28         18.45         2.14 o                         
   2   4   4       1084.20       1241.74        12.67 o                         
   3   4   4         71.26         66.20         2.92 o                         
   4   4   4         14.28         12.13         2.78 o                         
   5   4   4        164.71        165.99         6.69 o                         
   6   4   4         56.41         53.94         5.97 o                         
   7   4   4        203.25        183.58         9.89 o                         
   8   4   4          0.54         -6.27         5.25 o                         
   9   4   4          1.78          4.90         5.48 o                         
 -10   5   4         24.15         34.60         6.55 o                         
  -9   5   4         30.29         24.28         5.93 o                         
  -8   5   4        422.93        402.35        13.43 o                         
  -7   5   4        254.24        273.31        10.40 o                         
  -6   5   4        353.28        328.44         7.38 o                         
  -5   5   4          1.98         -1.40         1.46 o                         
  -4   5   4         49.91         40.64         3.27 o                         
  -3   5   4          8.19          7.91         2.35 o                         
  -2   5   4        208.87        230.67         5.41 o                         
  -1   5   4        665.74        728.92        12.21 o                         
   0   5   4        155.83        160.83         4.66 o                         
   1   5   4        791.75        987.59        13.40 o                         
   2   5   4        145.45        128.39         3.96 o                         
   3   5   4        405.28        421.23         7.26 o                         
   4   5   4          7.02          8.58         2.98 o                         
   5   5   4        114.04        123.13         5.26 o                         
   6   5   4         90.24         91.44         7.65 o                         
   7   5   4          0.82         -1.23         5.55 o                         
   8   5   4        120.45        156.79         9.50 o                         
 -10   6   4         12.62          6.44         5.87 o                         
  -9   6   4        275.70        296.43        12.89 o                         
  -8   6   4        433.81        427.89        14.36 o                         
  -7   6   4       2199.98       2208.56        33.69 o                         
  -6   6   4         67.72         74.85         3.92 o                         
  -5   6   4         37.80         37.46         3.09 o                         
  -4   6   4        163.09        162.73         5.03 o                         
  -3   6   4        374.24        381.15         7.81 o                         
  -2   6   4       1165.23       1160.99        15.51 o                         
  -1   6   4        243.19        186.32         5.82 o                         
   0   6   4        806.40        711.90        10.94 o                         
   1   6   4         70.45         76.21         3.52 o                         
   2   6   4          0.57         -0.73         2.11 o                         
   3   6   4         35.60         30.49         3.00 o                         
   4   6   4         11.16         10.71         4.16 o                         
   5   6   4        142.66        132.25         9.27 o                         
   6   6   4          7.45          3.59         6.26 o                         
   7   6   4          0.13         -2.27         6.31 o                         
   8   6   4         64.54         66.91         8.26 o                         
 -10   7   4          7.54          8.16         6.00 o                         
  -9   7   4        175.69        158.23        10.20 o                         
  -8   7   4        278.64        323.02        20.54 o                         
  -7   7   4          2.53         -1.54         5.10 o                         
  -6   7   4        369.04        386.00         9.80 o                         
  -5   7   4          0.01         -3.19         2.54 o                         
  -4   7   4          0.10         -1.65         2.89 o                         
  -3   7   4          0.00          2.34         2.96 o                         
  -2   7   4         38.35         64.90         4.58 o                         
  -1   7   4        279.13        258.85         7.78 o                         
   0   7   4          5.27          1.26         3.12 o                         
   1   7   4        357.53        348.71         7.02 o                         
   2   7   4         63.85         75.24         3.70 o                         
   3   7   4          6.85          8.42         2.93 o                         
   4   7   4          0.65          7.30         6.33 o                         
   5   7   4        201.21        179.68        11.04 o                         
   6   7   4        133.88        129.64        10.35 o                         
   7   7   4        168.25        178.44        15.40 o                         
 -10   8   4         25.82         18.58         6.95 o                         
  -9   8   4         30.96         32.31         7.02 o                         
  -8   8   4         19.86         26.04         6.71 o                         
  -7   8   4        131.73        134.64         7.47 o                         
  -6   8   4          3.79         -1.60         5.40 o                         
  -5   8   4        108.60         98.82         5.02 o                         
  -4   8   4         75.81         79.99         5.24 o                         
  -3   8   4        179.13        171.16         6.96 o                         
  -2   8   4        119.59        113.23         5.95 o                         
  -1   8   4        428.38        387.73         9.76 o                         
   0   8   4          1.65          0.04         3.44 o                         
   1   8   4         33.68         36.59         3.71 o                         
   2   8   4          9.22          8.24         2.75 o                         
   3   8   4         97.94         97.06        13.65 o                         
   4   8   4          0.01          7.82         7.17 o                         
   5   8   4        201.76        196.52        12.28 o                         
   6   8   4          4.07         -5.69         7.97 o                         
   7   8   4         70.60         73.11        10.12 o                         
 -10   9   4          5.30          2.20        14.09 o                         
  -9   9   4         59.94         53.99         8.19 o                         
  -8   9   4          2.93         -2.78         6.17 o                         
  -7   9   4         91.69         85.25         6.82 o                         
  -6   9   4          5.10          4.59         5.87 o                         
  -5   9   4        269.57        238.22         9.84 o                         
  -4   9   4        115.25        129.63         6.60 o                         
  -3   9   4        382.97        382.88        10.43 o                         
  -2   9   4          0.73          3.35         3.95 o                         
  -1   9   4        153.51        126.92         6.74 o                         
   0   9   4        776.49        819.09        17.99 o                         
   1   9   4         91.31         99.67         6.01 o                         
   2   9   4          9.04          5.67         4.05 o                         
   3   9   4         80.43         79.91         9.42 o                         
   4   9   4        106.31         97.76        10.27 o                         
   5   9   4         40.82         32.60        10.05 o                         
   6   9   4          1.13         -4.97         8.02 o                         
  -9  10   4         36.96         40.89         9.61 o                         
  -8  10   4          4.22          5.15         8.52 o                         
  -7  10   4         17.10          9.60         6.79 o                         
  -6  10   4        288.62        264.33        13.74 o                         
  -5  10   4        333.42        286.30        11.25 o                         
  -4  10   4        144.76        110.80         6.77 o                         
  -3  10   4         20.27          6.28         4.64 o                         
  -2  10   4          0.01          1.53         4.46 o                         
  -1  10   4        494.95        453.60        11.85 o                         
   0  10   4        329.60        330.85        12.16 o                         
   1  10   4          0.27         -2.41         8.19 o                         
   2  10   4         16.58          1.74         9.72 o                         
   3  10   4          0.24        -12.02         8.02 o                         
   4  10   4          0.03          5.14        10.60 o                         
   5  10   4         30.05         19.31         9.57 o                         
   6  10   4         29.44         22.50         9.89 o                         
  -9  11   4        108.02        167.69        12.81 o                         
  -8  11   4         31.55         38.84         8.42 o                         
  -7  11   4        421.51        434.79        20.32 o                         
  -6  11   4         26.30         42.25         8.34 o                         
  -5  11   4        161.20        134.13         8.62 o                         
  -4  11   4        213.82        163.68        11.57 o                         
  -3  11   4         11.04          7.18        10.44 o                         
  -2  11   4         57.40         46.21         6.24 o                         
  -1  11   4         74.58         72.34         6.53 o                         
   0  11   4         33.06         25.14         8.91 o                         
   1  11   4          0.20         -4.58         8.72 o                         
   2  11   4         16.88         11.88        10.71 o                         
   3  11   4        122.98        179.70        16.17 o                         
   4  11   4         17.78         38.19        10.50 o                         
   5  11   4          1.87        -13.10         9.57 o                         
  -9  12   4         63.07         90.41        11.20 o                         
  -8  12   4        116.75        143.35        12.35 o                         
  -7  12   4         17.41         13.22        15.18 o                         
  -6  12   4         94.55        132.34        11.66 o                         
  -5  12   4         22.28          2.27        11.25 o                         
  -4  12   4          2.57         12.96         6.88 o                         
  -3  12   4          0.92         14.12         5.45 o                         
  -2  12   4         98.76        103.70         7.50 o                         
  -1  12   4        932.97        909.89        19.20 o                         
   0  12   4          1.10          5.73         6.39 o                         
   1  12   4         32.22         29.54        10.57 o                         
   2  12   4         95.84         83.72        12.50 o                         
   3  12   4          0.45         14.12        10.65 o                         
   4  12   4        232.77        226.45        23.81 o                         
  -8  13   4        111.37        136.35        12.82 o                         
  -7  13   4        178.66        211.71        14.75 o                         
  -6  13   4        362.74        346.23        17.83 o                         
  -5  13   4         65.83         79.18        14.42 o                         
  -4  13   4        370.01        397.52        18.56 o                         
  -3  13   4          1.43         -0.02         8.07 o                         
  -2  13   4        646.65        678.53        16.37 o                         
  -1  13   4        184.68        191.47        11.84 o                         
   0  13   4         73.92         76.33        28.62 o                         
   1  13   4          0.47         -4.70        13.11 o                         
   2  13   4         32.49         23.96        11.81 o                         
   3  13   4          7.75         -3.20        11.27 o                         
  -7  14   4         19.91         24.46         9.19 o                         
  -6  14   4         13.35         18.09         8.88 o                         
  -5  14   4         21.58         15.07         8.19 o                         
  -4  14   4          0.17         -1.73         6.20 o                         
  -3  14   4         14.87         17.83         6.67 o                         
  -2  14   4        123.51        109.76        10.14 o                         
  -1  14   4         46.48         16.25        29.60 o                         
   0  14   4         15.02         14.20        11.59 o                         
   1  14   4         14.56         12.20        19.66 o                         
   2  14   4         11.13        -11.53        12.67 o                         
  -6  15   4          0.62         -5.47         8.08 o                         
  -5  15   4          0.69          3.87         8.08 o                         
  -4  15   4          0.13         20.27         8.06 o                         
  -3  15   4        163.99        184.44        15.39 o                         
  -2  15   4         55.57         49.13         9.34 o                         
  -1  15   4          2.10          8.45        12.18 o                         
   0  15   4         14.33        -17.32        11.56 o                         
   1  15   4         51.74         67.71        14.75 o                         
  -5  16   4          4.76         10.73        14.53 o                         
  -4  16   4         92.64        100.72        17.70 o                         
  -3  16   4          2.81        -11.84         9.25 o                         
  -2  16   4        249.29        242.51        27.53 o                         
  -1  16   4          3.49          2.18        18.46 o                         
   0 -16   5         23.38         14.20        12.98 o                         
   1 -16   5        111.36         93.07        21.19 o                         
   2 -16   5         81.71         63.58        19.88 o                         
   3 -16   5          2.27         -2.18        12.89 o                         
   4 -16   5          0.19          2.18        13.98 o                         
  -1 -15   5          4.13         21.41        12.66 o                         
   0 -15   5          2.08         -4.46        11.51 o                         
   1 -15   5         26.91          5.22        11.49 o                         
   2 -15   5         75.71         81.17        16.60 o                         
   3 -15   5         12.51          5.50        24.91 o                         
   4 -15   5         55.24         85.33        11.69 o                         
   5 -15   5         54.20         72.93        27.86 o                         
   6 -15   5         93.44        104.62        12.74 o                         
  -3 -14   5          1.53          6.42        12.28 o                         
  -2 -14   5        139.37        140.87        15.52 o                         
  -1 -14   5        134.54        131.81        14.60 o                         
   0 -14   5         48.14         40.54        26.33 o                         
   1 -14   5         48.52         40.03        11.32 o                         
   2 -14   5          4.55          3.35         7.68 o                         
   3 -14   5          3.83          4.63         6.52 o                         
   4 -14   5          2.25          4.56         8.41 o                         
   5 -14   5         12.43         27.82         9.17 o                         
   6 -14   5         19.66         30.83         9.42 o                         
   7 -14   5          5.95         19.69         9.61 o                         
  -4 -13   5         64.69         67.95        15.73 o                         
  -3 -13   5          5.70         -1.75        10.81 o                         
  -2 -13   5          0.00         -5.06        10.32 o                         
  -1 -13   5         19.54          9.78        10.51 o                         
   0 -13   5        513.38        553.48        18.03 o                         
   1 -13   5         16.08         14.35         7.30 o                         
   2 -13   5         92.11         97.50         7.75 o                         
   3 -13   5         92.30         80.04         9.70 o                         
   4 -13   5          4.06         -0.81         6.20 o                         
   5 -13   5         43.61         37.66        10.71 o                         
   6 -13   5         32.54         21.56         8.57 o                         
   7 -13   5         90.39        105.80        16.82 o                         
   8 -13   5         55.49         62.99        10.74 o                         
  -5 -12   5         34.55         69.67        31.90 o                         
  -4 -12   5          1.12          1.62        15.62 o                         
  -3 -12   5          2.19          0.15         9.85 o                         
  -2 -12   5        158.36        142.94        13.74 o                         
  -1 -12   5        797.03        813.44        36.38 o                         
   0 -12   5         53.47         70.50         8.38 o                         
   1 -12   5         22.42         32.34         7.35 o                         
   2 -12   5        116.92        114.30         9.55 o                         
   3 -12   5        186.48        208.33         9.52 o                         
   4 -12   5        274.55        276.95        12.44 o                         
   5 -12   5         58.10         74.49        10.20 o                         
   6 -12   5          1.82          3.58         7.48 o                         
   7 -12   5        670.52        598.81        21.84 o                         
   8 -12   5          1.20         -6.99         7.21 o                         
  -5 -11   5        165.68        177.72        11.73 o                         
  -4 -11   5          0.12          0.11         7.14 o                         
  -3 -11   5         58.97         53.42         8.32 o                         
  -2 -11   5        231.26        234.27        11.93 o                         
  -1 -11   5       1413.91       1390.00        23.66 o                         
   0 -11   5          0.47          2.41         4.81 o                         
   1 -11   5        132.23        113.78         7.38 o                         
   2 -11   5        190.50        184.59         8.92 o                         
   3 -11   5        179.88        176.13         8.44 o                         
   4 -11   5         98.77        117.79         8.56 o                         
   5 -11   5         27.59         34.70         8.19 o                         
   6 -11   5        125.57        129.66        16.60 o                         
   7 -11   5         10.87         16.91         7.59 o                         
   8 -11   5         33.03         36.81         8.49 o                         
   9 -11   5         23.86         29.72         8.42 o                         
  -6 -10   5         75.78         86.61         9.39 o                         
  -5 -10   5         68.65         64.27         8.62 o                         
  -4 -10   5         29.76         31.93         7.57 o                         
  -3 -10   5        168.90        196.19        10.83 o                         
  -2 -10   5          0.09         -6.86         4.72 o                         
  -1 -10   5        236.01        209.45        10.17 o                         
   0 -10   5          0.42         -0.27         4.22 o                         
   1 -10   5         39.31         34.52         4.75 o                         
   2 -10   5        620.24        634.40        12.53 o                         
   3 -10   5         25.56         36.93         6.86 o                         
   4 -10   5        130.56        137.70         8.60 o                         
   5 -10   5          9.94         13.20         6.86 o                         
   6 -10   5          2.38         -0.33         6.26 o                         
   7 -10   5         17.66          3.26         6.53 o                         
   8 -10   5          2.78          9.23        11.91 o                         
   9 -10   5         48.34         57.31         8.81 o                         
  -7  -9   5         31.12         46.50         8.00 o                         
  -6  -9   5        108.07        102.44         9.10 o                         
  -5  -9   5         28.04         24.05         7.82 o                         
  -4  -9   5         95.95         88.88         8.19 o                         
  -3  -9   5         61.88         66.52         7.32 o                         
  -2  -9   5         53.73         59.13         5.81 o                         
  -1  -9   5         68.33         88.85         5.47 o                         
   0  -9   5         28.65         25.96         4.20 o                         
   1  -9   5          2.50          0.76         3.55 o                         
   2  -9   5        364.28        325.48         8.77 o                         
   3  -9   5         97.81        101.14         4.91 o                         
   4  -9   5        193.60        184.24         6.06 o                         
   5  -9   5        763.45        701.77        12.08 o                         
   6  -9   5         69.90         75.50         6.77 o                         
   7  -9   5         78.87         79.76         6.97 o                         
   8  -9   5         43.56         54.09        10.12 o                         
   9  -9   5         21.74         27.93         9.50 o                         
  -7  -8   5          5.51          9.50         6.59 o                         
  -6  -8   5         13.30         11.46         6.33 o                         
  -5  -8   5         27.56         35.66         6.53 o                         
  -4  -8   5         80.60         86.84         7.61 o                         
  -3  -8   5       1140.98       1123.76        15.41 o                         
  -2  -8   5          0.29          2.92         2.90 o                         
  -1  -8   5         35.28         45.56         3.89 o                         
   0  -8   5         46.98         45.72         3.83 o                         
   1  -8   5          5.92         15.45         3.22 o                         
   2  -8   5         16.31         27.24         3.09 o                         
   3  -8   5         36.14         40.95         3.94 o                         
   4  -8   5         26.68         20.95         3.33 o                         
   5  -8   5       1101.88       1042.42        13.73 o                         
   6  -8   5          8.62          0.95         4.00 o                         
   7  -8   5         31.49         28.38         5.16 o                         
   8  -8   5         50.29         52.60         6.10 o                         
   9  -8   5         11.62          7.48         4.88 o                         
  -8  -7   5         13.59         12.96         8.82 o                         
  -7  -7   5         17.08         23.09         6.41 o                         
  -6  -7   5         68.08         72.60         8.31 o                         
  -5  -7   5        112.35        108.79         7.63 o                         
  -4  -7   5          0.73          2.76         4.27 o                         
  -3  -7   5        188.14        217.48         5.96 o                         
  -2  -7   5          0.26          3.82         2.52 o                         
  -1  -7   5        599.17        589.87         8.89 o                         
   0  -7   5        312.13        297.43         6.26 o                         
   1  -7   5        158.93        206.70         5.10 o                         
   2  -7   5         20.94         14.27         2.83 o                         
   3  -7   5          3.08          2.84         2.10 o                         
   4  -7   5        277.61        289.55         8.56 o                         
   5  -7   5        209.01        194.78         4.98 o                         
   6  -7   5        466.35        442.61        13.39 o                         
   7  -7   5          2.76          3.78         4.00 o                         
   8  -7   5        121.77        119.70         7.36 o                         
   9  -7   5          0.94          1.90         4.27 o                         
  10  -7   5          6.84          3.19         4.69 o                         
  -8  -6   5        132.86        125.22         8.56 o                         
  -7  -6   5         72.12         66.75         6.80 o                         
  -6  -6   5         24.03         31.81         5.59 o                         
  -5  -6   5        838.04        817.10        15.21 o                         
  -4  -6   5       2244.19       2271.53        22.92 o                         
  -3  -6   5        373.32        363.65         6.80 o                         
  -2  -6   5         79.84         76.91         3.37 o                         
  -1  -6   5        263.05        293.53         6.07 o                         
   0  -6   5        162.44        142.02         3.90 o                         
   1  -6   5        519.66        464.69         6.49 o                         
   2  -6   5         67.50         90.01         3.57 o                         
   3  -6   5        157.25        123.21         3.25 o                         
   4  -6   5         30.08         23.00         2.15 o                         
   5  -6   5         11.45          7.86         2.41 o                         
   6  -6   5         37.21         23.60         4.98 o                         
   7  -6   5          3.96         -0.30         3.61 o                         
   8  -6   5         51.02         46.12         6.08 o                         
   9  -6   5         84.74         69.13         6.05 o                         
  10  -6   5         19.76         22.60         5.09 o                         
  -8  -5   5        209.88        207.37         9.64 o                         
  -7  -5   5        422.30        452.46        15.04 o                         
  -6  -5   5        216.54        200.28         7.98 o                         
  -5  -5   5        483.68        480.03         8.70 o                         
  -4  -5   5        322.80        295.90         5.81 o                         
  -3  -5   5        151.66        125.19         4.12 o                         
  -2  -5   5         21.38         32.72         2.58 o                         
  -1  -5   5        754.96        888.91         8.98 o                         
   0  -5   5       1329.43       1467.68        12.97 o                         
   1  -5   5         84.63         46.37         2.37 o                         
   2  -5   5        162.76        199.85         4.16 o                         
   3  -5   5         70.52        100.28         2.83 o                         
   4  -5   5        223.43        227.72         4.25 o                         
   5  -5   5        595.87        576.23         8.23 o                         
   6  -5   5          0.14         -1.43         2.35 o                         
   7  -5   5          1.24          0.88         3.33 o                         
   8  -5   5          1.15          1.41         3.63 o                         
   9  -5   5        112.23        120.41         6.64 o                         
  10  -5   5          5.53          6.31         4.11 o                         
  -9  -4   5          0.89          4.37         5.97 o                         
  -8  -4   5        477.05        535.41        13.49 o                         
  -7  -4   5         33.78         30.68         4.55 o                         
  -6  -4   5        755.33        736.96        11.88 o                         
  -5  -4   5         33.55         28.50         3.22 o                         
  -4  -4   5          0.00          0.99         2.03 o                         
  -3  -4   5       1201.39       1080.64        11.19 o                         
  -2  -4   5        140.53        124.00         3.16 o                         
  -1  -4   5          0.02          3.12         1.73 o                         
   0  -4   5        700.97        806.69         8.08 o                         
   1  -4   5        883.80       1069.00        10.32 o                         
   2  -4   5          0.04          0.87         1.50 o                         
   3  -4   5         30.29         15.89         1.82 o                         
   4  -4   5          8.18         17.38         1.98 o                         
   5  -4   5         11.76          9.35         2.31 o                         
   6  -4   5         75.58         76.20         3.68 o                         
   7  -4   5         43.91         31.51         3.49 o                         
   8  -4   5          9.54          9.48         4.40 o                         
   9  -4   5          0.06          9.72         4.79 o                         
  10  -4   5          1.28          3.93         5.02 o                         
  -9  -3   5         19.82         30.20         5.25 o                         
  -8  -3   5          4.46          0.28         3.83 o                         
  -7  -3   5        662.98        674.29        12.65 o                         
  -6  -3   5        561.92        556.34         8.78 o                         
  -5  -3   5          7.34          8.69         2.63 o                         
  -4  -3   5        121.10        128.27         4.17 o                         
  -3  -3   5         44.13         57.05         2.57 o                         
  -2  -3   5        662.10        790.25         7.79 o                         
  -1  -3   5       1911.41       1782.94        14.01 o                         
   0  -3   5          3.22         29.57         1.97 o                         
   1  -3   5         71.35         43.77         1.90 o                         
   2  -3   5        108.07        126.23         2.83 o                         
   3  -3   5       1866.44       1965.09        18.34 o                         
   4  -3   5          8.76          7.57         1.56 o                         
   5  -3   5        248.29        226.85         5.15 o                         
   6  -3   5         25.73         19.50         2.45 o                         
   7  -3   5          0.82          3.57         2.55 o                         
   8  -3   5         19.67         17.35         4.56 o                         
   9  -3   5          5.19         16.86         4.78 o                         
  10  -3   5          3.64          6.60         4.78 o                         
  -9  -2   5          3.09          1.20         6.44 o                         
  -8  -2   5         74.92         72.86         5.86 o                         
  -7  -2   5         28.07         37.23         4.12 o                         
  -6  -2   5          1.56          3.25         3.16 o                         
  -5  -2   5         43.47         32.61         2.80 o                         
  -4  -2   5          0.00         -0.38         2.05 o                         
  -3  -2   5       1407.42       1503.87        13.29 o                         
  -2  -2   5        155.55        156.71         3.13 o                         
  -1  -2   5        482.58        616.16         6.40 o                         
   0  -2   5        314.23        427.48         5.07 o                         
   1  -2   5          2.44          3.87         1.51 o                         
   2  -2   5       5458.05       5778.52        44.81 o                         
   3  -2   5        628.84        681.84         7.11 o                         
   4  -2   5          0.27         -0.86         1.57 o                         
   5  -2   5         30.70         37.55         2.54 o                         
   6  -2   5          3.53          4.78         2.03 o                         
   7  -2   5          9.35         15.82         2.78 o                         
   8  -2   5          7.52          8.59         3.23 o                         
   9  -2   5         59.86         76.79         5.87 o                         
 -10  -1   5          1.51         -2.08         5.10 o                         
  -9  -1   5          0.53         -2.16         4.86 o                         
  -8  -1   5         78.64         65.72         7.66 o                         
  -7  -1   5        125.00        119.90         4.66 o                         
  -6  -1   5         62.73         67.87         3.74 o                         
  -5  -1   5        116.77        141.26         4.09 o                         
  -4  -1   5        197.40        157.70         4.38 o                         
  -3  -1   5          0.87          4.52         1.54 o                         
  -2  -1   5         16.40         10.12         1.60 o                         
  -1  -1   5        292.19        367.68         4.41 o                         
   0  -1   5       2558.04       2549.55        19.66 o                         
   1  -1   5        211.23        173.71         3.23 o                         
   2  -1   5         15.16         16.89         1.68 o                         
   3  -1   5       1991.92       2047.22        17.64 o                         
   4  -1   5        705.42        704.94         9.30 o                         
   5  -1   5        594.53        617.68         9.47 o                         
   6  -1   5         10.30          7.98         3.03 o                         
   7  -1   5         37.73         38.56         3.00 o                         
   8  -1   5         75.01         70.43         4.40 o                         
 -10   0   5          0.16         -2.86         5.02 o                         
  -9   0   5        146.54        140.90         8.11 o                         
  -8   0   5        148.67        152.36         7.03 o                         
  -7   0   5        277.11        268.83         6.48 o                         
  -6   0   5         14.16         14.58         2.57 o                         
  -5   0   5        197.41        242.77         5.12 o                         
  -4   0   5        725.11        712.85         7.76 o                         
  -3   0   5       4808.73       4715.16        34.88 o                         
  -2   0   5       3734.21       3904.05        27.88 o                         
  -1   0   5        412.20        542.40         5.50 o                         
   0   0   5       1892.59       2044.67        16.93 o                         
   1   0   5       9978.34       9576.35        77.86 o                         
   2   0   5       3572.81       3636.31        30.32 o                         
   3   0   5       1055.46       1076.02        12.91 o                         
   4   0   5          0.26          5.85         1.88 o                         
   5   0   5        574.58        512.57         8.24 o                         
   6   0   5        296.95        285.70         5.37 o                         
   7   0   5          0.05         -3.08         3.04 o                         
   8   0   5          0.67          3.90         3.67 o                         
 -10   1   5         60.87         50.95         6.41 o                         
  -9   1   5        223.33        251.45        10.74 o                         
  -8   1   5        471.21        495.77        10.67 o                         
  -7   1   5        123.65        113.92         4.13 o                         
  -6   1   5        126.61        152.88         4.93 o                         
  -5   1   5          4.84         10.01         2.22 o                         
  -4   1   5        109.05         98.48         2.67 o                         
  -3   1   5       1017.06       1325.71        10.64 o                         
  -2   1   5        265.04        213.34         3.63 o                         
  -1   1   5       3218.95       3097.02        23.64 o                         
   0   1   5       4536.46       4685.23        38.95 o                         
   1   1   5       3525.01       3491.59        29.36 o                         
   2   1   5        271.03        208.92         3.55 o                         
   3   1   5       2857.88       2939.31        35.12 o                         
   4   1   5       2765.86       2548.94        35.44 o                         
   5   1   5          0.00         -0.92         2.33 o                         
   6   1   5         76.95         81.36         3.27 o                         
   7   1   5         12.31         11.29         3.43 o                         
   8   1   5          9.82          5.32         3.18 o                         
 -10   2   5        137.58        136.07        11.80 o                         
  -9   2   5        180.18        194.70         8.32 o                         
  -8   2   5         15.34         13.35         3.60 o                         
  -7   2   5          7.93          7.85         2.72 o                         
  -6   2   5        244.93        239.85         5.55 o                         
  -5   2   5        169.75        178.46         4.82 o                         
  -4   2   5        532.38        539.65         7.08 o                         
  -3   2   5       1694.08       1584.68        13.87 o                         
  -2   2   5        113.08         79.52         2.61 o                         
  -1   2   5        188.92        165.34         3.67 o                         
   0   2   5       1739.87       1768.97        17.04 o                         
   1   2   5       2710.36       2927.47        26.65 o                         
   2   2   5         67.99        116.66         3.09 o                         
   3   2   5       1181.41       1275.17        16.88 o                         
   4   2   5        101.06        116.98         4.15 o                         
   5   2   5       1859.97       1814.16        22.94 o                         
   6   2   5        273.44        261.98         5.74 o                         
   7   2   5        178.19        165.94         6.45 o                         
   8   2   5         71.52         72.55         6.10 o                         
 -10   3   5         16.27         20.96         6.00 o                         
  -9   3   5        222.43        275.17        11.58 o                         
  -8   3   5          2.08         -4.84         3.22 o                         
  -7   3   5        113.99        110.61         4.72 o                         
  -6   3   5         50.77         58.68         3.43 o                         
  -5   3   5       1694.33       1708.30        17.07 o                         
  -4   3   5         32.58         20.72         2.18 o                         
  -3   3   5         86.41         91.00         2.87 o                         
  -2   3   5         13.56         17.67         2.17 o                         
  -1   3   5        497.76        550.35         7.29 o                         
   0   3   5         47.60         60.86         2.81 o                         
   1   3   5          4.41          0.81         1.85 o                         
   2   3   5        713.18        769.41        12.55 o                         
   3   3   5         28.66         22.90         1.90 o                         
   4   3   5         15.89         14.18         2.78 o                         
   5   3   5       1074.38        987.84        13.00 o                         
   6   3   5         42.71         38.94         4.07 o                         
   7   3   5         94.84        102.98         7.11 o                         
   8   3   5         71.71         52.67         6.33 o                         
   9   3   5         43.54         37.73         6.02 o                         
 -10   4   5          3.11          3.77         5.62 o                         
  -9   4   5        189.74        202.66        20.54 o                         
  -8   4   5         99.25         98.61         6.15 o                         
  -7   4   5         17.13         21.80         4.71 o                         
  -6   4   5        593.26        591.10        12.07 o                         
  -5   4   5         48.57         54.12         3.13 o                         
  -4   4   5         24.79         25.84         2.51 o                         
  -3   4   5        224.46        250.29         5.12 o                         
  -2   4   5         92.03        118.40         3.71 o                         
  -1   4   5        149.59        184.20         5.03 o                         
   0   4   5        569.25        577.32         7.70 o                         
   1   4   5        867.27        976.20        11.66 o                         
   2   4   5          2.15          4.40         1.98 o                         
   3   4   5         26.82         35.04         2.62 o                         
   4   4   5          9.17          6.22         2.76 o                         
   5   4   5         67.73         73.65         5.87 o                         
   6   4   5        192.06        174.82         7.04 o                         
   7   4   5          0.83          1.53         5.25 o                         
   8   4   5         26.99         16.94         6.10 o                         
 -10   5   5        216.87        235.80        12.20 o                         
  -9   5   5         66.28         76.76         7.88 o                         
  -8   5   5          0.05         -1.12         5.40 o                         
  -7   5   5        145.09        150.38         7.29 o                         
  -6   5   5        280.37        251.93         5.91 o                         
  -5   5   5          3.86          2.89         2.28 o                         
  -4   5   5        366.52        387.42         7.78 o                         
  -3   5   5       1047.88       1169.99        13.09 o                         
  -2   5   5        390.89        442.38         8.26 o                         
  -1   5   5        276.52        240.80         7.43 o                         
   0   5   5         41.31         52.74         3.49 o                         
   1   5   5         81.71         51.27         3.01 o                         
   2   5   5         11.13         11.42         2.28 o                         
   3   5   5          0.61          3.71         2.34 o                         
   4   5   5         29.57         24.25         3.49 o                         
   5   5   5         42.05         44.53         4.79 o                         
   6   5   5          2.47          6.00         6.02 o                         
   7   5   5          0.10          6.59         6.26 o                         
   8   5   5          2.53          6.46         6.33 o                         
 -10   6   5         13.92         28.06         6.95 o                         
  -9   6   5        378.33        428.04        15.37 o                         
  -8   6   5          6.37          2.09         5.55 o                         
  -7   6   5        438.95        430.90        11.71 o                         
  -6   6   5        390.26        343.28         7.75 o                         
  -5   6   5          7.63         -0.92         2.54 o                         
  -4   6   5        464.49        473.65         8.14 o                         
  -3   6   5       2617.47       2713.62        28.61 o                         
  -2   6   5        429.99        450.22         9.74 o                         
  -1   6   5         77.06         90.42         4.85 o                         
   0   6   5        862.48        961.05        13.62 o                         
   1   6   5        492.33        489.65         7.98 o                         
   2   6   5        614.06        613.98        13.32 o                         
   3   6   5        311.47        279.36         6.59 o                         
   4   6   5         26.26         23.31         7.77 o                         
   5   6   5         13.57          8.08         6.40 o                         
   6   6   5         42.14         49.55         9.72 o                         
   7   6   5          8.05         -1.31         6.49 o                         
   8   6   5          0.22         -3.01         7.10 o                         
 -10   7   5         47.15         57.08         8.10 o                         
  -9   7   5         16.21         15.89         8.41 o                         
  -8   7   5        184.80        159.00        10.49 o                         
  -7   7   5        252.26        270.79        10.15 o                         
  -6   7   5         14.98         22.91         4.29 o                         
  -5   7   5          8.68          5.90         2.39 o                         
  -4   7   5          8.90         10.91         3.34 o                         
  -3   7   5        286.26        277.72         8.26 o                         
  -2   7   5        576.67        546.78        11.25 o                         
  -1   7   5         48.93         81.05         5.06 o                         
   0   7   5         64.14         79.60         4.99 o                         
   1   7   5         16.14         12.82         3.10 o                         
   2   7   5         68.44         90.52         4.02 o                         
   3   7   5        115.95        123.74         5.50 o                         
   4   7   5          0.13         -6.53         6.48 o                         
   5   7   5          0.22         -6.77         6.41 o                         
   6   7   5         14.68         -2.24         7.54 o                         
   7   7   5          7.23          6.53        13.76 o                         
 -10   8   5         58.55         79.28         9.01 o                         
  -9   8   5         63.84         63.55         8.26 o                         
  -8   8   5          3.49          6.63         6.16 o                         
  -7   8   5        158.95        141.28         7.94 o                         
  -6   8   5        105.40        121.63         9.94 o                         
  -5   8   5         12.89          5.76         4.74 o                         
  -4   8   5        707.16        680.94        13.35 o                         
  -3   8   5          6.66          3.50         3.80 o                         
  -2   8   5         18.57         13.45         4.04 o                         
  -1   8   5        159.44        162.75         7.88 o                         
   0   8   5        305.58        302.73         8.92 o                         
   1   8   5         96.46        109.33         5.88 o                         
   2   8   5          3.16          0.51         3.73 o                         
   3   8   5         46.12         25.89         7.87 o                         
   4   8   5         14.59         14.08         7.41 o                         
   5   8   5         42.27         30.37        16.49 o                         
   6   8   5          0.31         -8.26         9.61 o                         
   7   8   5        110.05        120.83        11.25 o                         
  -9   9   5         29.09         34.71         7.93 o                         
  -8   9   5          0.05         -1.85         6.22 o                         
  -7   9   5         19.21         16.13         6.50 o                         
  -6   9   5        314.93        309.53        13.89 o                         
  -5   9   5          8.89         11.35         5.56 o                         
  -4   9   5        169.66        169.55         7.58 o                         
  -3   9   5        224.13        203.07         8.11 o                         
  -2   9   5         77.94         83.74         5.90 o                         
  -1   9   5       1482.84       1473.01        22.80 o                         
   0   9   5        188.96        203.35        18.40 o                         
   1   9   5          3.59          5.23         3.91 o                         
   2   9   5         11.12         26.50         5.61 o                         
   3   9   5        176.48        137.18        11.58 o                         
   4   9   5        113.95         83.72        10.50 o                         
   5   9   5          1.17         22.75         8.63 o                         
   6   9   5         20.46         21.63         9.11 o                         
  -9  10   5         78.50         71.30         9.49 o                         
  -8  10   5         14.01          9.96         7.17 o                         
  -7  10   5         26.19         23.81         7.42 o                         
  -6  10   5          1.52          7.38         6.62 o                         
  -5  10   5         68.21         73.91         7.09 o                         
  -4  10   5         33.48         30.21         5.26 o                         
  -3  10   5        572.36        554.33        15.61 o                         
  -2  10   5        625.89        642.33        14.19 o                         
  -1  10   5         10.74          6.07         4.96 o                         
   0  10   5         44.46         40.64         5.34 o                         
   1  10   5        328.59        334.00        12.57 o                         
   2  10   5          4.58          5.16         8.26 o                         
   3  10   5         15.21          8.92         8.73 o                         
   4  10   5         69.22         75.92        11.20 o                         
   5  10   5         40.89         40.81        10.57 o                         
   6  10   5          4.48          4.86        12.02 o                         
  -9  11   5         17.95         46.58         9.19 o                         
  -8  11   5         20.02         28.12         8.21 o                         
  -7  11   5         79.73         71.58        11.25 o                         
  -6  11   5         10.04         15.29        14.20 o                         
  -5  11   5        658.13        599.22        16.39 o                         
  -4  11   5         49.55         43.11         6.70 o                         
  -3  11   5          2.95          6.31         4.92 o                         
  -2  11   5         33.71         32.13         5.63 o                         
  -1  11   5        176.90        169.30         8.36 o                         
   0  11   5         31.37         42.72         8.11 o                         
   1  11   5          0.02         -0.27         8.96 o                         
   2  11   5        308.01        330.38        28.07 o                         
   3  11   5        463.35        539.91        22.16 o                         
   4  11   5         15.16         27.10        10.58 o                         
   5  11   5          8.85         11.56        10.19 o                         
  -8  12   5          3.40          9.05        12.67 o                         
  -7  12   5          0.01         -6.88         7.06 o                         
  -6  12   5          7.18          7.98        10.38 o                         
  -5  12   5        138.05        144.85        11.56 o                         
  -4  12   5        141.48        119.50        11.33 o                         
  -3  12   5         49.66         43.55         6.26 o                         
  -2  12   5        204.50        228.32        11.48 o                         
  -1  12   5        205.82        221.43        11.86 o                         
   0  12   5        655.59        704.63        19.36 o                         
   1  12   5        365.39        386.27        27.20 o                         
   2  12   5         97.99         91.84        14.86 o                         
   3  12   5          0.14         -2.92        10.18 o                         
   4  12   5        112.40        111.61        14.28 o                         
  -8  13   5         33.02         39.16         9.52 o                         
  -7  13   5          9.77          0.19         9.07 o                         
  -6  13   5         89.39        103.35        11.47 o                         
  -5  13   5          8.72         12.23         7.86 o                         
  -4  13   5          5.82         10.05         6.52 o                         
  -3  13   5          0.55          3.70         6.81 o                         
  -2  13   5        137.52        128.66        10.44 o                         
  -1  13   5        186.15        189.25        11.70 o                         
   0  13   5         86.77         82.53        13.28 o                         
   1  13   5         14.80         11.38        11.51 o                         
   2  13   5         11.92         23.38        12.05 o                         
   3  13   5        290.98        306.41        20.08 o                         
  -7  14   5          7.63         20.30         9.41 o                         
  -6  14   5         31.73         15.89         8.59 o                         
  -5  14   5          0.26         11.27         8.03 o                         
  -4  14   5         34.49         38.39         7.56 o                         
  -3  14   5         12.60         21.95         9.33 o                         
  -2  14   5        119.97        117.03        10.83 o                         
  -1  14   5          3.68          3.74        11.20 o                         
   0  14   5          3.91        -11.75        11.35 o                         
   1  14   5         22.49         41.48        13.12 o                         
   2  14   5        100.81        158.41        17.30 o                         
  -6  15   5          9.33         11.51        11.03 o                         
  -5  15   5         10.58          7.51        10.05 o                         
  -4  15   5         35.03         20.10        12.89 o                         
  -3  15   5        124.66        124.61        13.97 o                         
  -2  15   5         87.23         97.66        21.41 o                         
  -1  15   5          2.30        -20.97        13.98 o                         
   0  15   5          0.07         -7.01        12.50 o                         
   1  15   5        112.16        147.36        17.61 o                         
  -4  16   5         53.39         58.55        15.73 o                         
  -3  16   5         18.45         23.16        17.70 o                         
  -2  16   5         64.40         39.54        19.44 o                         
   1 -16   6          1.31          7.21        17.91 o                         
   2 -16   6        100.83        151.62        23.81 o                         
   3 -16   6         48.68         48.50        15.95 o                         
   4 -16   6         28.84         43.91        15.73 o                         
  -1 -15   6          0.64          1.32        12.43 o                         
   0 -15   6         74.70         85.94        17.91 o                         
   1 -15   6        193.88        259.63        18.30 o                         
   2 -15   6         67.34         73.53        16.82 o                         
   3 -15   6         21.83          8.25         9.71 o                         
   4 -15   6          8.29          5.63        13.76 o                         
   5 -15   6         22.96         38.97        10.50 o                         
   6 -15   6         67.78         45.34        23.38 o                         
  -3 -14   6         96.01        112.28        16.60 o                         
  -2 -14   6         43.42         49.59        13.00 o                         
  -1 -14   6         14.12         39.37        12.44 o                         
   0 -14   6         54.68         56.95        34.30 o                         
   1 -14   6        191.91        171.09        18.29 o                         
   2 -14   6          2.03         -5.81         8.96 o                         
   3 -14   6         32.24         23.72         7.47 o                         
   4 -14   6         17.60         25.83        10.92 o                         
   5 -14   6         72.31         52.66        10.19 o                         
   6 -14   6          5.27         21.73        10.05 o                         
   7 -14   6         79.44        105.73        12.73 o                         
  -4 -13   6         13.06          1.00        11.66 o                         
  -3 -13   6         15.69          9.44        11.49 o                         
  -2 -13   6        190.70        196.37        16.21 o                         
  -1 -13   6          6.67         10.35        10.74 o                         
   0 -13   6        118.54        110.34        11.28 o                         
   1 -13   6          3.54         -0.33         7.23 o                         
   2 -13   6         84.35         79.68         7.55 o                         
   3 -13   6         16.04         11.20         8.51 o                         
   4 -13   6         61.25         66.52        14.64 o                         
   5 -13   6          9.98          6.55        18.35 o                         
   6 -13   6          0.47          3.44         8.41 o                         
   7 -13   6         10.35          6.10         8.34 o                         
  -5 -12   6          3.47         20.43        11.51 o                         
  -4 -12   6         11.20         38.41        11.74 o                         
  -3 -12   6         47.28         30.96        10.54 o                         
  -2 -12   6         82.63         64.81        11.74 o                         
  -1 -12   6          5.83         12.23         9.96 o                         
   0 -12   6          0.51          3.95         6.40 o                         
   1 -12   6          1.94          1.47         5.26 o                         
   2 -12   6          1.37          5.33         5.31 o                         
   3 -12   6        275.81        245.45        15.78 o                         
   4 -12   6         56.64         69.06         8.06 o                         
   5 -12   6        133.81        151.24        12.58 o                         
   6 -12   6         86.80         90.61        10.97 o                         
   7 -12   6          4.76         24.24         8.26 o                         
   8 -12   6         74.56         99.03        11.43 o                         
  -5 -11   6         52.15         46.06        11.56 o                         
  -4 -11   6        130.49        119.69        21.52 o                         
  -3 -11   6         18.04         21.68         9.96 o                         
  -2 -11   6         17.99         16.74         9.41 o                         
  -1 -11   6        100.20         97.14        10.33 o                         
   0 -11   6          0.01          2.99         4.98 o                         
   1 -11   6         29.59         28.16         5.79 o                         
   2 -11   6        817.12        843.84        17.24 o                         
   3 -11   6         15.69         21.70         5.49 o                         
   4 -11   6         67.58         75.92         7.67 o                         
   5 -11   6         14.37         14.00        13.33 o                         
   6 -11   6        254.92        240.10        46.75 o                         
   7 -11   6        175.16        155.56        12.42 o                         
   8 -11   6         89.51         97.09        10.66 o                         
  -6 -10   6         45.87         46.51         8.44 o                         
  -5 -10   6          0.14         12.30        11.67 o                         
  -4 -10   6          6.06          7.16        10.57 o                         
  -3 -10   6         78.59         67.00         8.20 o                         
  -2 -10   6          0.15         -2.49         5.97 o                         
  -1 -10   6         55.24         72.75         6.66 o                         
   0 -10   6        130.13        158.01         8.82 o                         
   1 -10   6          7.27          0.94         4.04 o                         
   2 -10   6        693.09        652.13        12.88 o                         
   3 -10   6        159.06        120.04        11.05 o                         
   4 -10   6        563.11        567.71        13.20 o                         
   5 -10   6        106.57        121.09         8.45 o                         
   6 -10   6          0.12          2.67         6.56 o                         
   7 -10   6         47.33         50.48         8.26 o                         
   8 -10   6         73.09         64.84         9.03 o                         
   9 -10   6          4.43          1.35         6.81 o                         
  -7  -9   6          1.42          4.25         7.43 o                         
  -6  -9   6          8.93         10.99         7.17 o                         
  -5  -9   6          0.49          3.49         6.47 o                         
  -4  -9   6          0.56          1.55         6.26 o                         
  -3  -9   6        368.17        354.82        13.55 o                         
  -2  -9   6       1029.27        995.35        16.30 o                         
  -1  -9   6        111.04        111.30         8.96 o                         
   0  -9   6         11.41         14.82         3.73 o                         
   1  -9   6        371.99        335.90         8.28 o                         
   2  -9   6        657.14        622.07        10.75 o                         
   3  -9   6        320.97        345.33         8.12 o                         
   4  -9   6          1.20          1.40         3.06 o                         
   5  -9   6        741.33        729.79        14.98 o                         
   6  -9   6        502.33        448.42        13.26 o                         
   7  -9   6        347.94        357.65        17.40 o                         
   8  -9   6         28.39         33.55         6.72 o                         
   9  -9   6          0.01         -4.64         4.95 o                         
  -7  -8   6          9.26          8.17         6.79 o                         
  -6  -8   6         11.92         10.70         9.73 o                         
  -5  -8   6         50.32         48.53         7.06 o                         
  -4  -8   6        162.53        143.73         7.98 o                         
  -3  -8   6        704.27        691.10        11.58 o                         
  -2  -8   6         35.05         39.54         4.02 o                         
  -1  -8   6          0.33         -0.97         3.20 o                         
   0  -8   6          6.36          8.63         3.28 o                         
   1  -8   6        413.98        425.11         7.90 o                         
   2  -8   6         27.53         43.34         3.39 o                         
   3  -8   6        450.45        460.32         8.00 o                         
   4  -8   6         78.47         84.30         4.31 o                         
   5  -8   6        310.42        305.82         7.58 o                         
   6  -8   6          4.05          8.60         5.95 o                         
   7  -8   6          3.12         -3.32         4.20 o                         
   8  -8   6         64.26         70.65         6.70 o                         
   9  -8   6          8.51          6.10         4.87 o                         
  -8  -7   6         48.11         48.73         7.73 o                         
  -7  -7   6         28.14         50.65         7.23 o                         
  -6  -7   6         68.05         68.47        10.32 o                         
  -5  -7   6          0.03         -1.46         4.43 o                         
  -4  -7   6        328.40        290.46        10.11 o                         
  -3  -7   6        350.96        328.81         7.77 o                         
  -2  -7   6        369.49        351.18         7.11 o                         
  -1  -7   6        193.00        207.74         6.26 o                         
   0  -7   6         79.94         79.00         3.82 o                         
   1  -7   6       1192.34       1242.27        14.47 o                         
   2  -7   6        184.22        185.85         5.32 o                         
   3  -7   6        105.56         96.25         3.44 o                         
   4  -7   6        101.57        107.76         5.12 o                         
   5  -7   6          3.49          4.93         2.50 o                         
   6  -7   6         15.85         17.94         4.30 o                         
   7  -7   6         14.08          8.19         4.27 o                         
   8  -7   6         37.14         45.71         5.56 o                         
   9  -7   6          0.00          9.30         4.53 o                         
  -8  -6   6        252.54        226.93        10.59 o                         
  -7  -6   6        271.25        308.89        13.28 o                         
  -6  -6   6        241.97        250.91         9.73 o                         
  -5  -6   6        124.13        109.50         6.69 o                         
  -4  -6   6        163.92        151.36         5.34 o                         
  -3  -6   6          0.44          0.60         2.43 o                         
  -2  -6   6        149.14        137.35         4.38 o                         
  -1  -6   6         76.87         58.58         3.14 o                         
   0  -6   6        751.94        819.03        10.55 o                         
   1  -6   6         55.82         51.30         3.00 o                         
   2  -6   6          1.47          8.21         2.04 o                         
   3  -6   6        220.25        193.24         4.30 o                         
   4  -6   6          6.84          2.36         1.69 o                         
   5  -6   6        109.14        117.81         4.98 o                         
   6  -6   6         16.26         17.09         4.13 o                         
   7  -6   6         44.90         40.35         7.53 o                         
   8  -6   6         19.03         27.18         4.85 o                         
   9  -6   6          1.69         -0.40         4.21 o                         
  10  -6   6          7.14          9.65         4.62 o                         
  -8  -5   6          0.50          0.66         5.37 o                         
  -7  -5   6        205.06        236.60        10.12 o                         
  -6  -5   6        368.67        407.37        10.83 o                         
  -5  -5   6        198.59        223.79         8.44 o                         
  -4  -5   6       1151.07       1111.97        13.03 o                         
  -3  -5   6        383.03        360.80         6.66 o                         
  -2  -5   6        510.80        472.80         6.97 o                         
  -1  -5   6        111.96        131.16         3.88 o                         
   0  -5   6       1008.50        922.32         9.87 o                         
   1  -5   6        835.40        882.29         9.43 o                         
   2  -5   6          0.03          4.29         1.84 o                         
   3  -5   6         16.81         30.87         2.11 o                         
   4  -5   6       1415.40       1336.63        12.32 o                         
   5  -5   6          0.60         -2.41         2.10 o                         
   6  -5   6         78.48         95.79         4.50 o                         
   7  -5   6         63.88         62.74         6.48 o                         
   8  -5   6        153.13        149.69         7.39 o                         
   9  -5   6        140.04        130.54         7.09 o                         
  10  -5   6          2.11         10.05         4.24 o                         
  -9  -4   6         49.92         68.92         6.89 o                         
  -8  -4   6         14.79         20.45         7.73 o                         
  -7  -4   6        192.05        207.47         8.31 o                         
  -6  -4   6         84.59         85.04         5.58 o                         
  -5  -4   6       1447.71       1394.88        16.88 o                         
  -4  -4   6        360.92        313.11         5.97 o                         
  -3  -4   6        212.58        223.15         4.80 o                         
  -2  -4   6        274.89        323.33         5.56 o                         
  -1  -4   6       3028.72       3159.95        26.25 o                         
   0  -4   6          2.83          2.35         1.77 o                         
   1  -4   6         65.04         80.11         2.93 o                         
   2  -4   6        164.54        138.78         3.40 o                         
   3  -4   6        111.07        137.06         3.40 o                         
   4  -4   6        247.11        227.18         4.49 o                         
   5  -4   6          5.62          4.63         2.30 o                         
   6  -4   6        107.82        110.00         4.49 o                         
   7  -4   6        116.84         96.60         5.71 o                         
   8  -4   6        394.29        359.89        10.08 o                         
   9  -4   6          9.24          6.93         3.85 o                         
  10  -4   6        106.93         99.04        11.25 o                         
  -9  -3   6         52.00         73.53         7.54 o                         
  -8  -3   6          6.12          8.23         4.44 o                         
  -7  -3   6        242.25        244.54         9.92 o                         
  -6  -3   6         71.50         68.95         4.84 o                         
  -5  -3   6        545.83        527.55         8.67 o                         
  -4  -3   6        408.19        370.92         6.17 o                         
  -3  -3   6        215.67        196.23         4.35 o                         
  -2  -3   6         50.12         73.57         2.88 o                         
  -1  -3   6       2732.42       2795.70        21.03 o                         
   0  -3   6        197.97        153.75         3.55 o                         
   1  -3   6        142.25        127.66         4.04 o                         
   2  -3   6          4.97          5.66         1.62 o                         
   3  -3   6         43.09         47.52         2.64 o                         
   4  -3   6        134.36        132.33         3.40 o                         
   5  -3   6         86.28         80.31         3.65 o                         
   6  -3   6         38.76         28.72         2.85 o                         
   7  -3   6        352.02        279.69         7.09 o                         
   8  -3   6         22.53         20.29         4.85 o                         
   9  -3   6          1.22         -6.71         4.47 o                         
  10  -3   6         28.54         16.35         5.40 o                         
  -9  -2   6         12.25         16.43         4.91 o                         
  -8  -2   6          4.90          2.12         3.82 o                         
  -7  -2   6        340.05        332.30         8.93 o                         
  -6  -2   6          0.09          3.38         2.79 o                         
  -5  -2   6        221.05        214.69         5.63 o                         
  -4  -2   6        205.14        192.07         4.48 o                         
  -3  -2   6        437.53        405.97         5.59 o                         
  -2  -2   6       5985.19       6130.04        43.31 o                         
  -1  -2   6       1272.70       1202.73        10.72 o                         
   0  -2   6         41.59         39.52         2.27 o                         
   1  -2   6         32.51         42.31         2.03 o                         
   2  -2   6          4.91          9.35         1.65 o                         
   3  -2   6        731.53        890.31         8.54 o                         
   4  -2   6         19.08         27.80         2.23 o                         
   5  -2   6         33.20         45.87         2.47 o                         
   6  -2   6        151.63        158.37         4.80 o                         
   7  -2   6         22.66         21.92         4.09 o                         
   8  -2   6         14.73         17.37         4.79 o                         
   9  -2   6          7.26          4.40         4.56 o                         
  10  -2   6          1.38         -2.84         6.34 o                         
  -9  -1   6          2.61         -4.84         5.05 o                         
  -8  -1   6        104.63        103.01         5.63 o                         
  -7  -1   6         72.98         78.24         4.91 o                         
  -6  -1   6         78.28         87.66         4.40 o                         
  -5  -1   6        920.10        896.51        12.64 o                         
  -4  -1   6          0.05          1.17         2.00 o                         
  -3  -1   6       1925.99       2253.28        20.21 o                         
  -2  -1   6        720.68        817.33         7.95 o                         
  -1  -1   6        157.61        198.34         3.76 o                         
   0  -1   6       1817.98       1946.58        16.59 o                         
   1  -1   6       1963.68       1917.98        15.49 o                         
   2  -1   6        839.42        761.69         7.68 o                         
   3  -1   6         12.17          6.56         1.19 o                         
   4  -1   6          3.05         -2.18         1.76 o                         
   5  -1   6         61.42         52.07         2.61 o                         
   6  -1   6         33.81         33.38         2.10 o                         
   7  -1   6          0.08         -0.50         2.99 o                         
   8  -1   6         18.17         18.53         6.88 o                         
 -10   0   6        116.70        131.95         8.88 o                         
  -9   0   6         19.31         20.49         4.91 o                         
  -8   0   6        125.94        149.74         6.62 o                         
  -7   0   6          8.22          3.42         3.10 o                         
  -6   0   6         22.65         20.33         2.95 o                         
  -5   0   6         57.30         44.04         3.17 o                         
  -4   0   6        959.90        961.75        10.16 o                         
  -3   0   6        576.67        648.92        10.37 o                         
  -2   0   6          4.49         34.76         2.03 o                         
  -1   0   6        221.28        334.19         4.68 o                         
   0   0   6        880.36        967.49         9.92 o                         
   1   0   6       4377.94       4530.73        33.90 o                         
   2   0   6       1189.05       1312.66        13.24 o                         
   3   0   6         23.25         13.55         1.72 o                         
   4   0   6        898.88        907.09        11.72 o                         
   5   0   6        262.80        261.39         5.44 o                         
   6   0   6        804.25        807.23        12.87 o                         
   7   0   6        201.38        198.59        11.14 o                         
   8   0   6          0.93          7.21         6.77 o                         
   9   0   6         30.24         43.03         5.71 o                         
 -10   1   6          0.50         -0.41         5.69 o                         
  -9   1   6        262.26        246.74        10.95 o                         
  -8   1   6         17.52          7.57         3.71 o                         
  -7   1   6        112.51        110.43         4.83 o                         
  -6   1   6         89.91         83.64         3.82 o                         
  -5   1   6          8.42         21.39         2.62 o                         
  -4   1   6       2018.26       2038.92        18.60 o                         
  -3   1   6          7.90         19.09         2.18 o                         
  -2   1   6         28.03         27.81         2.06 o                         
  -1   1   6        487.77        520.34         6.21 o                         
   0   1   6        187.70        162.80         3.94 o                         
   1   1   6       2369.04       2391.21        21.02 o                         
   2   1   6          4.74          6.59         1.60 o                         
   3   1   6        245.63        275.90         4.38 o                         
   4   1   6        133.82        125.76         4.10 o                         
   5   1   6          1.96          9.41         2.82 o                         
   6   1   6        497.94        475.32         7.85 o                         
   7   1   6        173.73        149.52         7.65 o                         
   8   1   6         35.93         28.07         5.48 o                         
   9   1   6         60.34         43.21         7.21 o                         
 -10   2   6        144.41        168.65         8.23 o                         
  -9   2   6         35.98         31.67         5.62 o                         
  -8   2   6          0.18          1.57         3.54 o                         
  -7   2   6         26.15         17.92         3.40 o                         
  -6   2   6         23.46         36.14         3.24 o                         
  -5   2   6         27.89         37.51         3.24 o                         
  -4   2   6          1.89          0.15         2.15 o                         
  -3   2   6        194.87        196.96         4.05 o                         
  -2   2   6          4.47         -1.42         1.84 o                         
  -1   2   6        439.13        386.96         5.68 o                         
   0   2   6        213.35        311.30         5.37 o                         
   1   2   6        104.63        119.84         3.24 o                         
   2   2   6       1031.53        993.07        10.65 o                         
   3   2   6         11.44         17.48         2.15 o                         
   4   2   6        674.34        659.16        14.22 o                         
   5   2   6        707.91        697.07        11.22 o                         
   6   2   6         25.71         28.27         3.49 o                         
   7   2   6         65.13         66.67         6.26 o                         
   8   2   6          1.19         -1.63         5.25 o                         
   9   2   6          1.66          2.62         5.40 o                         
 -10   3   6         80.17         94.86         9.72 o                         
  -9   3   6         13.00         16.71         5.91 o                         
  -8   3   6        125.08        108.94         7.20 o                         
  -7   3   6         40.34         37.69         4.20 o                         
  -6   3   6         35.47         32.15         3.27 o                         
  -5   3   6         72.03         97.04         3.61 o                         
  -4   3   6         49.01         65.50         2.90 o                         
  -3   3   6        165.02        182.71         4.13 o                         
  -2   3   6         92.82        106.10         3.54 o                         
  -1   3   6       1668.48       1815.39        18.13 o                         
   0   3   6        221.98        220.10         5.19 o                         
   1   3   6        227.13        293.96         5.93 o                         
   2   3   6        224.04        236.88         4.90 o                         
   3   3   6          2.91          4.47         2.07 o                         
   4   3   6        532.15        528.16         9.52 o                         
   5   3   6        167.62        149.42         5.47 o                         
   6   3   6        865.23        795.46        14.95 o                         
   7   3   6          0.96         -7.80        10.27 o                         
   8   3   6         52.23         61.88         6.95 o                         
   9   3   6          0.63         -7.29         6.88 o                         
 -10   4   6        141.84        154.76        10.18 o                         
  -9   4   6         10.54         11.00         6.16 o                         
  -8   4   6          0.22          5.26         4.27 o                         
  -7   4   6          3.95          3.00         4.18 o                         
  -6   4   6        245.74        228.67         6.96 o                         
  -5   4   6         74.61         60.40         3.92 o                         
  -4   4   6         43.57         36.95         3.17 o                         
  -3   4   6         46.26         76.55         3.45 o                         
  -2   4   6          4.36          9.52         2.71 o                         
  -1   4   6        525.86        605.54        10.61 o                         
   0   4   6        354.60        378.70         7.42 o                         
   1   4   6         87.21        117.06         3.97 o                         
   2   4   6        297.53        263.54         5.37 o                         
   3   4   6        129.35        128.46         4.27 o                         
   4   4   6         95.24         88.61         4.65 o                         
   5   4   6        277.60        230.95         8.42 o                         
   6   4   6         12.38         11.16         5.79 o                         
   7   4   6        133.03        150.63         9.19 o                         
   8   4   6         35.65         31.76         6.80 o                         
 -10   5   6         29.61         47.59        13.76 o                         
  -9   5   6         44.30         48.84         7.31 o                         
  -8   5   6       1626.27       1598.58        26.99 o                         
  -7   5   6        436.95        433.35        12.01 o                         
  -6   5   6          5.25          3.33         2.83 o                         
  -5   5   6        271.27        221.26         5.41 o                         
  -4   5   6          1.37          7.89         2.78 o                         
  -3   5   6          0.46         -1.21         3.00 o                         
  -2   5   6        551.83        499.30         8.31 o                         
  -1   5   6       1604.28       1626.62        23.67 o                         
   0   5   6        569.13        597.21         9.89 o                         
   1   5   6          7.40          3.40         2.29 o                         
   2   5   6          0.11         -0.71         2.06 o                         
   3   5   6          0.61          3.61         2.38 o                         
   4   5   6         34.96         23.11         3.76 o                         
   5   5   6         21.97         32.57         6.77 o                         
   6   5   6          0.89         -8.80         5.86 o                         
   7   5   6         17.98         18.59         6.95 o                         
   8   5   6         21.52         13.00         6.95 o                         
 -10   6   6         14.12         20.85         7.24 o                         
  -9   6   6         22.07         41.39         7.40 o                         
  -8   6   6          0.01          1.95         5.85 o                         
  -7   6   6        996.27        972.92        19.12 o                         
  -6   6   6       3373.15       3158.67        40.68 o                         
  -5   6   6          0.75          2.29         2.64 o                         
  -4   6   6        352.69        457.35         9.07 o                         
  -3   6   6         31.11         52.74         3.63 o                         
  -2   6   6       2702.15       2627.50        34.19 o                         
  -1   6   6         22.30         11.48         3.51 o                         
   0   6   6       1294.75       1236.58        16.59 o                         
   1   6   6         24.68         31.31         3.35 o                         
   2   6   6        197.78        197.12         5.26 o                         
   3   6   6         35.93         37.93         3.39 o                         
   4   6   6         52.54         52.84         8.85 o                         
   5   6   6          0.04         -4.66         6.26 o                         
   6   6   6         33.99         34.73         7.72 o                         
   7   6   6         96.87         87.29         9.27 o                         
   8   6   6         18.40         24.07         8.02 o                         
 -10   7   6        148.94        174.25        18.57 o                         
  -9   7   6          0.01          1.58         6.31 o                         
  -8   7   6        115.12        100.87         9.03 o                         
  -7   7   6        124.94        101.08         7.15 o                         
  -6   7   6        150.68        166.05         8.32 o                         
  -5   7   6       1089.09        961.33        16.40 o                         
  -4   7   6        879.24        932.96        15.84 o                         
  -3   7   6          8.56          9.84         3.36 o                         
  -2   7   6        124.73        140.01         6.27 o                         
  -1   7   6          1.85          2.23         3.54 o                         
   0   7   6        966.30        964.45        16.05 o                         
   1   7   6        101.66        127.45         5.61 o                         
   2   7   6       1238.99       1187.72        14.94 o                         
   3   7   6        283.01        290.32        11.70 o                         
   4   7   6          0.70          6.57         6.79 o                         
   5   7   6         88.57        102.90         9.96 o                         
   6   7   6         75.05         97.28         9.96 o                         
   7   7   6          0.33        -11.34         8.85 o                         
 -10   8   6          0.86          7.60         6.93 o                         
  -9   8   6          6.27          6.35         6.56 o                         
  -8   8   6         11.77         15.46         6.84 o                         
  -7   8   6          0.40          1.65         4.81 o                         
  -6   8   6        642.90        644.35        19.15 o                         
  -5   8   6        352.25        402.15        12.34 o                         
  -4   8   6        150.55        155.30         9.78 o                         
  -3   8   6          2.56          5.83         4.08 o                         
  -2   8   6         84.08         84.37         5.73 o                         
  -1   8   6        138.81        159.90         8.41 o                         
   0   8   6        202.32        214.38         7.95 o                         
   1   8   6          0.28          7.29         5.07 o                         
   2   8   6        455.34        411.35        10.66 o                         
   3   8   6        124.25        111.30        13.11 o                         
   4   8   6         55.92         34.74         8.42 o                         
   5   8   6          4.94          7.43         8.03 o                         
   6   8   6        110.72        132.86        12.02 o                         
   7   8   6          9.95         -5.09         9.72 o                         
  -9   9   6         39.23         26.39         7.79 o                         
  -8   9   6          1.12         -4.15         6.47 o                         
  -7   9   6         11.77          6.21         5.23 o                         
  -6   9   6         15.22         19.50         6.79 o                         
  -5   9   6        100.78        105.77        13.96 o                         
  -4   9   6        142.61        163.64         7.95 o                         
  -3   9   6          1.87          0.74         4.42 o                         
  -2   9   6         40.04         37.46         5.15 o                         
  -1   9   6        186.20        163.80         7.76 o                         
   0   9   6         62.36         76.41         5.95 o                         
   1   9   6        276.37        285.86        24.90 o                         
   2   9   6        131.36        115.36        10.89 o                         
   3   9   6        206.56        148.70        12.05 o                         
   4   9   6          0.36         11.60         8.55 o                         
   5   9   6          0.99         -1.61         8.49 o                         
   6   9   6          4.85         -0.58         9.11 o                         
  -9  10   6          6.77          8.94        11.14 o                         
  -8  10   6        114.98         99.37        10.27 o                         
  -7  10   6         35.84         39.88         8.02 o                         
  -6  10   6        188.04        175.03        11.95 o                         
  -5  10   6        104.60         82.28         8.72 o                         
  -4  10   6          0.20          4.84         4.76 o                         
  -3  10   6        121.68        134.85        10.22 o                         
  -2  10   6          0.63         -1.66         4.66 o                         
  -1  10   6       1515.89       1476.42        23.86 o                         
   0  10   6         86.72         87.81         6.52 o                         
   1  10   6         19.27         16.38         6.12 o                         
   2  10   6          2.75          3.52        11.36 o                         
   3  10   6          6.75         -0.33         8.80 o                         
   4  10   6          0.20         -4.56         8.96 o                         
   5  10   6          3.08        -13.32         8.88 o                         
  -9  11   6         59.80         71.02        10.47 o                         
  -8  11   6          7.10         24.64         9.39 o                         
  -7  11   6          0.36          0.44         7.22 o                         
  -6  11   6          7.67          6.91         7.26 o                         
  -5  11   6        112.92        118.78         8.96 o                         
  -4  11   6        192.08        151.06         9.49 o                         
  -3  11   6         27.01         33.31         5.77 o                         
  -2  11   6        231.99        250.73        10.05 o                         
  -1  11   6        424.81        381.84        12.07 o                         
   0  11   6        555.94        536.14        16.56 o                         
   1  11   6          0.57         -8.68         8.96 o                         
   2  11   6          2.52          1.87        12.78 o                         
   3  11   6         21.82         20.22        10.42 o                         
   4  11   6        127.60        143.59        14.29 o                         
   5  11   6         60.79         42.56        11.57 o                         
  -8  12   6         50.30         59.94         9.92 o                         
  -7  12   6          0.18         12.65        19.99 o                         
  -6  12   6         22.04         38.50        17.26 o                         
  -5  12   6         31.45         29.84         8.24 o                         
  -4  12   6         23.76         35.59         7.02 o                         
  -3  12   6        181.11        174.13         9.22 o                         
  -2  12   6         23.39         25.22         5.97 o                         
  -1  12   6        153.92        151.53        10.75 o                         
   0  12   6         33.86         40.61        14.31 o                         
   1  12   6          2.80         23.01        21.52 o                         
   2  12   6          0.44        -12.94        12.13 o                         
   3  12   6          2.14         -0.55        10.50 o                         
   4  12   6          8.38         11.22        11.12 o                         
  -8  13   6         34.20         35.92         9.52 o                         
  -7  13   6         19.25         30.72         9.08 o                         
  -6  13   6        166.29        159.55        13.44 o                         
  -5  13   6          0.01          6.71         7.48 o                         
  -4  13   6        174.30        196.18        11.60 o                         
  -3  13   6        127.89        133.22        10.44 o                         
  -2  13   6          8.64         12.30         7.29 o                         
  -1  13   6         93.58         86.77         9.70 o                         
   0  13   6          5.55        -13.27        10.35 o                         
   1  13   6          1.22         12.21        11.50 o                         
   2  13   6          1.37         16.86        11.95 o                         
   3  13   6         95.23         87.97        14.58 o                         
  -7  14   6         32.14         39.94        10.58 o                         
  -6  14   6          1.56          5.70         8.43 o                         
  -5  14   6         18.80         40.73         9.77 o                         
  -4  14   6          6.35          5.65        10.36 o                         
  -3  14   6        318.88        317.75        18.49 o                         
  -2  14   6        459.68        495.39        18.44 o                         
  -1  14   6         34.28         32.42        12.42 o                         
   0  14   6         74.21         75.96        14.43 o                         
   1  14   6          0.65        -22.45        14.97 o                         
   2  14   6         14.87         18.10        13.52 o                         
  -6  15   6          1.78         26.20         9.67 o                         
  -5  15   6        102.05        109.12        12.51 o                         
  -4  15   6        105.80        170.41        20.54 o                         
  -3  15   6         37.20         68.05        12.07 o                         
  -2  15   6          7.65          5.24        17.04 o                         
  -1  15   6         38.37         21.47        13.35 o                         
   0  15   6         12.38         26.54        13.43 o                         
   2 -16   7         73.59         49.16        19.44 o                         
   3 -16   7         13.19         19.66        14.20 o                         
  -1 -15   7         43.13         13.95        16.49 o                         
   0 -15   7         25.15         16.06        12.74 o                         
   1 -15   7          8.72          3.85        11.14 o                         
   2 -15   7        177.99        193.30        16.11 o                         
   3 -15   7        108.84        147.25        19.88 o                         
   4 -15   7         11.15         27.86         9.89 o                         
   5 -15   7         44.91         83.40        18.68 o                         
  -2 -14   7         20.84         15.47        14.42 o                         
  -1 -14   7        102.71         87.12        14.10 o                         
   0 -14   7        174.48        179.42        16.53 o                         
   1 -14   7        172.13        166.87        12.07 o                         
   2 -14   7          1.46          1.59         9.44 o                         
   3 -14   7         10.95         12.22         7.17 o                         
   4 -14   7          4.02         11.42         8.57 o                         
   5 -14   7         57.64         70.05        24.69 o                         
   6 -14   7         48.62         27.58        20.43 o                         
  -3 -13   7          9.19        -15.19        11.80 o                         
  -2 -13   7        438.83        459.84        45.44 o                         
  -1 -13   7          9.80         27.64        11.28 o                         
   0 -13   7          5.41         14.53        10.50 o                         
   1 -13   7         21.19          6.98         9.99 o                         
   2 -13   7         75.50         75.81         7.73 o                         
   3 -13   7         81.12         79.07        12.61 o                         
   4 -13   7          5.20          9.48         8.02 o                         
   5 -13   7          2.46         -0.94        16.60 o                         
   6 -13   7          1.89         -5.16        11.58 o                         
   7 -13   7          1.39          9.11        19.77 o                         
  -4 -12   7          1.82         14.60        20.65 o                         
  -3 -12   7        150.21        122.61        17.04 o                         
  -2 -12   7        101.10        107.63        13.26 o                         
  -1 -12   7        510.59        519.46        23.48 o                         
   0 -12   7        490.25        483.77        16.70 o                         
   1 -12   7         34.95         39.13         8.70 o                         
   2 -12   7          1.01         -5.23         5.18 o                         
   3 -12   7        107.89        124.28        12.35 o                         
   4 -12   7        136.69        136.44        11.88 o                         
   5 -12   7         46.89         53.95         9.73 o                         
   6 -12   7          2.47          4.83         7.80 o                         
   7 -12   7         41.08         54.57         9.65 o                         
   8 -12   7          0.00         10.68         8.41 o                         
  -5 -11   7          7.07         -0.63        10.25 o                         
  -4 -11   7         63.52         59.96        16.49 o                         
  -3 -11   7          0.04         -7.54        12.78 o                         
  -2 -11   7        980.92        921.50        28.19 o                         
  -1 -11   7         42.34         51.59         7.72 o                         
   0 -11   7          0.00         -4.36         4.84 o                         
   1 -11   7         14.55         14.33         5.32 o                         
   2 -11   7         70.61         75.78         6.84 o                         
   3 -11   7         53.51         56.03         6.72 o                         
   4 -11   7         15.88         19.10         6.35 o                         
   5 -11   7         91.59         85.24         9.94 o                         
   6 -11   7        147.25        143.11        11.97 o                         
   7 -11   7          0.17          0.21         7.18 o                         
   8 -11   7          5.68         16.31         8.10 o                         
  -6 -10   7          2.81         -4.80         7.53 o                         
  -5 -10   7         13.33         20.72         7.94 o                         
  -4 -10   7         76.48         79.00         9.03 o                         
  -3 -10   7         13.02          7.21         6.90 o                         
  -2 -10   7        336.70        354.44        12.27 o                         
  -1 -10   7        157.71        182.25         8.02 o                         
   0 -10   7         62.52         73.81         5.35 o                         
   1 -10   7        116.67        104.58         7.07 o                         
   2 -10   7         53.50         57.82         6.21 o                         
   3 -10   7        127.00        116.73         7.19 o                         
   4 -10   7        141.23        137.57         8.86 o                         
   5 -10   7        673.20        723.30        21.94 o                         
   6 -10   7          0.62          5.57         6.72 o                         
   7 -10   7         68.90         41.17         8.34 o                         
   8 -10   7         10.36         -0.69        10.38 o                         
   9 -10   7         85.12        101.15        10.72 o                         
  -6  -9   7          0.55          4.81         7.10 o                         
  -5  -9   7         25.06         41.66         7.85 o                         
  -4  -9   7         15.77          9.97         5.56 o                         
  -3  -9   7        137.94        132.11         8.05 o                         
  -2  -9   7         65.21         61.68         5.41 o                         
  -1  -9   7        145.04        117.74         6.94 o                         
   0  -9   7         39.14         37.26         4.36 o                         
   1  -9   7         60.60         61.60         4.16 o                         
   2  -9   7        112.47        113.44         5.03 o                         
   3  -9   7          2.68          4.51         3.26 o                         
   4  -9   7        816.63        752.26        14.96 o                         
   5  -9   7         44.86         46.97         9.22 o                         
   6  -9   7        356.73        391.24        17.88 o                         
   7  -9   7         34.34         37.04         6.07 o                         
   8  -9   7         14.87         22.40         5.71 o                         
   9  -9   7         60.03         65.56         9.25 o                         
  -7  -8   7         10.55         13.81         8.10 o                         
  -6  -8   7         24.00         20.57         7.10 o                         
  -5  -8   7          1.53          4.58         5.23 o                         
  -4  -8   7         79.79         56.62         6.31 o                         
  -3  -8   7          0.66          1.07         4.89 o                         
  -2  -8   7         10.00          7.59         4.32 o                         
  -1  -8   7          5.50         -2.68         3.27 o                         
   0  -8   7         11.75         10.43         3.02 o                         
   1  -8   7        562.38        562.16         9.28 o                         
   2  -8   7         37.21         49.33         3.54 o                         
   3  -8   7          2.62          6.53         2.78 o                         
   4  -8   7          3.04          4.99         2.86 o                         
   5  -8   7       1239.44       1167.07        22.36 o                         
   6  -8   7         79.46         72.00         6.47 o                         
   7  -8   7         57.98         56.50         6.13 o                         
   8  -8   7          0.26          9.46         5.02 o                         
   9  -8   7         24.45         35.88         6.06 o                         
  -7  -7   7        100.94        111.40        12.46 o                         
  -6  -7   7        122.80        112.66         9.93 o                         
  -5  -7   7          2.86          7.19         5.12 o                         
  -4  -7   7        740.79        745.54        15.43 o                         
  -3  -7   7        201.19        197.92         6.54 o                         
  -2  -7   7         32.50         26.22         3.64 o                         
  -1  -7   7         14.91         14.24         2.91 o                         
   0  -7   7        128.03        140.68         5.33 o                         
   1  -7   7         32.27         63.34         3.86 o                         
   2  -7   7         11.42         15.26         2.62 o                         
   3  -7   7          4.04          2.18         2.15 o                         
   4  -7   7         49.07         52.41         3.08 o                         
   5  -7   7        822.54        794.11        13.73 o                         
   6  -7   7         16.97         12.76         4.37 o                         
   7  -7   7        212.86        189.11        10.42 o                         
   8  -7   7         26.00         29.99         5.33 o                         
   9  -7   7         63.59         52.77         6.13 o                         
  -8  -6   7        258.22        329.74        13.62 o                         
  -7  -6   7         15.50         14.33         5.61 o                         
  -6  -6   7         20.86         26.74         5.52 o                         
  -5  -6   7        344.41        332.51        10.57 o                         
  -4  -6   7          3.25         11.06         4.08 o                         
  -3  -6   7         41.93         39.75         3.49 o                         
  -2  -6   7          1.38         -2.90         3.26 o                         
  -1  -6   7         74.13         77.43         3.80 o                         
   0  -6   7       1082.78       1055.46        12.84 o                         
   1  -6   7         50.74         67.86         3.43 o                         
   2  -6   7        690.32        652.97         8.54 o                         
   3  -6   7        307.65        314.64         6.09 o                         
   4  -6   7         82.55         93.07         3.44 o                         
   5  -6   7         90.00         84.01         5.14 o                         
   6  -6   7         21.23         13.44         4.01 o                         
   7  -6   7        120.77        119.58         8.99 o                         
   8  -6   7        235.33        234.18        16.28 o                         
   9  -6   7         37.33         32.73         5.44 o                         
  -8  -5   7          2.64         11.62         5.42 o                         
  -7  -5   7         39.03         31.94         9.33 o                         
  -6  -5   7         43.73         43.28         8.39 o                         
  -5  -5   7       1530.01       1522.20        23.40 o                         
  -4  -5   7         79.13         65.20         3.81 o                         
  -3  -5   7         54.80         46.65         3.22 o                         
  -2  -5   7          0.01          4.60         2.66 o                         
  -1  -5   7       1521.06       1540.41        15.57 o                         
   0  -5   7        580.79        638.81         8.46 o                         
   1  -5   7       1004.04       1100.45        11.94 o                         
   2  -5   7        396.84        384.42         5.80 o                         
   3  -5   7        250.72        269.78         4.84 o                         
   4  -5   7       1239.98       1261.55        12.02 o                         
   5  -5   7         13.11         13.94         2.18 o                         
   6  -5   7         10.54          9.48         3.79 o                         
   7  -5   7        546.32        486.46        12.14 o                         
   8  -5   7         17.69         30.38         4.82 o                         
   9  -5   7         40.86         40.48         5.14 o                         
  -9  -4   7         69.53         95.22         9.47 o                         
  -8  -4   7         20.64          9.68         5.31 o                         
  -7  -4   7         78.52         83.11         6.13 o                         
  -6  -4   7        168.29        154.50         7.17 o                         
  -5  -4   7        890.66        899.58        14.04 o                         
  -4  -4   7        706.60        713.81        10.32 o                         
  -3  -4   7       1220.93       1129.23        12.17 o                         
  -2  -4   7          0.03          2.85         2.06 o                         
  -1  -4   7        133.79        170.53         4.33 o                         
   0  -4   7        162.62        159.73         4.06 o                         
   1  -4   7        187.35        188.72         4.56 o                         
   2  -4   7         23.62         33.16         2.35 o                         
   3  -4   7        104.32        122.12         4.05 o                         
   4  -4   7        407.23        384.76         5.64 o                         
   5  -4   7        540.93        501.84         7.59 o                         
   6  -4   7         98.44         91.05         4.96 o                         
   7  -4   7        902.38        801.59        15.85 o                         
   8  -4   7        485.36        455.07        11.59 o                         
   9  -4   7          4.26          1.83         4.62 o                         
  -9  -3   7          1.13          7.99         5.79 o                         
  -8  -3   7          4.47          5.30         4.36 o                         
  -7  -3   7         34.33         27.36         5.05 o                         
  -6  -3   7         67.78         63.48         5.22 o                         
  -5  -3   7         42.87         35.15         3.58 o                         
  -4  -3   7         66.72         77.62         3.46 o                         
  -3  -3   7         17.64         16.61         2.33 o                         
  -2  -3   7         50.82         51.25         2.69 o                         
  -1  -3   7       1292.09       1552.22        15.26 o                         
   0  -3   7         64.09         84.46         3.24 o                         
   1  -3   7        109.06        112.08         5.23 o                         
   2  -3   7         94.50         71.85         2.56 o                         
   3  -3   7       2516.15       2770.19        26.12 o                         
   4  -3   7         12.02          6.37         1.74 o                         
   5  -3   7         51.38         69.32         3.11 o                         
   6  -3   7         54.78         44.41         3.36 o                         
   7  -3   7         84.57         87.80         5.77 o                         
   8  -3   7         95.35         88.52         7.78 o                         
   9  -3   7          6.53         10.94         3.88 o                         
  -9  -2   7          0.26         -1.59         4.83 o                         
  -8  -2   7         17.48         22.98         5.56 o                         
  -7  -2   7        131.33        131.25         7.03 o                         
  -6  -2   7          0.32          2.68         3.39 o                         
  -5  -2   7         28.56         28.03         3.32 o                         
  -4  -2   7        326.48        257.02         6.15 o                         
  -3  -2   7          0.01         -2.66         1.77 o                         
  -2  -2   7       1020.57       1337.03        12.58 o                         
  -1  -2   7       2009.93       2002.90        16.61 o                         
   0  -2   7        428.28        408.76         6.03 o                         
   1  -2   7        290.16        292.90         4.55 o                         
   2  -2   7        548.07        619.19         7.03 o                         
   3  -2   7         40.91         40.85         2.28 o                         
   4  -2   7        259.95        242.49         4.48 o                         
   5  -2   7          5.11          8.58         2.08 o                         
   6  -2   7          9.04         15.24         2.67 o                         
   7  -2   7        125.25        147.81         7.95 o                         
   8  -2   7         30.26         33.20         4.33 o                         
   9  -2   7          2.69          0.52         4.86 o                         
  -9  -1   7         11.55         11.74         5.24 o                         
  -8  -1   7          3.70         -5.70         3.84 o                         
  -7  -1   7          8.52         12.15         3.98 o                         
  -6  -1   7        124.05        119.20         5.16 o                         
  -5  -1   7        605.41        597.51        10.12 o                         
  -4  -1   7        131.95        154.08         4.65 o                         
  -3  -1   7        139.62        121.63         3.69 o                         
  -2  -1   7        343.15        228.39         4.52 o                         
  -1  -1   7       1885.27       2048.44        16.85 o                         
   0  -1   7         50.09         55.20         2.48 o                         
   1  -1   7          3.72          2.84         1.84 o                         
   2  -1   7        364.37        414.53         5.42 o                         
   3  -1   7         63.19         84.31         2.98 o                         
   4  -1   7        401.81        398.46         6.49 o                         
   5  -1   7         72.50         88.28         3.42 o                         
   6  -1   7          0.04          3.08         2.12 o                         
   7  -1   7          2.11          2.37         3.28 o                         
   8  -1   7         68.87         76.90         9.39 o                         
   9  -1   7          1.31         -5.68         7.87 o                         
 -10   0   7        156.92        211.33         9.35 o                         
  -9   0   7        248.28        273.61        10.45 o                         
  -8   0   7         16.80         20.36         4.28 o                         
  -7   0   7          4.86          7.87         3.80 o                         
  -6   0   7          0.00          0.64         2.91 o                         
  -5   0   7        447.49        455.66         6.86 o                         
  -4   0   7        270.48        322.71         7.08 o                         
  -3   0   7          0.54         -0.80         1.80 o                         
  -2   0   7       2241.66       2126.45        17.42 o                         
  -1   0   7       1782.59       1998.24        17.37 o                         
   0   0   7        175.38        164.45         4.84 o                         
   1   0   7        972.27       1090.79         9.95 o                         
   2   0   7        106.48        115.46         5.54 o                         
   3   0   7        505.25        490.79         7.12 o                         
   4   0   7        355.72        346.69         7.42 o                         
   5   0   7        147.09        166.03         5.52 o                         
   6   0   7          2.07          2.17         2.60 o                         
   7   0   7         14.30          5.68         6.99 o                         
   8   0   7          2.03          9.16         5.23 o                         
   9   0   7          6.54          5.64         5.54 o                         
 -10   1   7         24.94         31.93         5.89 o                         
  -9   1   7         19.85         23.97         5.37 o                         
  -8   1   7         18.59         15.74         4.38 o                         
  -7   1   7         43.65         42.08         4.48 o                         
  -6   1   7         44.28         38.72         3.44 o                         
  -5   1   7         12.45         14.15         2.42 o                         
  -4   1   7         94.03         99.07         3.20 o                         
  -3   1   7         38.85         44.57         2.53 o                         
  -2   1   7       1096.08       1111.03        10.88 o                         
  -1   1   7       3464.55       3646.79        29.67 o                         
   0   1   7        315.51        328.22         5.88 o                         
   1   1   7        612.76        688.78         7.97 o                         
   2   1   7       1026.11       1016.38        12.11 o                         
   3   1   7          9.89          8.91         1.67 o                         
   4   1   7        293.34        317.14         6.42 o                         
   5   1   7       1613.11       1536.13        18.68 o                         
   6   1   7        181.61        169.47         5.99 o                         
   7   1   7         63.64         50.31         5.83 o                         
   8   1   7          1.18         -3.80         5.35 o                         
   9   1   7        104.76         97.71         7.79 o                         
 -10   2   7          1.07          4.94         5.26 o                         
  -9   2   7          5.15          8.58         5.02 o                         
  -8   2   7          2.62         -0.42         3.76 o                         
  -7   2   7          0.61         -2.43         3.55 o                         
  -6   2   7        122.24        104.23         4.53 o                         
  -5   2   7        451.65        459.67         7.17 o                         
  -4   2   7          0.76         -0.29         2.07 o                         
  -3   2   7          6.17          2.43         2.00 o                         
  -2   2   7         15.20         27.25         2.49 o                         
  -1   2   7         70.34         52.38         2.77 o                         
   0   2   7       1254.14       1331.91        15.19 o                         
   1   2   7        149.79        178.76         4.50 o                         
   2   2   7         51.96         84.93         3.42 o                         
   3   2   7          0.58          1.01         1.77 o                         
   4   2   7         17.26         18.73         2.74 o                         
   5   2   7         75.11         73.86         3.90 o                         
   6   2   7        610.50        529.03        10.12 o                         
   7   2   7         49.57         39.32         4.75 o                         
   8   2   7          7.70          2.36         5.71 o                         
   9   2   7         64.26         61.94         7.42 o                         
 -10   3   7         10.97         16.23         6.78 o                         
  -9   3   7         32.59         33.09         7.03 o                         
  -8   3   7         20.56         21.23         4.34 o                         
  -7   3   7        227.03        256.96         8.35 o                         
  -6   3   7         57.62         78.72         4.28 o                         
  -5   3   7        161.82        149.85         5.50 o                         
  -4   3   7         70.67         78.68         3.57 o                         
  -3   3   7          6.79         10.72         2.17 o                         
  -2   3   7         23.17         27.44         2.93 o                         
  -1   3   7        482.02        395.23         6.56 o                         
   0   3   7          5.83          3.42         2.33 o                         
   1   3   7          5.25         14.61         2.29 o                         
   2   3   7       1179.82       1120.64        14.55 o                         
   3   3   7          7.96          7.58         2.24 o                         
   4   3   7          0.67          3.35         3.82 o                         
   5   3   7          3.87          6.07         3.10 o                         
   6   3   7         48.42         60.39        11.14 o                         
   7   3   7          1.61         -0.28         9.29 o                         
   8   3   7         18.64         30.32        15.84 o                         
 -10   4   7          2.23          5.96         6.56 o                         
  -9   4   7          0.00          5.17         6.19 o                         
  -8   4   7         85.44         85.80         6.81 o                         
  -7   4   7         58.02         47.86         5.74 o                         
  -6   4   7         47.15         54.78         3.96 o                         
  -5   4   7         59.34         64.06         3.91 o                         
  -4   4   7        421.12        426.96         7.16 o                         
  -3   4   7          0.16          3.33         2.51 o                         
  -2   4   7        206.92        207.17         5.62 o                         
  -1   4   7       1705.17       1829.92        20.46 o                         
   0   4   7        663.81        737.08        10.31 o                         
   1   4   7       1652.09       1797.73        19.73 o                         
   2   4   7          3.45          4.01         2.00 o                         
   3   4   7        337.58        342.40         9.56 o                         
   4   4   7        907.41        857.06        14.08 o                         
   5   4   7         27.16         30.24         7.21 o                         
   6   4   7          2.50         -2.78         5.79 o                         
   7   4   7          9.08         14.92         6.64 o                         
   8   4   7          9.82         11.72         6.86 o                         
 -10   5   7          1.52          9.59         6.62 o                         
  -9   5   7         54.88         61.24         7.95 o                         
  -8   5   7        143.26        152.24         8.36 o                         
  -7   5   7       1850.18       1912.79        31.36 o                         
  -6   5   7         78.03         50.05         5.16 o                         
  -5   5   7         47.19         63.03         3.68 o                         
  -4   5   7        321.43        373.95        10.46 o                         
  -3   5   7        114.72        111.74         4.47 o                         
  -2   5   7          0.02          6.96         3.09 o                         
  -1   5   7          1.21          1.40         2.84 o                         
   0   5   7         23.98         20.91         3.26 o                         
   1   5   7          0.26         -0.73         2.60 o                         
   2   5   7         50.51         42.96         3.03 o                         
   3   5   7        485.82        457.44        14.41 o                         
   4   5   7        290.90        303.09        13.04 o                         
   5   5   7         26.70         31.77         7.97 o                         
   6   5   7        353.59        318.10        14.13 o                         
   7   5   7         17.35         17.47         7.18 o                         
   8   5   7          2.98        -10.24        11.69 o                         
 -10   6   7          0.15         14.86         8.19 o                         
  -9   6   7          1.99         11.39         6.53 o                         
  -8   6   7        111.78        112.81         9.80 o                         
  -7   6   7         55.46         51.20         6.17 o                         
  -6   6   7       1640.89       1633.52        32.90 o                         
  -5   6   7        162.53        140.15         5.59 o                         
  -4   6   7        307.60        291.21         7.79 o                         
  -3   6   7         14.83         18.23         3.47 o                         
  -2   6   7          2.35          4.19         3.00 o                         
  -1   6   7        227.05        220.86         7.65 o                         
   0   6   7        507.85        547.19        15.48 o                         
   1   6   7         89.33         90.75         4.57 o                         
   2   6   7        719.30        697.50        11.90 o                         
   3   6   7        734.12        721.53        20.77 o                         
   4   6   7         87.12         86.99         8.79 o                         
   5   6   7          0.36         -9.29         8.30 o                         
   6   6   7        195.50        196.52        12.04 o                         
   7   6   7        454.97        507.73        18.46 o                         
 -10   7   7          0.00          6.12         7.26 o                         
  -9   7   7        189.62        190.50        11.89 o                         
  -8   7   7        298.22        338.10        14.83 o                         
  -7   7   7        324.26        325.85        11.68 o                         
  -6   7   7        203.12        227.28        13.27 o                         
  -5   7   7          9.42         10.98         4.78 o                         
  -4   7   7          0.04          7.50         3.94 o                         
  -3   7   7        172.81        197.21         6.75 o                         
  -2   7   7        289.58        348.43         9.64 o                         
  -1   7   7         19.39         22.34         5.77 o                         
   0   7   7        120.05        133.36         6.42 o                         
   1   7   7        179.21        177.84         7.95 o                         
   2   7   7        366.41        351.20         9.69 o                         
   3   7   7        220.66        253.57        13.48 o                         
   4   7   7         15.49         36.02         7.95 o                         
   5   7   7         42.86         30.92        11.36 o                         
   6   7   7        268.95        256.76        14.13 o                         
   7   7   7        200.89        216.16        13.59 o                         
  -9   8   7         44.80         57.91         8.80 o                         
  -8   8   7          9.45         23.39         7.17 o                         
  -7   8   7         30.25         21.85         5.67 o                         
  -6   8   7         54.62         57.32         6.60 o                         
  -5   8   7        100.09        112.62         9.66 o                         
  -4   8   7        335.99        299.09         9.72 o                         
  -3   8   7          0.00         -2.22         3.44 o                         
  -2   8   7        685.30        694.19        14.08 o                         
  -1   8   7          3.77         -0.81         3.85 o                         
   0   8   7        545.75        525.67        14.44 o                         
   1   8   7          1.09          5.71         3.80 o                         
   2   8   7          0.41         10.89         4.86 o                         
   3   8   7        486.07        425.70        31.57 o                         
   4   8   7         35.29         36.92         8.73 o                         
   5   8   7          3.15          1.66         8.02 o                         
   6   8   7         44.65         33.35        13.44 o                         
  -9   9   7         10.13          8.54         7.65 o                         
  -8   9   7         79.56        114.95        10.65 o                         
  -7   9   7         19.85         16.49         8.73 o                         
  -6   9   7         54.05         50.53         8.17 o                         
  -5   9   7          0.01          1.40         5.04 o                         
  -4   9   7         47.30         51.35         5.75 o                         
  -3   9   7        116.72        107.82         6.94 o                         
  -2   9   7         36.30         32.98         5.24 o                         
  -1   9   7        413.93        405.80        13.40 o                         
   0   9   7        441.76        392.06        11.04 o                         
   1   9   7        839.08        750.26        19.83 o                         
   2   9   7         67.11         57.04         9.65 o                         
   3   9   7          2.35          2.40         8.19 o                         
   4   9   7          0.35        -12.74         8.49 o                         
   5   9   7        135.61        135.79        12.74 o                         
   6   9   7         78.67         62.71        11.27 o                         
  -9  10   7         19.38         23.36         7.95 o                         
  -8  10   7          2.78         -1.69         6.84 o                         
  -7  10   7          0.82         -5.27         5.51 o                         
  -6  10   7         55.26         41.45         8.63 o                         
  -5  10   7         46.95         30.99         7.25 o                         
  -4  10   7        289.69        262.46        11.53 o                         
  -3  10   7        199.33        206.27        10.03 o                         
  -2  10   7        166.02        186.36        10.25 o                         
  -1  10   7        910.96        913.93        17.78 o                         
   0  10   7         22.75         18.94         6.30 o                         
   1  10   7        251.28        244.55        14.98 o                         
   2  10   7          5.21          8.78         9.27 o                         
   3  10   7         36.14         38.77        12.23 o                         
   4  10   7         16.34          8.48         9.73 o                         
   5  10   7          0.09         15.12        10.19 o                         
  -8  11   7         76.38         90.26        10.65 o                         
  -7  11   7          7.85          4.86         8.08 o                         
  -6  11   7          8.12          1.61         7.09 o                         
  -5  11   7         60.24         55.24         8.92 o                         
  -4  11   7         33.20         37.02         6.78 o                         
  -3  11   7        106.89        134.00        13.28 o                         
  -2  11   7        215.10        243.32        10.56 o                         
  -1  11   7       1005.05       1007.30        20.25 o                         
   0  11   7        671.10        672.00        18.44 o                         
   1  11   7        306.04        316.21        17.68 o                         
   2  11   7          0.69         10.60        10.12 o                         
   3  11   7        118.88        119.87        16.71 o                         
   4  11   7          5.87         33.65        11.40 o                         
  -8  12   7          0.94          4.32         7.96 o                         
  -7  12   7          9.02         13.83         8.49 o                         
  -6  12   7         78.20         52.36         9.72 o                         
  -5  12   7          1.82         11.51         7.79 o                         
  -4  12   7          0.30          3.44         6.22 o                         
  -3  12   7        130.02        103.81         7.83 o                         
  -2  12   7         69.21         77.19         7.33 o                         
  -1  12   7         47.63         60.03         9.95 o                         
   0  12   7        167.30        185.49        15.60 o                         
   1  12   7         15.63          2.94        22.18 o                         
   2  12   7          0.53        -10.94        10.27 o                         
   3  12   7         75.41         70.53        13.27 o                         
   4  12   7        150.56        184.10        16.92 o                         
  -7  13   7         58.08         74.27        21.41 o                         
  -6  13   7         35.49         28.02         9.10 o                         
  -5  13   7          4.81          8.39         7.81 o                         
  -4  13   7          2.60         -7.64         6.74 o                         
  -3  13   7          4.80          8.41         6.21 o                         
  -2  13   7        388.62        457.02        18.48 o                         
  -1  13   7         45.26         39.17        11.89 o                         
   0  13   7         49.85         54.14        12.66 o                         
   1  13   7         74.01         67.25        13.19 o                         
   2  13   7         18.25         36.54        12.51 o                         
   3  13   7         67.40         63.48        18.02 o                         
  -6  14   7         34.51         41.66        18.79 o                         
  -5  14   7          0.04         -3.17         8.03 o                         
  -4  14   7          3.59         -4.93         7.22 o                         
  -3  14   7        380.16        405.61        23.60 o                         
  -2  14   7         33.32         28.94         8.52 o                         
  -1  14   7         20.73         24.81        12.20 o                         
   0  14   7         58.48         41.26        13.13 o                         
   1  14   7          4.95          5.84        12.58 o                         
  -5  15   7         23.20         17.36         9.39 o                         
  -4  15   7        253.54        313.07        27.09 o                         
  -3  15   7        147.42        179.14        20.75 o                         
  -2  15   7         30.41         11.80        18.57 o                         
  -1  15   7        139.71        125.69        16.37 o                         
   0  15   7          0.64         -5.40        13.05 o                         
   0 -15   8         29.51         44.28        14.86 o                         
   1 -15   8        100.13        118.19        21.85 o                         
   2 -15   8        161.43        152.00        15.95 o                         
   3 -15   8         48.05         64.01        16.39 o                         
   4 -15   8         60.84         52.38        18.24 o                         
   5 -15   8         84.26         96.04        12.89 o                         
  -2 -14   8         43.42         44.92        13.44 o                         
  -1 -14   8          1.77         -4.84        10.94 o                         
   0 -14   8        296.22        277.29        18.84 o                         
   1 -14   8          6.36          4.62         7.74 o                         
   2 -14   8         35.49         38.98        16.06 o                         
   3 -14   8        117.57        126.94        10.58 o                         
   4 -14   8          0.70          0.58         8.42 o                         
   5 -14   8          3.62         29.09        17.37 o                         
   6 -14   8        118.85        116.55        13.67 o                         
  -3 -13   8        151.06        173.15        30.26 o                         
  -2 -13   8        111.78        111.32        14.44 o                         
  -1 -13   8         35.69         39.86        11.74 o                         
   0 -13   8         47.00         46.04        11.26 o                         
   1 -13   8         39.55         37.97         8.46 o                         
   2 -13   8        264.35        263.62        13.32 o                         
   3 -13   8          0.56         -9.09         6.06 o                         
   4 -13   8          3.14          7.50         8.11 o                         
   5 -13   8         87.36         78.97        15.84 o                         
   6 -13   8          0.13          1.41         8.26 o                         
   7 -13   8         21.67          5.39        11.80 o                         
  -4 -12   8         42.10         67.27        12.81 o                         
  -3 -12   8          9.25         10.63        19.77 o                         
  -2 -12   8        361.23        360.47        19.77 o                         
  -1 -12   8        707.06        770.86        50.90 o                         
   0 -12   8         77.99         88.39         9.16 o                         
   1 -12   8          0.01          3.53         9.65 o                         
   2 -12   8          1.40          1.99         5.37 o                         
   3 -12   8          8.74          2.74         6.29 o                         
   4 -12   8         64.01         55.33         9.94 o                         
   5 -12   8         13.18         -2.55         7.80 o                         
   6 -12   8         11.41         20.37         8.55 o                         
   7 -12   8          2.72         -2.48         8.74 o                         
  -5 -11   8        116.57        148.97        14.59 o                         
  -4 -11   8          0.04        -14.11         9.41 o                         
  -3 -11   8          3.05          0.57        10.71 o                         
  -2 -11   8        781.40        788.42        26.72 o                         
  -1 -11   8          0.63          3.71         6.41 o                         
   0 -11   8          2.38         14.10         6.70 o                         
   1 -11   8         36.65         32.98         5.95 o                         
   2 -11   8        142.13        146.72        12.11 o                         
   3 -11   8        214.67        228.35        11.35 o                         
   4 -11   8          3.73         -2.02         6.66 o                         
   5 -11   8          6.92         10.92         7.72 o                         
   6 -11   8         60.04         49.57        10.38 o                         
   7 -11   8         73.08         68.19         9.94 o                         
   8 -11   8        167.11        175.13        29.49 o                         
  -6 -10   8          0.03         -3.18        15.18 o                         
  -5 -10   8          0.00         -6.62        21.08 o                         
  -4 -10   8         66.02         74.10        12.34 o                         
  -3 -10   8         57.96         58.31         7.12 o                         
  -2 -10   8        526.30        510.14        14.57 o                         
  -1 -10   8         26.02         20.57         5.54 o                         
   0 -10   8         56.43         54.14         5.64 o                         
   1 -10   8          6.62          5.08         4.43 o                         
   2 -10   8        127.70        128.10         6.87 o                         
   3 -10   8        527.63        551.33        13.61 o                         
   4 -10   8        156.49        148.42         9.29 o                         
   5 -10   8          2.06          9.20         7.03 o                         
   6 -10   8          0.16          1.27         6.87 o                         
   7 -10   8          3.15          5.46         7.10 o                         
   8 -10   8         12.31          9.33         7.72 o                         
  -6  -9   8          6.97         18.25        13.77 o                         
  -5  -9   8         22.55         22.47         6.41 o                         
  -4  -9   8         12.91         15.63         5.86 o                         
  -3  -9   8         57.70         55.55         6.60 o                         
  -2  -9   8        172.17        149.88         7.33 o                         
  -1  -9   8        147.02        140.20         6.26 o                         
   0  -9   8         86.87         97.03         5.51 o                         
   1  -9   8        102.01        105.62         7.05 o                         
   2  -9   8         66.99         57.56         4.17 o                         
   3  -9   8        188.66        185.53         7.56 o                         
   4  -9   8         90.07         91.81         8.07 o                         
   5  -9   8        380.00        394.08        12.80 o                         
   6  -9   8          1.27          3.52         4.65 o                         
   7  -9   8          4.94          0.92         6.40 o                         
   8  -9   8         30.06         42.05         8.11 o                         
   9  -9   8         20.71         25.55         8.11 o                         
  -7  -8   8          2.39          0.40         7.39 o                         
  -6  -8   8         14.77         17.08         6.18 o                         
  -5  -8   8         14.86         15.56         5.84 o                         
  -4  -8   8          0.01         -5.36         5.20 o                         
  -3  -8   8        160.78        149.54         8.73 o                         
  -2  -8   8          9.64         16.23         4.39 o                         
  -1  -8   8         79.30         70.04         4.79 o                         
   0  -8   8        771.05        751.43        11.25 o                         
   1  -8   8        128.42        157.40         5.61 o                         
   2  -8   8          6.48          4.42         2.79 o                         
   3  -8   8        119.91        131.47         8.37 o                         
   4  -8   8        114.41         87.51         4.61 o                         
   5  -8   8        353.13        349.80        11.55 o                         
   6  -8   8         72.31         72.64         6.72 o                         
   7  -8   8          4.48          1.75         4.39 o                         
   8  -8   8          5.72          9.58         4.88 o                         
   9  -8   8        138.16        135.94         9.33 o                         
  -7  -7   8         13.35         10.89         5.97 o                         
  -6  -7   8        226.64        228.50        10.00 o                         
  -5  -7   8         29.33         27.41         5.75 o                         
  -4  -7   8         83.57         94.58         7.02 o                         
  -3  -7   8        172.00        169.98         8.30 o                         
  -2  -7   8         44.19         40.68         4.14 o                         
  -1  -7   8          0.67          0.88         2.90 o                         
   0  -7   8         85.20        109.42         4.77 o                         
   1  -7   8          9.98          4.38         2.73 o                         
   2  -7   8         52.13         48.65         3.87 o                         
   3  -7   8         15.65          5.11         2.46 o                         
   4  -7   8         13.97         16.45         3.06 o                         
   5  -7   8          3.65          4.44         4.00 o                         
   6  -7   8        122.89        121.61         7.48 o                         
   7  -7   8         47.55         47.46         5.88 o                         
   8  -7   8         32.22         24.06         6.02 o                         
   9  -7   8         63.63         52.21         6.95 o                         
  -8  -6   8         93.34        102.22         8.55 o                         
  -7  -6   8        161.29        168.56         8.96 o                         
  -6  -6   8          4.88          1.14         4.84 o                         
  -5  -6   8        225.39        217.98         9.08 o                         
  -4  -6   8        902.35        928.48        17.30 o                         
  -3  -6   8          0.00         -2.39         3.71 o                         
  -2  -6   8        246.79        227.20         6.76 o                         
  -1  -6   8          1.88         -0.12         2.55 o                         
   0  -6   8       1499.69       1546.53        17.22 o                         
   1  -6   8        205.25        203.70         5.59 o                         
   2  -6   8        104.24        128.20         6.91 o                         
   3  -6   8         43.87         43.72         2.92 o                         
   4  -6   8        408.90        405.19         6.63 o                         
   5  -6   8         19.80         22.63         2.88 o                         
   6  -6   8          0.67         -2.26         3.81 o                         
   7  -6   8        137.75        135.16         8.82 o                         
   8  -6   8          0.88          3.70         6.75 o                         
   9  -6   8          5.39          0.17         4.73 o                         
  -8  -5   8        468.46        516.33        13.84 o                         
  -7  -5   8         14.68         12.06         5.11 o                         
  -6  -5   8        154.63        161.35         8.02 o                         
  -5  -5   8        399.97        447.92        11.76 o                         
  -4  -5   8         94.99         78.65         4.37 o                         
  -3  -5   8        246.84        254.88         6.39 o                         
  -2  -5   8         29.67         34.00         3.59 o                         
  -1  -5   8          6.94          5.78         2.45 o                         
   0  -5   8          5.64          9.12         2.58 o                         
   1  -5   8        115.11        110.05         5.21 o                         
   2  -5   8         32.32         36.99         2.53 o                         
   3  -5   8        233.28        243.62         5.14 o                         
   4  -5   8         81.04         79.61         3.26 o                         
   5  -5   8         83.10         77.04         3.56 o                         
   6  -5   8          1.53          4.43         3.75 o                         
   7  -5   8          0.19          1.79         3.92 o                         
   8  -5   8        139.55        144.53         7.90 o                         
   9  -5   8         11.98         16.14         5.76 o                         
  -8  -4   8         20.87         21.61         5.43 o                         
  -7  -4   8         36.14         39.06         5.85 o                         
  -6  -4   8         44.31         44.16         5.37 o                         
  -5  -4   8         24.71         42.05         5.15 o                         
  -4  -4   8        814.09        739.54        18.19 o                         
  -3  -4   8         68.97         66.74         3.75 o                         
  -2  -4   8        345.81        322.91         7.15 o                         
  -1  -4   8        807.32        820.64         9.90 o                         
   0  -4   8         39.86         41.15         2.84 o                         
   1  -4   8          9.07          5.90         1.68 o                         
   2  -4   8         22.35         25.45         2.36 o                         
   3  -4   8        834.96        940.86         9.83 o                         
   4  -4   8          0.09         -1.08         1.78 o                         
   5  -4   8          4.71          4.79         2.00 o                         
   6  -4   8         55.51         48.58         8.87 o                         
   7  -4   8        213.60        201.16         8.32 o                         
   8  -4   8         91.15         84.84         6.16 o                         
   9  -4   8         14.06          9.88         4.28 o                         
  -9  -3   8         22.93         28.29         6.30 o                         
  -8  -3   8         27.08         20.76         5.09 o                         
  -7  -3   8          5.06          6.92         4.65 o                         
  -6  -3   8          0.02         -1.81         4.74 o                         
  -5  -3   8         54.68         58.05         5.70 o                         
  -4  -3   8         43.12         45.25         3.26 o                         
  -3  -3   8         18.19         14.16         2.77 o                         
  -2  -3   8          3.36          6.97         2.35 o                         
  -1  -3   8         90.84        120.21         3.90 o                         
   0  -3   8         15.87         24.16         2.49 o                         
   1  -3   8         17.98         10.82         1.94 o                         
   2  -3   8        126.70        114.14         3.23 o                         
   3  -3   8       1971.25       2000.99        20.00 o                         
   4  -3   8         55.90         68.60         3.38 o                         
   5  -3   8        837.93        842.35        12.91 o                         
   6  -3   8         52.04         57.58         5.07 o                         
   7  -3   8        449.55        437.09        11.21 o                         
   8  -3   8        407.89        400.04        11.03 o                         
   9  -3   8         24.37         25.18         4.66 o                         
  -9  -2   8          2.62         -5.14         5.69 o                         
  -8  -2   8         11.97          8.48         4.56 o                         
  -7  -2   8         93.18         96.97         6.23 o                         
  -6  -2   8         51.34         56.92         8.30 o                         
  -5  -2   8        110.25         94.75         3.82 o                         
  -4  -2   8        312.99        297.07         5.65 o                         
  -3  -2   8        264.55        255.01         5.74 o                         
  -2  -2   8         65.11         93.95         3.33 o                         
  -1  -2   8        526.84        547.18         7.05 o                         
   0  -2   8          7.35          4.74         2.00 o                         
   1  -2   8        124.79        120.49         4.00 o                         
   2  -2   8        340.73        285.58         4.81 o                         
   3  -2   8        280.95        283.38         4.94 o                         
   4  -2   8        136.57        159.17         4.16 o                         
   5  -2   8          0.08         -0.70         2.49 o                         
   6  -2   8          0.40          3.23         2.65 o                         
   7  -2   8          0.27          2.57         3.63 o                         
   8  -2   8         31.15         42.47         5.23 o                         
   9  -2   8         13.48         17.66         5.09 o                         
  -9  -1   8          8.04          5.66         5.41 o                         
  -8  -1   8         59.80         57.30         5.54 o                         
  -7  -1   8          0.49         -0.80         3.94 o                         
  -6  -1   8         72.19         77.53         5.44 o                         
  -5  -1   8        507.38        490.19         7.69 o                         
  -4  -1   8         86.85         76.31         3.28 o                         
  -3  -1   8         13.49         30.08         2.80 o                         
  -2  -1   8       1202.81       1314.94        12.76 o                         
  -1  -1   8        767.96        867.94         9.38 o                         
   0  -1   8        239.69        276.56         4.75 o                         
   1  -1   8        150.40        146.61         4.27 o                         
   2  -1   8        794.55        827.89         9.26 o                         
   3  -1   8        110.29        119.59         3.44 o                         
   4  -1   8         81.89         85.25         3.15 o                         
   5  -1   8         39.37         43.96         3.04 o                         
   6  -1   8         76.05         85.28         4.05 o                         
   7  -1   8        375.19        342.71        11.88 o                         
   8  -1   8         31.57         50.56         6.30 o                         
   9  -1   8          8.57          9.91         4.40 o                         
  -9   0   8          0.27          0.82         5.07 o                         
  -8   0   8          2.14         -0.01         4.17 o                         
  -7   0   8        547.19        507.05        11.48 o                         
  -6   0   8         37.20         42.28         4.68 o                         
  -5   0   8        755.35        766.21         9.98 o                         
  -4   0   8          4.47          6.16         2.31 o                         
  -3   0   8        593.77        588.81         7.84 o                         
  -2   0   8        235.90        211.09         5.75 o                         
  -1   0   8        459.22        542.34         6.93 o                         
   0   0   8         31.98         25.01         2.71 o                         
   1   0   8        384.08        346.71         5.33 o                         
   2   0   8       2067.38       2028.05        21.34 o                         
   3   0   8         82.13         70.09         4.19 o                         
   4   0   8          6.72          0.86         2.52 o                         
   5   0   8        372.64        329.55        10.22 o                         
   6   0   8         18.99         23.22         4.93 o                         
   7   0   8        101.55        104.71         6.17 o                         
   8   0   8        341.21        320.39         9.92 o                         
   9   0   8        197.92        213.88        11.69 o                         
 -10   1   8          0.22          0.08         5.53 o                         
  -9   1   8        113.95        136.46        10.48 o                         
  -8   1   8         40.77         35.50         6.81 o                         
  -7   1   8        140.43        142.93         6.78 o                         
  -6   1   8         95.12        110.79         5.35 o                         
  -5   1   8          9.14          5.81         2.55 o                         
  -4   1   8        239.45        277.14         5.41 o                         
  -3   1   8       1965.68       2095.10        19.64 o                         
  -2   1   8       2439.31       2482.10        22.70 o                         
  -1   1   8         27.99         39.07         2.62 o                         
   0   1   8         16.19         30.31         2.80 o                         
   1   1   8        141.71        125.38         4.11 o                         
   2   1   8        242.35        189.91         5.56 o                         
   3   1   8        325.58        343.99         6.18 o                         
   4   1   8        491.32        490.11         8.56 o                         
   5   1   8        900.30        881.84        12.64 o                         
   6   1   8          3.35          6.06         3.65 o                         
   7   1   8          4.23          6.90         4.40 o                         
   8   1   8          9.18          5.57         4.34 o                         
   9   1   8          2.70         -4.25         6.07 o                         
 -10   2   8         51.36         74.99         7.59 o                         
  -9   2   8         29.30         39.30         6.13 o                         
  -8   2   8          0.76          2.02         4.14 o                         
  -7   2   8        371.71        332.60        11.04 o                         
  -6   2   8          6.33          1.70         3.85 o                         
  -5   2   8        135.91        122.89         4.88 o                         
  -4   2   8        203.61        212.72         5.49 o                         
  -3   2   8        162.30        130.19         3.74 o                         
  -2   2   8       1013.97       1015.19        11.23 o                         
  -1   2   8         34.44         53.81         3.00 o                         
   0   2   8          0.00          0.11         1.76 o                         
   1   2   8       1904.12       1952.52        19.60 o                         
   2   2   8        183.92        236.63         5.50 o                         
   3   2   8         12.43         15.81         2.40 o                         
   4   2   8        269.69        232.48         6.20 o                         
   5   2   8         35.38         34.62         3.84 o                         
   6   2   8        109.22        130.16         9.82 o                         
   7   2   8         60.82         52.68         6.28 o                         
   8   2   8        299.18        288.73        10.01 o                         
 -10   3   8          0.01          5.29         6.87 o                         
  -9   3   8         12.94          9.78         6.14 o                         
  -8   3   8          2.50          1.00         4.13 o                         
  -7   3   8          9.05          6.63         4.24 o                         
  -6   3   8         52.81         44.62         4.40 o                         
  -5   3   8          0.87          0.76         2.38 o                         
  -4   3   8          4.93          5.20         2.40 o                         
  -3   3   8         33.28         42.99         2.93 o                         
  -2   3   8          1.04         -2.33         2.95 o                         
  -1   3   8          2.10         -2.43         2.85 o                         
   0   3   8         11.83         19.39         2.73 o                         
   1   3   8        123.03        142.17         4.29 o                         
   2   3   8        160.66        210.99         5.42 o                         
   3   3   8          8.95          4.15         2.18 o                         
   4   3   8        743.95        673.90        10.85 o                         
   5   3   8        196.77        196.51        11.15 o                         
   6   3   8         76.44         79.62         6.16 o                         
   7   3   8          4.63         -2.25         4.27 o                         
   8   3   8          2.83          9.43         4.71 o                         
 -10   4   8         25.25         36.70         9.72 o                         
  -9   4   8          0.08         -3.02         6.22 o                         
  -8   4   8          9.59          8.23         8.12 o                         
  -7   4   8        269.68        258.41        10.58 o                         
  -6   4   8         95.77        102.99         7.05 o                         
  -5   4   8          5.61         11.90         3.00 o                         
  -4   4   8        365.42        397.87         7.32 o                         
  -3   4   8         91.13         99.94         4.08 o                         
  -2   4   8          0.54         -2.03         2.80 o                         
  -1   4   8        293.34        301.91         7.36 o                         
   0   4   8        104.77        103.78         6.19 o                         
   1   4   8         88.99        117.38         6.20 o                         
   2   4   8        303.67        298.19         6.91 o                         
   3   4   8       1423.23       1349.49        19.84 o                         
   4   4   8          1.30          1.75         4.08 o                         
   5   4   8         29.80         27.47         6.53 o                         
   6   4   8         12.44          5.36         6.48 o                         
   7   4   8         18.31         16.06         4.93 o                         
   8   4   8         56.74         47.71         6.11 o                         
 -10   5   8          9.48          9.86         7.17 o                         
  -9   5   8          0.60          8.45         6.86 o                         
  -8   5   8        154.98        144.30         8.47 o                         
  -7   5   8        388.84        373.09        17.52 o                         
  -6   5   8        529.53        513.83        13.74 o                         
  -5   5   8       1141.04       1105.06        16.10 o                         
  -4   5   8        529.66        568.36         9.67 o                         
  -3   5   8        335.38        418.61         8.80 o                         
  -2   5   8         69.75         83.37         4.67 o                         
  -1   5   8         26.93         16.13         3.35 o                         
   0   5   8         17.95         27.74         3.50 o                         
   1   5   8          0.04         -2.60         2.61 o                         
   2   5   8        527.44        467.90         9.13 o                         
   3   5   8        270.75        230.76        12.99 o                         
   4   5   8        260.28        281.98        20.32 o                         
   5   5   8          7.43         10.20         6.72 o                         
   6   5   8          9.38          9.92         7.10 o                         
   7   5   8          7.85          6.14        15.07 o                         
 -10   6   8          2.16          9.82         7.40 o                         
  -9   6   8         21.78         14.10         7.17 o                         
  -8   6   8        109.75         95.96         7.69 o                         
  -7   6   8          3.00          5.44         5.07 o                         
  -6   6   8         27.14         42.04         6.17 o                         
  -5   6   8        233.29        222.06         8.35 o                         
  -4   6   8       1378.77       1350.73        20.78 o                         
  -3   6   8       1022.27       1027.22        15.30 o                         
  -2   6   8        152.23        164.55         6.17 o                         
  -1   6   8         10.83         11.49         3.28 o                         
   0   6   8         36.72         23.45         4.04 o                         
   1   6   8        175.05        160.77         6.05 o                         
   2   6   8          9.61         12.02         2.43 o                         
   3   6   8         59.23         54.79         6.24 o                         
   4   6   8         75.10         74.64         8.88 o                         
   5   6   8          0.94          7.80         7.24 o                         
   6   6   8        127.53        144.58        11.35 o                         
   7   6   8          2.59          0.24         8.02 o                         
  -9   7   8         20.12         32.21         7.77 o                         
  -8   7   8          2.91         17.14         5.70 o                         
  -7   7   8          1.44          6.57         5.87 o                         
  -6   7   8        162.40        190.57        10.18 o                         
  -5   7   8        359.63        343.69        11.58 o                         
  -4   7   8        215.47        156.15         9.27 o                         
  -3   7   8          7.82          8.09         3.49 o                         
  -2   7   8        322.22        349.85         8.80 o                         
  -1   7   8          2.77          6.35         5.62 o                         
   0   7   8         38.20         46.51         4.79 o                         
   1   7   8        442.38        462.19        10.98 o                         
   2   7   8        368.46        347.80        11.16 o                         
   3   7   8         59.07         32.27         8.24 o                         
   4   7   8          0.38         -8.18         8.96 o                         
   5   7   8          0.99         -1.53         7.72 o                         
   6   7   8        261.59        288.90        15.60 o                         
   7   7   8        157.61        216.62        14.29 o                         
  -9   8   8          5.24          4.26        12.45 o                         
  -8   8   8         55.02         61.95         9.11 o                         
  -7   8   8         83.19         71.89         7.26 o                         
  -6   8   8         12.31          8.03         5.41 o                         
  -5   8   8        299.95        314.89        11.64 o                         
  -4   8   8        113.72        102.37         7.60 o                         
  -3   8   8        158.70        141.71         6.45 o                         
  -2   8   8         31.97         44.26         5.21 o                         
  -1   8   8        358.04        317.58        10.15 o                         
   0   8   8          0.18          3.63         4.07 o                         
   1   8   8       1485.98       1413.79        26.17 o                         
   2   8   8        522.93        543.79        19.93 o                         
   3   8   8         93.93        116.24        23.16 o                         
   4   8   8         83.57         94.97        10.81 o                         
   5   8   8        285.16        301.39        16.38 o                         
   6   8   8        120.61        119.01        17.26 o                         
  -9   9   8         42.75         56.55        22.72 o                         
  -8   9   8         99.77        119.46        11.04 o                         
  -7   9   8         16.40         16.18         5.87 o                         
  -6   9   8        331.45        326.62        15.59 o                         
  -5   9   8         43.01         49.34         7.20 o                         
  -4   9   8        329.41        354.68        14.03 o                         
  -3   9   8         32.46         26.75         9.36 o                         
  -2   9   8        665.71        667.05        14.76 o                         
  -1   9   8         20.53         26.04         5.19 o                         
   0   9   8         48.91         62.59         5.92 o                         
   1   9   8         79.20         65.92         7.89 o                         
   2   9   8         41.70         55.81        10.12 o                         
   3   9   8         58.21         53.24        10.27 o                         
   4   9   8         52.72         54.86        10.66 o                         
   5   9   8          0.42         -5.73         9.35 o                         
   6   9   8         17.13         18.03        10.49 o                         
  -9  10   8         12.58         36.24         9.19 o                         
  -8  10   8          3.19         11.01         7.40 o                         
  -7  10   8          1.73         -4.05         5.62 o                         
  -6  10   8         93.34         93.09        10.27 o                         
  -5  10   8         61.17         67.83        12.02 o                         
  -4  10   8        123.18        126.84         9.03 o                         
  -3  10   8        115.40        106.33         7.52 o                         
  -2  10   8        219.22        218.39        13.21 o                         
  -1  10   8         37.10         37.67         5.81 o                         
   0  10   8        284.06        311.29        12.96 o                         
   1  10   8        118.56        124.69        12.36 o                         
   2  10   8          1.39          9.94        14.97 o                         
   3  10   8         73.53         61.83        11.35 o                         
   4  10   8         10.58          1.86         9.94 o                         
   5  10   8          0.84         -7.52        13.44 o                         
  -8  11   8          0.05         17.23         8.32 o                         
  -7  11   8          4.61         10.81        13.55 o                         
  -6  11   8          1.56          9.26         7.26 o                         
  -5  11   8          0.08         -0.11         6.80 o                         
  -4  11   8         32.48         39.24         9.49 o                         
  -3  11   8          9.68         13.10         5.62 o                         
  -2  11   8        181.54        179.55         9.05 o                         
  -1  11   8         13.92         13.44        10.53 o                         
   0  11   8         12.94         12.23         6.47 o                         
   1  11   8          5.39         12.99        10.12 o                         
   2  11   8          5.92          9.62        10.66 o                         
   3  11   8          3.12         -1.96        11.58 o                         
   4  11   8         72.23         84.01        13.59 o                         
  -8  12   8        143.78        185.01        14.64 o                         
  -7  12   8          1.33          9.34         8.49 o                         
  -6  12   8         19.86          7.61         7.95 o                         
  -5  12   8          0.07         -5.84        12.45 o                         
  -4  12   8        441.01        412.19        17.11 o                         
  -3  12   8         80.64         88.61         7.76 o                         
  -2  12   8         59.70         37.50         8.25 o                         
  -1  12   8          8.34         -0.02         6.74 o                         
   0  12   8        113.35        122.02        20.65 o                         
   1  12   8          2.27          4.26        10.66 o                         
   2  12   8          0.08          0.51        12.89 o                         
   3  12   8         10.49          5.95        11.50 o                         
  -7  13   8         90.83         95.36        12.10 o                         
  -6  13   8          1.27         14.37         8.59 o                         
  -5  13   8          8.13          6.79        10.49 o                         
  -4  13   8         24.99         29.02         7.40 o                         
  -3  13   8          1.30          0.75         8.76 o                         
  -2  13   8         45.86         57.16         9.32 o                         
  -1  13   8        265.63        245.54        22.39 o                         
   0  13   8          1.88          7.02        12.13 o                         
   1  13   8         31.86         26.67        17.15 o                         
   2  13   8         52.73         68.98        16.06 o                         
  -6  14   8          3.44          9.82        12.23 o                         
  -5  14   8         85.39        109.54        12.74 o                         
  -4  14   8         31.79         27.09        13.55 o                         
  -3  14   8          2.41         16.17        10.24 o                         
  -2  14   8         98.44        106.42        14.90 o                         
  -1  14   8         68.65         28.60        12.97 o                         
   0  14   8         82.32        117.39        15.90 o                         
   1  14   8         93.01        118.30        16.30 o                         
  -4  15   8         19.80         10.71        13.55 o                         
  -3  15   8         26.25         28.61        11.42 o                         
  -2  15   8          6.07         -1.53        17.04 o                         
  -1  15   8         20.17          7.23        13.33 o                         
   0 -15   9         20.99         11.54        12.50 o                         
   1 -15   9        187.33        161.45        23.81 o                         
   2 -15   9          0.04         -3.99         9.61 o                         
   3 -15   9         13.34         33.43        14.20 o                         
   4 -15   9         36.85         53.13        11.42 o                         
  -2 -14   9         13.81         -8.05        12.05 o                         
  -1 -14   9          0.83         -1.20        11.74 o                         
   0 -14   9          7.79         10.39        12.13 o                         
   1 -14   9         84.00         81.93        19.44 o                         
   2 -14   9        140.45        172.30        15.21 o                         
   3 -14   9          0.00         -4.40        22.07 o                         
   4 -14   9        114.38        128.40        17.04 o                         
   5 -14   9         18.70         14.75        10.04 o                         
  -3 -13   9          0.59          5.24        11.82 o                         
  -2 -13   9         86.29         89.63        30.70 o                         
  -1 -13   9          0.14         16.41        11.27 o                         
   0 -13   9        126.93        156.38        18.90 o                         
   1 -13   9          2.39         -0.45        10.72 o                         
   2 -13   9          1.98          3.60         6.73 o                         
   3 -13   9         46.90         45.31         8.20 o                         
   4 -13   9        122.69        148.42        13.83 o                         
   5 -13   9         35.11         30.36         9.61 o                         
   6 -13   9          1.47        -10.28        11.69 o                         
  -4 -12   9         11.46         11.25        11.58 o                         
  -3 -12   9         79.04         77.76        13.05 o                         
  -2 -12   9         30.04         44.70        11.66 o                         
  -1 -12   9          1.25          1.08        10.12 o                         
   0 -12   9        116.92        129.92        10.70 o                         
   1 -12   9          0.02         -5.97         6.76 o                         
   2 -12   9         33.86         44.24         6.74 o                         
   3 -12   9         85.61         79.86         8.94 o                         
   4 -12   9         10.64          2.40         8.08 o                         
   5 -12   9         65.49         90.98        11.19 o                         
   6 -12   9         13.03          8.03         8.10 o                         
   7 -12   9         90.45         72.25        11.04 o                         
  -5 -11   9          7.07         -0.38        10.89 o                         
  -4 -11   9         18.73         25.74        17.26 o                         
  -3 -11   9          0.04          0.45         6.81 o                         
  -2 -11   9         38.49         27.79         8.07 o                         
  -1 -11   9         46.37         30.65         7.83 o                         
   0 -11   9          5.52         11.51         6.05 o                         
   1 -11   9          1.25          3.64         5.38 o                         
   2 -11   9        274.24        246.54        10.45 o                         
   3 -11   9        110.27        120.93         9.76 o                         
   4 -11   9        635.53        639.57        22.16 o                         
   5 -11   9          1.13          1.99         7.41 o                         
   6 -11   9        252.27        287.52        43.69 o                         
   7 -11   9         18.87         31.37        23.16 o                         
   8 -11   9          0.22          0.30         7.87 o                         
  -5 -10   9          1.31         -4.28         9.65 o                         
  -4 -10   9        115.03        123.74        10.54 o                         
  -3 -10   9         25.80         22.78        10.54 o                         
  -2 -10   9         53.51         62.64         8.70 o                         
  -1 -10   9        419.64        376.78        12.64 o                         
   0 -10   9         17.96         15.27         4.81 o                         
   1 -10   9        148.63        129.54         7.17 o                         
   2 -10   9          6.18         12.00         4.85 o                         
   3 -10   9        143.31        133.22         7.91 o                         
   4 -10   9        102.40         95.02         8.40 o                         
   5 -10   9        198.46        173.15        12.67 o                         
   6 -10   9         49.45         45.47         8.96 o                         
   7 -10   9        444.69        420.87        22.39 o                         
   8 -10   9        583.87        639.20        34.19 o                         
  -6  -9   9         56.26         59.40         7.89 o                         
  -5  -9   9         26.55         35.37         6.99 o                         
  -4  -9   9         35.63         40.13         6.68 o                         
  -3  -9   9         17.87         15.28         5.92 o                         
  -2  -9   9          3.98         -6.60         4.40 o                         
  -1  -9   9         42.16         35.35         5.23 o                         
   0  -9   9          3.73          2.24         3.90 o                         
   1  -9   9          8.38         11.89         5.47 o                         
   2  -9   9         29.59         23.91         5.52 o                         
   3  -9   9         26.47         32.14         4.67 o                         
   4  -9   9        673.34        676.42        14.43 o                         
   5  -9   9         62.22         45.89         8.41 o                         
   6  -9   9        314.15        298.99        15.28 o                         
   7  -9   9         42.04         46.69        10.92 o                         
   8  -9   9         43.27         29.63         8.18 o                         
  -7  -8   9         20.91         24.72         6.89 o                         
  -6  -8   9          8.43         -1.23         5.82 o                         
  -5  -8   9         10.46         11.67         5.87 o                         
  -4  -8   9          0.74          3.45         5.55 o                         
  -3  -8   9         33.50         32.77         5.93 o                         
  -2  -8   9          0.48         -3.99         4.10 o                         
  -1  -8   9         13.71         12.37         4.05 o                         
   0  -8   9          4.24          4.75         3.22 o                         
   1  -8   9        164.88        178.08         5.97 o                         
   2  -8   9        577.91        528.92        13.07 o                         
   3  -8   9        182.46        160.73         5.99 o                         
   4  -8   9        345.53        349.02         8.93 o                         
   5  -8   9        107.71        118.38         7.93 o                         
   6  -8   9          7.72          3.90         4.32 o                         
   7  -8   9         56.95         53.53         6.49 o                         
   8  -8   9         34.34         36.81         7.87 o                         
   9  -8   9         30.86         29.43         8.17 o                         
  -7  -7   9         61.92         84.33         7.89 o                         
  -6  -7   9         10.67         15.17         5.89 o                         
  -5  -7   9         51.42         59.56         6.67 o                         
  -4  -7   9        163.99        143.68         8.45 o                         
  -3  -7   9         74.08         78.62         7.79 o                         
  -2  -7   9        288.61        283.52         7.96 o                         
  -1  -7   9          0.30          2.05         3.97 o                         
   0  -7   9        936.76       1017.22        13.40 o                         
   1  -7   9          4.22          3.61         2.84 o                         
   2  -7   9        151.85        112.05         7.01 o                         
   3  -7   9         10.86         10.79         2.92 o                         
   4  -7   9         12.71          6.94         2.90 o                         
   5  -7   9          1.01         -4.54         3.03 o                         
   6  -7   9        227.00        214.55         9.57 o                         
   7  -7   9         29.81         34.56         5.53 o                         
   8  -7   9         35.24         34.11         5.81 o                         
   9  -7   9          7.09          5.94         5.24 o                         
  -8  -6   9        613.59        628.97        18.89 o                         
  -7  -6   9         39.78         42.66         6.39 o                         
  -6  -6   9          2.52          3.97         5.27 o                         
  -5  -6   9         20.79         25.69         6.18 o                         
  -4  -6   9        116.59        103.90         7.32 o                         
  -3  -6   9          1.33          3.88         3.95 o                         
  -2  -6   9        261.82        276.33         8.47 o                         
  -1  -6   9        106.21        103.89         4.55 o                         
   0  -6   9        123.48        147.14         5.10 o                         
   1  -6   9        125.03        109.75         4.47 o                         
   2  -6   9          3.40          2.37         2.56 o                         
   3  -6   9         76.39         75.83         3.83 o                         
   4  -6   9         50.99         45.97         3.35 o                         
   5  -6   9        310.93        308.49         8.49 o                         
   6  -6   9        185.38        178.69         8.64 o                         
   7  -6   9         19.69         21.31         5.12 o                         
   8  -6   9         15.40         12.24         4.79 o                         
   9  -6   9         14.87         15.38         5.28 o                         
  -8  -5   9        115.70        139.02         8.73 o                         
  -7  -5   9         27.44         18.24         5.61 o                         
  -6  -5   9         18.20         23.03         5.39 o                         
  -5  -5   9         37.60         44.96         5.69 o                         
  -4  -5   9         44.77         33.72         4.75 o                         
  -3  -5   9        135.78        142.52         5.69 o                         
  -2  -5   9         38.66         36.66         4.21 o                         
  -1  -5   9          0.18         -2.83         2.51 o                         
   0  -5   9         69.61         51.56         3.37 o                         
   1  -5   9         13.53         10.84         2.65 o                         
   2  -5   9         55.59         44.93         2.98 o                         
   3  -5   9         67.68         76.01         3.43 o                         
   4  -5   9         56.79         59.12         4.26 o                         
   5  -5   9         51.07         57.54         4.43 o                         
   6  -5   9        778.77        728.27        16.01 o                         
   7  -5   9         12.33         14.59         5.14 o                         
   8  -5   9        185.84        171.45         9.36 o                         
   9  -5   9          0.96          1.89         4.45 o                         
  -8  -4   9         29.41         17.40         5.70 o                         
  -7  -4   9          1.14          2.81         5.00 o                         
  -6  -4   9          9.47         13.68         4.95 o                         
  -5  -4   9         48.87         45.74         5.41 o                         
  -4  -4   9         23.99         28.02         3.77 o                         
  -3  -4   9         50.56         47.24         3.32 o                         
  -2  -4   9         29.32         33.64         3.34 o                         
  -1  -4   9        352.18        409.44         7.93 o                         
   0  -4   9        222.66        227.87         5.71 o                         
   1  -4   9          8.53          7.67         2.21 o                         
   2  -4   9        181.81        228.80         4.90 o                         
   3  -4   9         34.26         43.45         2.84 o                         
   4  -4   9        617.85        595.85         7.87 o                         
   5  -4   9         72.29        114.66         6.59 o                         
   6  -4   9          1.72          2.58         3.66 o                         
   7  -4   9          1.58          6.03         4.15 o                         
   8  -4   9        477.78        475.85        18.95 o                         
   9  -4   9         96.10         81.94         6.69 o                         
  -9  -3   9         15.64         25.80         6.84 o                         
  -8  -3   9          1.02          0.56         4.72 o                         
  -7  -3   9          6.57         13.38         4.96 o                         
  -6  -3   9        424.61        438.42        11.68 o                         
  -5  -3   9         64.74         59.21         5.54 o                         
  -4  -3   9         13.09         19.37         3.19 o                         
  -3  -3   9          0.52         -2.16         2.43 o                         
  -2  -3   9          7.57          1.70         2.36 o                         
  -1  -3   9        511.79        597.46         9.49 o                         
   0  -3   9         14.73         26.61         3.14 o                         
   1  -3   9        454.48        440.14         7.45 o                         
   2  -3   9        228.56        233.21         4.82 o                         
   3  -3   9        483.21        503.10         7.68 o                         
   4  -3   9        228.50        199.48         4.49 o                         
   5  -3   9         29.59         36.69         3.41 o                         
   6  -3   9        292.52        254.40         9.13 o                         
   7  -3   9         14.47         23.38         4.50 o                         
   8  -3   9        202.20        217.04         9.14 o                         
   9  -3   9        243.10        231.79         9.77 o                         
  -9  -2   9          2.95          4.08         5.80 o                         
  -8  -2   9          2.81         -0.08         4.65 o                         
  -7  -2   9         13.00         15.22         4.91 o                         
  -6  -2   9         72.26         63.58         5.62 o                         
  -5  -2   9          3.96          6.65         3.74 o                         
  -4  -2   9          2.13          5.68         2.60 o                         
  -3  -2   9        322.68        337.52         6.29 o                         
  -2  -2   9       8181.77       8905.25        74.00 o                         
  -1  -2   9          3.49          7.29         2.45 o                         
   0  -2   9        349.98        364.26         6.67 o                         
   1  -2   9         85.96         79.36         3.53 o                         
   2  -2   9         65.17         90.98         3.94 o                         
   3  -2   9        121.21        134.68         4.22 o                         
   4  -2   9        222.88        210.80         5.53 o                         
   5  -2   9         43.25         49.29         3.34 o                         
   6  -2   9          2.09          1.10         2.88 o                         
   7  -2   9        229.70        242.59         9.13 o                         
   8  -2   9          2.59         -2.95         5.35 o                         
   9  -2   9         12.08         10.62         5.33 o                         
  -9  -1   9         37.58         37.42         6.49 o                         
  -8  -1   9         95.24        102.49         6.81 o                         
  -7  -1   9          1.21         -3.58         4.89 o                         
  -6  -1   9          8.56         11.15         4.37 o                         
  -5  -1   9          4.93          4.58         2.96 o                         
  -4  -1   9         56.87         59.47         3.59 o                         
  -3  -1   9        843.06        915.11        11.46 o                         
  -2  -1   9        322.99        330.71         6.03 o                         
  -1  -1   9       1804.35       1926.80        18.59 o                         
   0  -1   9        419.05        387.74         6.84 o                         
   1  -1   9        235.06        170.13         4.74 o                         
   2  -1   9        205.85        228.85         4.90 o                         
   3  -1   9         47.08         44.24         2.71 o                         
   4  -1   9         28.72         27.79         2.59 o                         
   5  -1   9         20.25         19.14         3.04 o                         
   6  -1   9        383.77        370.34        12.04 o                         
   7  -1   9        150.76        176.57        10.04 o                         
   8  -1   9          7.67          8.18         5.29 o                         
   9  -1   9          1.65         -2.11         4.29 o                         
  -9   0   9         25.31         16.43         6.12 o                         
  -8   0   9          1.46          1.56         4.56 o                         
  -7   0   9        262.31        268.43         9.43 o                         
  -6   0   9        182.34        183.34         7.63 o                         
  -5   0   9         45.52         46.55         4.13 o                         
  -4   0   9         52.68         76.38         3.54 o                         
  -3   0   9        664.16        668.38         9.37 o                         
  -2   0   9          0.83          2.19         2.50 o                         
  -1   0   9        408.25        380.71         6.45 o                         
   0   0   9        783.91        752.79         9.22 o                         
   1   0   9         35.15         40.06         2.78 o                         
   2   0   9        375.09        328.91         5.58 o                         
   3   0   9         26.32         36.11         2.47 o                         
   4   0   9        150.98        140.58         4.82 o                         
   5   0   9        131.36        133.25         5.30 o                         
   6   0   9          9.46          6.79         3.28 o                         
   7   0   9        730.62        660.48        14.62 o                         
   8   0   9          1.83          9.07         4.48 o                         
   9   0   9          3.37         -2.39         6.80 o                         
  -9   1   9          0.57         -0.27         5.50 o                         
  -8   1   9         23.03         23.31         6.09 o                         
  -7   1   9         11.55         18.42         4.63 o                         
  -6   1   9         12.24         12.93         4.33 o                         
  -5   1   9        110.79        111.58         4.98 o                         
  -4   1   9        301.22        266.83         6.25 o                         
  -3   1   9       1791.54       1829.64        19.18 o                         
  -2   1   9        695.81        647.65         8.53 o                         
  -1   1   9        769.06        832.70        10.65 o                         
   0   1   9        912.28       1051.22        12.39 o                         
   1   1   9       5112.37       4948.91        45.13 o                         
   2   1   9        382.03        364.66         6.29 o                         
   3   1   9         76.91         84.89         3.30 o                         
   4   1   9          2.58          1.48         2.08 o                         
   5   1   9       5858.39       5580.75        78.22 o                         
   6   1   9          0.23          1.09         3.86 o                         
   7   1   9        340.44        301.17        10.21 o                         
   8   1   9        227.07        196.38         8.74 o                         
  -9   2   9          9.91          8.59         5.81 o                         
  -8   2   9         60.85         70.13         6.03 o                         
  -7   2   9         61.66         57.27         5.52 o                         
  -6   2   9         24.41         22.93         4.67 o                         
  -5   2   9        263.63        259.74         6.37 o                         
  -4   2   9         64.06         71.32         5.22 o                         
  -3   2   9        443.67        435.86         7.78 o                         
  -2   2   9          4.57          0.43         2.36 o                         
  -1   2   9        165.92        187.18         5.19 o                         
   0   2   9        383.42        388.98         8.12 o                         
   1   2   9       1624.72       1738.49        19.63 o                         
   2   2   9        329.40        327.14         6.65 o                         
   3   2   9         51.19         56.10         2.99 o                         
   4   2   9       1166.48       1101.76        13.57 o                         
   5   2   9        958.36        957.09        18.33 o                         
   6   2   9        838.73        814.97        16.77 o                         
   7   2   9        225.45        206.47        12.51 o                         
   8   2   9         79.86         91.09         6.84 o                         
  -9   3   9         41.53         47.48         6.88 o                         
  -8   3   9          6.88          9.53         7.03 o                         
  -7   3   9          0.03          1.94         4.43 o                         
  -6   3   9         28.31         26.46         4.72 o                         
  -5   3   9         85.44         87.61         4.30 o                         
  -4   3   9         29.42         31.15         3.21 o                         
  -3   3   9         95.24         79.37         3.65 o                         
  -2   3   9        242.77        236.32         8.25 o                         
  -1   3   9        613.43        596.78        10.41 o                         
   0   3   9         37.61         41.32         4.30 o                         
   1   3   9       2030.75       2014.44        22.33 o                         
   2   3   9         17.26         20.70         3.48 o                         
   3   3   9         31.46         35.95         2.77 o                         
   4   3   9        336.74        320.77        13.97 o                         
   5   3   9        295.26        278.59        10.01 o                         
   6   3   9         12.21         18.47         4.97 o                         
   7   3   9          0.39         -3.83         4.53 o                         
   8   3   9        223.89        177.61         8.90 o                         
  -9   4   9         12.85         11.45         7.31 o                         
  -8   4   9        196.36        158.91         8.94 o                         
  -7   4   9        181.81        181.18        11.35 o                         
  -6   4   9        272.32        272.66        18.18 o                         
  -5   4   9       1555.10       1521.79        20.40 o                         
  -4   4   9         48.70         36.42         3.68 o                         
  -3   4   9        997.65       1003.37        13.52 o                         
  -2   4   9          1.01          0.76         3.09 o                         
  -1   4   9        168.95        169.38         5.98 o                         
   0   4   9        784.62        812.90        29.54 o                         
   1   4   9         26.30         29.62         3.08 o                         
   2   4   9         24.59         27.48         3.16 o                         
   3   4   9         77.93         67.04         3.79 o                         
   4   4   9        133.59        137.83        13.49 o                         
   5   4   9         36.24         38.37         5.52 o                         
   6   4   9          0.03         -6.55         4.36 o                         
   7   4   9         20.30         19.15         5.58 o                         
   8   4   9          0.17          2.72         5.40 o                         
  -9   5   9         58.51         42.53        11.69 o                         
  -8   5   9        191.88        176.09        21.52 o                         
  -7   5   9        115.37        133.08         8.48 o                         
  -6   5   9         10.66          7.86         5.17 o                         
  -5   5   9        267.44        298.94         8.63 o                         
  -4   5   9        180.49        204.41         7.31 o                         
  -3   5   9        204.20        200.74         6.82 o                         
  -2   5   9        249.45        225.73         7.14 o                         
  -1   5   9         36.87         35.02         3.93 o                         
   0   5   9          4.83          1.36         2.97 o                         
   1   5   9          0.38         -0.71         2.76 o                         
   2   5   9         13.73          7.36         2.05 o                         
   3   5   9        934.08        813.02        38.54 o                         
   4   5   9        284.46        300.62        14.68 o                         
   5   5   9        168.63        177.01        17.59 o                         
   6   5   9        141.45        158.71        11.58 o                         
   7   5   9          8.88          9.99         7.79 o                         
  -9   6   9         57.61         53.54        26.11 o                         
  -8   6   9         65.68         68.74         9.96 o                         
  -7   6   9         14.44         12.07         5.59 o                         
  -6   6   9        461.23        462.41        13.87 o                         
  -5   6   9        159.77        159.33         8.29 o                         
  -4   6   9         65.32         55.46         5.35 o                         
  -3   6   9         11.15         11.54         3.56 o                         
  -2   6   9         39.57         42.56         4.34 o                         
  -1   6   9         11.27          7.69         3.47 o                         
   0   6   9        231.09        212.16         6.90 o                         
   1   6   9         30.52         37.76         4.37 o                         
   2   6   9        108.80        114.32         6.45 o                         
   3   6   9         16.44         18.60         7.65 o                         
   4   6   9        213.31        174.74        11.74 o                         
   5   6   9         26.51         15.65         7.95 o                         
   6   6   9         11.25          0.11         7.57 o                         
   7   6   9          2.31         -1.77         8.24 o                         
  -9   7   9         97.86        116.37        12.67 o                         
  -8   7   9         58.13         59.18         8.44 o                         
  -7   7   9          9.72          5.21         6.33 o                         
  -6   7   9          2.04          2.21         5.45 o                         
  -5   7   9        575.30        574.34        15.74 o                         
  -4   7   9        157.24        148.19         7.39 o                         
  -3   7   9         96.72         91.07         5.52 o                         
  -2   7   9         47.79         52.12         4.84 o                         
  -1   7   9          0.02          0.58         3.53 o                         
   0   7   9        143.21        123.81         6.70 o                         
   1   7   9          1.92         -2.25         3.76 o                         
   2   7   9        859.28        786.63        17.73 o                         
   3   7   9         38.18         42.11         8.88 o                         
   4   7   9          3.83         10.77         9.07 o                         
   5   7   9          1.02          8.58         8.52 o                         
   6   7   9        174.42        204.20        13.98 o                         
  -9   8   9          5.74         13.28         7.77 o                         
  -8   8   9        260.22        300.33        15.90 o                         
  -7   8   9         16.49          7.03         5.66 o                         
  -6   8   9          2.13         -3.89         5.20 o                         
  -5   8   9         63.69         74.22         7.05 o                         
  -4   8   9          0.01          2.22         7.18 o                         
  -3   8   9         39.23         46.36         5.84 o                         
  -2   8   9        252.50        243.85        12.27 o                         
  -1   8   9        148.24        154.44         8.92 o                         
   0   8   9         40.69         50.17         5.50 o                         
   1   8   9        459.92        463.11        23.16 o                         
   2   8   9          4.09         16.37         8.26 o                         
   3   8   9         20.70         12.21         8.73 o                         
   4   8   9         19.89         10.29         8.86 o                         
   5   8   9          1.06         -5.73         8.73 o                         
   6   8   9          5.00         -3.29         9.49 o                         
  -9   9   9         10.07         12.96        12.89 o                         
  -8   9   9         28.28         40.98         8.96 o                         
  -7   9   9        199.54        187.50        10.72 o                         
  -6   9   9         80.62         93.69         8.43 o                         
  -5   9   9        141.15        125.23        10.77 o                         
  -4   9   9         14.84         18.73         6.18 o                         
  -3   9   9         60.54         72.62         6.54 o                         
  -2   9   9       1534.58       1419.15        23.51 o                         
  -1   9   9        403.30        350.67        11.33 o                         
   0   9   9          1.07         -3.36         5.63 o                         
   1   9   9          1.10         -7.01         5.38 o                         
   2   9   9         18.76          6.17         9.10 o                         
   3   9   9          6.43         -6.34         8.81 o                         
   4   9   9         47.95         66.04        11.51 o                         
   5   9   9          0.02         -2.05         9.65 o                         
  -8  10   9        157.68        159.31        12.82 o                         
  -7  10   9          0.52         -3.19         5.88 o                         
  -6  10   9         56.74         45.52         8.72 o                         
  -5  10   9         48.94         52.08        19.12 o                         
  -4  10   9        179.96        175.94        12.22 o                         
  -3  10   9         13.61          7.27         5.16 o                         
  -2  10   9        112.42        111.95        14.19 o                         
  -1  10   9        117.92        125.47         7.86 o                         
   0  10   9        110.95        126.89         9.52 o                         
   1  10   9         19.42         20.14         9.96 o                         
   2  10   9          0.53        -13.67         9.11 o                         
   3  10   9          0.00          3.80        18.46 o                         
   4  10   9         25.00         37.05        11.50 o                         
   5  10   9         14.13         28.92        11.66 o                         
  -8  11   9         16.97          7.32         8.74 o                         
  -7  11   9          0.90          3.80         6.83 o                         
  -6  11   9         51.37         33.79         9.04 o                         
  -5  11   9         23.20         28.56        10.71 o                         
  -4  11   9         13.08         10.14         9.08 o                         
  -3  11   9          8.89          3.53         5.33 o                         
  -2  11   9         64.40         58.25         6.80 o                         
  -1  11   9          1.77         -1.73         8.45 o                         
   0  11   9         53.76         57.32        12.02 o                         
   1  11   9          7.77         -4.76        10.34 o                         
   2  11   9         24.63         28.35        11.27 o                         
   3  11   9         26.73         40.98        15.62 o                         
   4  11   9        186.09        200.42        17.22 o                         
  -7  12   9         97.95        121.68        12.59 o                         
  -6  12   9         14.43         16.94         8.68 o                         
  -5  12   9         43.99         27.12         8.49 o                         
  -4  12   9        101.78         88.27         9.19 o                         
  -3  12   9         61.32         68.45         8.16 o                         
  -2  12   9          4.22          4.72         7.08 o                         
  -1  12   9        208.01        234.51        13.23 o                         
   0  12   9        271.82        287.04        19.07 o                         
   1  12   9        222.47        299.87        19.16 o                         
   2  12   9         44.15         64.99        13.44 o                         
   3  12   9        133.20        127.29        15.58 o                         
  -7  13   9          2.51          8.32         9.08 o                         
  -6  13   9         92.16         98.15        12.00 o                         
  -5  13   9          9.32         13.23         8.41 o                         
  -4  13   9         47.72         56.42         9.86 o                         
  -3  13   9         33.03         35.61        10.44 o                         
  -2  13   9        142.58        154.11        13.51 o                         
  -1  13   9        267.83        284.31        19.39 o                         
   0  13   9        268.24        275.96        25.56 o                         
   1  13   9         60.90         85.09        14.91 o                         
   2  13   9         43.90         49.24        14.21 o                         
  -5  14   9         85.56        111.86        12.80 o                         
  -4  14   9         26.40         32.99        13.98 o                         
  -3  14   9         10.40         16.35        10.34 o                         
  -2  14   9          8.97         14.20        17.48 o                         
  -1  14   9          1.32         17.15        12.36 o                         
   0  14   9          0.52          9.49        12.73 o                         
  -1 -14  10         42.73         48.21        13.43 o                         
   0 -14  10          8.32         12.85        11.40 o                         
   1 -14  10         96.32        106.83        20.32 o                         
   2 -14  10         19.10         -2.02         9.76 o                         
   3 -14  10          1.33        -11.14        12.02 o                         
   4 -14  10         10.74          5.04        17.48 o                         
   5 -14  10         52.44         43.43        11.33 o                         
  -2 -13  10        145.97        139.12        24.03 o                         
  -1 -13  10         34.77         42.60        12.36 o                         
   0 -13  10         30.44         34.52        11.43 o                         
   1 -13  10         90.89        108.64        10.53 o                         
   2 -13  10          2.07        -11.97         8.59 o                         
   3 -13  10          4.94         20.05         8.74 o                         
   4 -13  10         16.64          6.71         8.70 o                         
   5 -13  10          9.32         -5.98         8.42 o                         
   6 -13  10         26.70         21.29         9.81 o                         
  -3 -12  10        134.68        141.04        15.20 o                         
  -2 -12  10         32.82         12.69        18.02 o                         
  -1 -12  10        109.29         92.13        13.87 o                         
   0 -12  10          7.77          1.64         6.07 o                         
   1 -12  10         21.69         19.47         7.89 o                         
   2 -12  10          5.59          5.43         6.91 o                         
   3 -12  10         15.97         19.54         7.33 o                         
   4 -12  10          1.99          7.11         8.48 o                         
   5 -12  10          9.21         23.88        18.68 o                         
   6 -12  10         51.03         60.15        10.39 o                         
   7 -12  10         42.44         74.07        11.58 o                         
  -4 -11  10         10.61         14.44         8.39 o                         
  -3 -11  10          7.03         -3.72         7.05 o                         
  -2 -11  10          7.50          6.09         7.58 o                         
  -1 -11  10         15.84         12.60         7.48 o                         
   0 -11  10         64.35         53.61         6.99 o                         
   1 -11  10         99.01         86.75         8.06 o                         
   2 -11  10         19.10         15.86         5.17 o                         
   3 -11  10         42.89         56.51         8.10 o                         
   4 -11  10         48.36         43.87         9.19 o                         
   5 -11  10         26.82         34.76         9.27 o                         
   6 -11  10          4.24          4.81         7.79 o                         
   7 -11  10          9.60          6.34         8.26 o                         
  -5 -10  10         86.12         88.28        10.55 o                         
  -4 -10  10          9.98          2.89         7.32 o                         
  -3 -10  10         16.73         27.82         7.96 o                         
  -2 -10  10          7.55         11.75         7.10 o                         
  -1 -10  10        202.95        186.57         9.58 o                         
   0 -10  10         11.72         17.93         5.92 o                         
   1 -10  10         18.78         13.04         4.97 o                         
   2 -10  10        335.40        386.04        11.13 o                         
   3 -10  10        345.92        356.82        11.95 o                         
   4 -10  10        240.41        217.12        12.73 o                         
   5 -10  10         47.80         55.66        12.78 o                         
   6 -10  10         51.19         54.98        12.13 o                         
   7 -10  10         15.48         19.33         8.19 o                         
   8 -10  10        101.81         73.84        10.73 o                         
  -6  -9  10         33.68         25.31         8.36 o                         
  -5  -9  10          9.35         12.84         7.58 o                         
  -4  -9  10         31.93         29.74         7.77 o                         
  -3  -9  10          0.25          4.05         6.81 o                         
  -2  -9  10          0.16         -5.13         6.82 o                         
  -1  -9  10        333.00        327.21        11.84 o                         
   0  -9  10         32.32         36.31         5.28 o                         
   1  -9  10         83.14         94.90         6.39 o                         
   2  -9  10       1049.73       1012.37        16.98 o                         
   3  -9  10          3.33          0.03         4.60 o                         
   4  -9  10        643.60        644.85        16.66 o                         
   5  -9  10         36.20         41.99         8.34 o                         
   6  -9  10          0.09          1.09         6.95 o                         
   7  -9  10          1.83         16.51         7.49 o                         
   8  -9  10        134.36        147.05        12.35 o                         
  -6  -8  10         14.59         11.53         6.32 o                         
  -5  -8  10        103.87        106.61         8.35 o                         
  -4  -8  10         66.40         62.16         7.03 o                         
  -3  -8  10         38.98         31.43         6.16 o                         
  -2  -8  10         58.66         49.99         5.45 o                         
  -1  -8  10        167.53        150.65         6.51 o                         
   0  -8  10        105.83        117.31         6.02 o                         
   1  -8  10          7.09          7.57         3.79 o                         
   2  -8  10        287.56        283.33         9.59 o                         
   3  -8  10         28.80         27.76         4.49 o                         
   4  -8  10         21.55         19.70         4.75 o                         
   5  -8  10         27.69         21.74         5.39 o                         
   6  -8  10          0.34         14.21         9.50 o                         
   7  -8  10         45.79         55.78         8.50 o                         
   8  -8  10        110.35        104.02        10.58 o                         
  -7  -7  10          5.41         -1.98         6.22 o                         
  -6  -7  10         11.86         16.23         6.62 o                         
  -5  -7  10         57.29         63.96         7.11 o                         
  -4  -7  10         58.89         45.73         6.43 o                         
  -3  -7  10         12.62         13.86         5.40 o                         
  -2  -7  10         82.20         69.53         7.08 o                         
  -1  -7  10        123.75        116.63         5.75 o                         
   0  -7  10        240.76        228.16         6.67 o                         
   1  -7  10        135.92        132.58         7.28 o                         
   2  -7  10          7.33          2.89         2.58 o                         
   3  -7  10          9.95          6.95         3.03 o                         
   4  -7  10         16.77         11.30         3.55 o                         
   5  -7  10         11.39         16.84         4.08 o                         
   6  -7  10         11.58          6.86         4.40 o                         
   7  -7  10          0.05          0.44         4.50 o                         
   8  -7  10          2.10         -1.47         4.82 o                         
  -7  -6  10          7.77         20.70         6.19 o                         
  -6  -6  10         28.97         21.20         5.99 o                         
  -5  -6  10          0.08          2.05         5.30 o                         
  -4  -6  10       1421.27       1410.54        23.66 o                         
  -3  -6  10         20.32         32.87         4.75 o                         
  -2  -6  10        514.87        459.88         9.52 o                         
  -1  -6  10         88.81        108.11         4.75 o                         
   0  -6  10         10.95         13.89         3.12 o                         
   1  -6  10        430.22        429.78         8.13 o                         
   2  -6  10        222.32        214.22         6.44 o                         
   3  -6  10          0.71         -4.26         2.84 o                         
   4  -6  10        373.85        365.26         7.81 o                         
   5  -6  10        198.42        211.59         7.54 o                         
   6  -6  10         58.49         56.13         5.98 o                         
   7  -6  10          0.83          3.49         4.61 o                         
   8  -6  10        109.21        105.94         7.90 o                         
   9  -6  10         17.22         12.36         5.94 o                         
  -8  -5  10         52.55         61.52         7.20 o                         
  -7  -5  10          1.84          6.84         5.43 o                         
  -6  -5  10          6.13         15.75         5.51 o                         
  -5  -5  10         19.12         22.70         5.47 o                         
  -4  -5  10        566.37        571.40        13.71 o                         
  -3  -5  10        664.69        688.90        12.80 o                         
  -2  -5  10         71.89         64.96         4.88 o                         
  -1  -5  10        194.43        197.08         6.69 o                         
   0  -5  10        801.30        746.79        10.72 o                         
   1  -5  10        245.10        259.24         6.28 o                         
   2  -5  10        517.98        511.11         8.51 o                         
   3  -5  10         28.66         24.94         3.00 o                         
   4  -5  10        113.22        104.98         4.64 o                         
   5  -5  10        149.36        160.70         6.76 o                         
   6  -5  10          9.93         20.36         5.55 o                         
   7  -5  10         63.50         70.49         7.74 o                         
   8  -5  10          3.74          1.78         4.42 o                         
   9  -5  10        145.99        163.43         9.35 o                         
  -8  -4  10        239.10        279.38        11.48 o                         
  -7  -4  10         43.20         57.16        11.79 o                         
  -6  -4  10         20.33         25.83         5.62 o                         
  -5  -4  10         52.79         67.18         6.34 o                         
  -4  -4  10        627.19        620.94        10.99 o                         
  -3  -4  10         32.90         33.22         3.76 o                         
  -2  -4  10          3.76          9.43         3.31 o                         
  -1  -4  10         24.39         32.02         3.31 o                         
   0  -4  10        279.99        253.07         6.19 o                         
   1  -4  10        105.22        105.90         5.13 o                         
   2  -4  10         45.52         68.92         3.79 o                         
   3  -4  10        375.40        397.82         7.20 o                         
   4  -4  10        106.19        115.88         6.15 o                         
   5  -4  10        239.30        231.24         9.21 o                         
   6  -4  10         98.40         66.13         6.03 o                         
   7  -4  10          8.06          7.21         4.40 o                         
   8  -4  10         71.36         83.47         6.79 o                         
   9  -4  10         48.77         46.68         8.79 o                         
  -8  -3  10        115.60        143.77         8.70 o                         
  -7  -3  10         94.66         83.00         6.93 o                         
  -6  -3  10          3.28          6.60         4.86 o                         
  -5  -3  10         20.01         19.12         4.82 o                         
  -4  -3  10        162.74        149.05         8.04 o                         
  -3  -3  10        161.46        156.15         5.28 o                         
  -2  -3  10       2850.59       2945.88        33.15 o                         
  -1  -3  10        124.78        108.53         4.36 o                         
   0  -3  10          2.25          3.85         2.59 o                         
   1  -3  10         26.47         27.99         3.31 o                         
   2  -3  10        331.35        334.61         6.21 o                         
   3  -3  10        407.21        440.99         7.89 o                         
   4  -3  10        368.14        347.41         7.16 o                         
   5  -3  10        104.86        103.97         5.48 o                         
   6  -3  10        133.49        135.51         7.76 o                         
   7  -3  10         30.03         39.70         6.45 o                         
   8  -3  10        107.78        101.73         7.14 o                         
   9  -3  10        207.28        190.82        11.18 o                         
  -9  -2  10          7.60         12.66         6.47 o                         
  -8  -2  10          3.25         -0.60         4.91 o                         
  -7  -2  10         61.24         62.44         6.26 o                         
  -6  -2  10         12.59         17.51         4.96 o                         
  -5  -2  10        158.75        155.77         7.49 o                         
  -4  -2  10          3.74          5.66         3.32 o                         
  -3  -2  10        723.73        770.42        10.73 o                         
  -2  -2  10        772.53        779.30        10.63 o                         
  -1  -2  10         44.91         32.30         3.09 o                         
   0  -2  10        103.10        138.06         4.67 o                         
   1  -2  10         85.64         81.63         3.80 o                         
   2  -2  10        650.78        678.07         9.40 o                         
   3  -2  10        182.32        190.68         5.15 o                         
   4  -2  10          1.21          3.71         2.27 o                         
   5  -2  10         50.43         53.71         4.46 o                         
   6  -2  10        546.25        503.25        12.86 o                         
   7  -2  10        856.62        816.25        21.16 o                         
   8  -2  10          8.85          3.20         5.05 o                         
   9  -2  10         22.60         30.34         6.74 o                         
  -9  -1  10          9.26         16.41         6.29 o
[truncated: 214,653 more chars]
