# Supplementary material for: Synthesis and crystal structures of two solvates of 1-{[2,6-bis­(hy­droxy­meth­yl)-4-methyl­phen­oxy]meth­yl}-3,5-bis­{[(4,6-di­methyl­pyridin-2-yl)amino]meth­yl}-2,4,6-tri­ethyl­benzene
Source: Acta Crystallogr E Crystallogr Commun. 2023 Oct 24;79(Pt 11):1067–71. doi: 10.1107/S2056989023009155 (PMC10626963; doi:10.1107/S2056989023009155)
Supplement: Supplementary file 3 [file e-79-01067-1bsup3.hkl]

data_1b                                                                         
_shelx_title ' Stapf26bnew in P-1'                                              
_shelx_refln_list_code          4                                               
_shelx_F_calc_maximum      139.24                                               
_exptl_crystal_F_000       712.00                                               
_reflns_d_resolution_high  0.7722                                               
                                                                                
loop_                                                                           
 _space_group_symop_operation_xyz                                               
 'x, y, z'                                                                      
 '-x, -y, -z'                                                                   
                                                                                
_cell_length_a     8.6241                                                       
_cell_length_b    11.1755                                                       
_cell_length_c    20.1270                                                       
_cell_angle_alpha 102.268                                                       
_cell_angle_beta   98.891                                                       
_cell_angle_gamma  92.903                                                       
                                                                                
_shelx_F_squared_multiplier     1.000                                           
                                                                                
loop_                                                                           
 _refln_index_h                                                                 
 _refln_index_k                                                                 
 _refln_index_l                                                                 
 _refln_F_squared_calc                                                          
 _refln_F_squared_meas                                                          
 _refln_F_squared_sigma                                                         
 _refln_observed_status                                                         
   2   0   0        177.24        179.39         6.71 o                         
   3   0   0          3.85          4.34         2.66 o                         
   4   0   0       1611.31       1611.44        40.69 o                         
   5   0   0          0.30         -3.66         4.27 o                         
   6   0   0         19.19         19.13         6.92 o                         
   7   0   0        465.37        454.32        13.10 o                         
   8   0   0         20.45         27.02         4.93 o                         
   9   0   0         42.88         47.41        10.99 o                         
 -11   1   0        144.00        142.02        18.52 o                         
 -10   1   0        347.26        370.71        22.99 o                         
  -9   1   0        173.50        179.20        12.21 o                         
  -8   1   0         11.79         10.63         2.82 o                         
  -7   1   0        120.92        102.10         6.43 o                         
  -6   1   0        285.91        181.90        12.21 o                         
  -5   1   0        210.30        178.64        10.99 o                         
  -4   1   0        221.26        178.85        10.17 o                         
  -3   1   0        546.41        598.80        18.11 o                         
  -2   1   0       6246.47       6342.81        96.39 o                         
  -1   1   0       1209.54       1281.56        20.71 o                         
   1   1   0       4589.11       4309.05        58.97 o                         
   2   1   0        108.51         78.93         1.87 o                         
   3   1   0        317.32        279.73         7.83 o                         
   4   1   0        424.56        503.37        17.09 o                         
   5   1   0        461.13        434.80        17.29 o                         
   6   1   0        278.36        330.83        16.68 o                         
   7   1   0          8.78         10.19         6.82 o                         
   8   1   0        100.98         90.75         7.65 o                         
 -11   2   0        602.12        630.68        12.89 o                         
 -10   2   0          7.79          2.53         1.96 o                         
  -9   2   0          2.76          0.97         1.49 o                         
  -8   2   0          0.38          0.64         1.25 o                         
  -7   2   0        922.02        892.18        10.18 o                         
  -6   2   0         60.11         47.55         3.36 o                         
  -5   2   0        581.44        530.93         7.03 o                         
  -4   2   0          1.51          4.13         1.08 o                         
  -3   2   0        284.38        300.52         3.09 o                         
  -2   2   0        756.77        810.71         5.66 o                         
  -1   2   0       1782.11       1950.06        12.13 o                         
   0   2   0       4649.56       4146.06        37.28 o                         
   1   2   0        170.99        204.17         2.60 o                         
   2   2   0       4896.82       4790.04        40.70 o                         
   3   2   0          0.77          7.05         1.21 o                         
   4   2   0       2685.13       2969.59        35.83 o                         
   5   2   0          1.86          2.44         1.44 o                         
   6   2   0          0.35          3.29         3.66 o                         
   7   2   0        110.12         91.02        10.99 o                         
   8   2   0        218.09        189.43        13.84 o                         
   9   2   0        104.98        114.74         3.87 o                         
  10   2   0          2.27          1.22         3.05 o                         
 -10   3   0         15.12         17.31         2.87 o                         
  -9   3   0         11.71         13.97         2.59 o                         
  -8   3   0        451.59        414.62         7.15 o                         
  -7   3   0        749.31        715.07         8.64 o                         
  -6   3   0        242.47        213.42         3.55 o                         
  -5   3   0        489.28        462.42         5.84 o                         
  -4   3   0        399.21        390.13         4.61 o                         
  -3   3   0          0.23         -0.35         0.65 o                         
  -2   3   0       2134.35       2204.06        14.54 o                         
  -1   3   0        307.21        373.26         4.40 o                         
   0   3   0       2106.84       1998.92        22.46 o                         
   1   3   0      14375.31      14511.74       135.15 o                         
   2   3   0        389.69        360.23         4.64 o                         
   3   3   0       2163.63       2116.09        23.08 o                         
   4   3   0        228.52        190.86         3.58 o                         
   5   3   0         66.02         75.31         2.22 o                         
   6   3   0         94.87         92.16         3.31 o                         
   7   3   0        229.74        206.19         5.38 o                         
   8   3   0          3.27          4.29         3.30 o                         
   9   3   0         24.98         26.34         2.93 o                         
  10   3   0         71.03         76.30         6.31 o                         
 -10   4   0         26.50         28.99         3.71 o                         
  -9   4   0         80.62         82.41         4.87 o                         
  -8   4   0        315.04        307.35         6.49 o                         
  -7   4   0        606.97        591.12         8.86 o                         
  -6   4   0          8.20          6.64         1.75 o                         
  -5   4   0         35.46         39.37         2.58 o                         
  -4   4   0        196.93        164.57         3.86 o                         
  -3   4   0        391.36        400.76         3.84 o                         
  -2   4   0        204.84        261.02         3.35 o                         
  -1   4   0        290.01        266.26         3.97 o                         
   0   4   0       1247.54       1288.25        12.83 o                         
   1   4   0       1396.24       1390.18        13.70 o                         
   2   4   0       1345.30       1436.30        15.53 o                         
   3   4   0        127.22        109.05         4.06 o                         
   4   4   0         13.49          9.88         1.71 o                         
   5   4   0        259.36        252.57         4.76 o                         
   6   4   0          3.37         -0.37         2.60 o                         
   7   4   0        680.53        609.23        10.07 o                         
   8   4   0         59.74         57.01         3.97 o                         
   9   4   0          2.32          1.31         2.60 o                         
  10   4   0          3.72          5.09         4.48 o                         
 -10   5   0         62.92         59.71         7.17 o                         
  -9   5   0          2.81          2.52         2.98 o                         
  -8   5   0        275.98        257.54         6.77 o                         
  -7   5   0         46.71         48.50         3.35 o                         
  -6   5   0        733.43        713.61        13.09 o                         
  -5   5   0        385.05        375.09         6.50 o                         
  -4   5   0         53.43         50.61         1.74 o                         
  -3   5   0         43.54         53.61         1.85 o                         
  -2   5   0          7.61          5.34         1.24 o                         
  -1   5   0        709.25        765.64         8.87 o                         
   0   5   0       1761.80       2149.36        22.50 o                         
   1   5   0        521.42        456.95         6.95 o                         
   2   5   0        348.86        354.91         6.79 o                         
   3   5   0          8.15          8.68         1.67 o                         
   4   5   0        508.16        446.90         7.84 o                         
   5   5   0        462.60        473.77         8.47 o                         
   6   5   0        302.04        285.56         8.75 o                         
   7   5   0        264.73        255.85         6.43 o                         
   8   5   0         78.34         78.01         5.13 o                         
   9   5   0         91.83        101.23         7.27 o                         
 -10   6   0         94.07         99.93         7.58 o                         
  -9   6   0         32.82         30.46         4.26 o                         
  -8   6   0        239.41        250.43         7.15 o                         
  -7   6   0          1.99         -0.19         2.47 o                         
  -6   6   0        355.08        348.69         9.22 o                         
  -5   6   0          4.50          6.23         1.77 o                         
  -4   6   0         47.21         64.80         2.10 o                         
  -3   6   0        168.95        163.89         5.19 o                         
  -2   6   0         55.12         63.50         2.40 o                         
  -1   6   0        122.04        133.15         4.12 o                         
   0   6   0          3.62          3.00         1.19 o                         
   1   6   0       1196.19       1196.97        16.09 o                         
   2   6   0        139.47        126.99         4.90 o                         
   3   6   0         24.97         30.03         3.04 o                         
   4   6   0          9.39         16.45         3.23 o                         
   5   6   0         23.79         28.96         3.25 o                         
   6   6   0        947.81        953.21        14.49 o                         
   7   6   0         29.67         27.56         3.41 o                         
   8   6   0         18.13         11.92         3.76 o                         
   9   6   0         13.51         11.70         4.00 o                         
 -10   7   0          2.01          0.32         5.19 o                         
  -9   7   0         27.19         29.50         5.86 o                         
  -8   7   0         70.22         74.39         5.72 o                         
  -7   7   0         15.94         11.66         3.73 o                         
  -6   7   0        853.18        854.22        16.43 o                         
  -5   7   0        234.94        215.59         5.00 o                         
  -4   7   0          2.02         -0.23         1.38 o                         
  -3   7   0        435.98        406.72         6.66 o                         
  -2   7   0          1.63         -0.86         1.53 o                         
  -1   7   0        277.00        254.04         6.39 o                         
   0   7   0       1593.77       1455.84        31.52 o                         
   1   7   0          0.56          2.11         2.13 o                         
   2   7   0        513.15        501.35         9.71 o                         
   3   7   0         33.56         41.57         3.98 o                         
   4   7   0         64.54         69.49         4.49 o                         
   5   7   0        225.60        222.69         7.55 o                         
   6   7   0          0.09          3.32         2.94 o                         
   7   7   0        469.23        485.45        10.48 o                         
   8   7   0         65.66         66.95         4.92 o                         
   9   7   0         10.32          4.25         7.32 o                         
  -9   8   0          3.83         -3.29         4.70 o                         
  -8   8   0        103.94        105.07         9.05 o                         
  -7   8   0          0.57         10.52         5.39 o                         
  -6   8   0        177.06        195.07        10.65 o                         
  -5   8   0        893.10        901.74        11.85 o                         
  -4   8   0       1085.61       1100.94        11.68 o                         
  -3   8   0        102.90        115.72         4.04 o                         
  -2   8   0        167.85        174.76         4.86 o                         
  -1   8   0        224.14        246.80         6.15 o                         
   0   8   0        220.62        202.72         7.66 o                         
   1   8   0          0.39          6.95         3.01 o                         
   2   8   0         86.17         71.46         6.61 o                         
   3   8   0         59.07         63.32         6.78 o                         
   4   8   0        166.22        162.13         8.75 o                         
   5   8   0          9.60          8.27         4.13 o                         
   6   8   0        990.02        998.64        20.63 o                         
   7   8   0        443.40        464.12        13.07 o                         
   8   8   0         97.89        105.97        11.60 o                         
  -9   9   0          1.65          4.80         5.64 o                         
  -8   9   0          2.68          3.88         5.33 o                         
  -7   9   0          2.25          0.97         4.84 o                         
  -6   9   0        104.87         93.10         5.38 o                         
  -5   9   0        124.64        129.48         6.08 o                         
  -4   9   0        458.17        444.03         7.37 o                         
  -3   9   0        510.28        482.87        11.89 o                         
  -2   9   0         32.48         47.29         4.29 o                         
  -1   9   0         22.66         19.21         3.51 o                         
   0   9   0        145.72        144.32        11.49 o                         
   1   9   0        260.15        246.87         9.10 o                         
   2   9   0        261.24        242.44        19.69 o                         
   3   9   0        394.81        394.86        17.57 o                         
   4   9   0         39.24         26.86         4.89 o                         
   5   9   0         16.71         19.68         4.82 o                         
   6   9   0         47.73         39.23         5.62 o                         
   7   9   0         42.81         44.66         6.07 o                         
  -8  10   0         99.43        106.86         9.92 o                         
  -7  10   0         89.95        113.50        10.99 o                         
  -6  10   0        270.12        282.63         6.89 o                         
  -5  10   0        502.86        480.75        12.18 o                         
  -4  10   0         89.26         89.12         4.49 o                         
  -3  10   0        129.69        140.50         6.37 o                         
  -2  10   0        239.82        229.69         9.93 o                         
  -1  10   0        431.25        393.56        11.18 o                         
   0  10   0         67.38         74.24         5.93 o                         
   1  10   0          0.64          3.47         6.51 o                         
   2  10   0         57.44         46.21         5.72 o                         
   3  10   0        158.48        167.82         8.63 o                         
   4  10   0         71.47         75.46         6.97 o                         
   5  10   0        111.41        107.64        11.13 o                         
   6  10   0        110.98         93.29         7.94 o                         
   7  10   0          0.20         -0.96         5.43 o                         
  -7  11   0          2.42          5.92         7.63 o                         
  -6  11   0         58.41         64.02         6.74 o                         
  -5  11   0         23.90         28.35         5.68 o                         
  -4  11   0          0.39          4.00         3.38 o                         
  -3  11   0         10.25         15.43         4.17 o                         
  -2  11   0        161.52        153.67         8.05 o                         
  -1  11   0          1.43         -0.04         4.01 o                         
   0  11   0         12.04          8.46         4.64 o                         
   1  11   0        228.86        198.82        12.61 o                         
   2  11   0          0.81          5.15         6.24 o                         
   3  11   0        278.37        276.35        26.35 o                         
   4  11   0         34.73         48.79         6.47 o                         
   5  11   0         50.75         51.76         6.87 o                         
   6  11   0         44.13         39.29         6.91 o                         
  -6  12   0          7.30         10.68        12.21 o                         
  -5  12   0          2.00         -2.22         5.12 o                         
  -4  12   0          9.23         11.45         4.50 o                         
  -3  12   0          6.99          7.33         3.94 o                         
  -2  12   0          2.57         -1.99         4.39 o                         
  -1  12   0        223.54        204.83        10.52 o                         
   0  12   0          5.82          6.32         7.72 o                         
   1  12   0          0.05         -2.82         6.24 o                         
   2  12   0         42.09         54.55         8.54 o                         
   3  12   0          3.85          1.65         6.94 o                         
   4  12   0         66.74         71.63        16.89 o                         
   5  12   0         29.58         60.71        10.05 o                         
  -5  13   0         67.24         61.14         8.07 o                         
  -4  13   0         80.14         56.79         7.94 o                         
  -3  13   0        122.41        146.20        10.90 o                         
  -2  13   0         12.38         10.05         5.05 o                         
  -1  13   0          2.37          5.48         5.18 o                         
   0  13   0         96.10        101.14        17.70 o                         
   1  13   0          6.77         11.50         7.23 o                         
   2  13   0          2.27          4.56         8.34 o                         
   3  13   0         25.72         27.18        15.06 o                         
  -2  14   0          0.98          3.58         5.38 o                         
  -1  14   0         64.36         63.94         9.48 o                         
   0  14   0          3.06          5.65         7.27 o                         
  -1 -14   1         91.08         96.04        10.90 o                         
   0 -14   1         52.32         53.13        14.85 o                         
   1 -14   1        144.69        160.09        10.35 o                         
   2 -14   1          0.19         -0.36         5.18 o                         
  -3 -13   1          4.44         -0.52         7.37 o                         
  -2 -13   1         26.32         29.69        12.82 o                         
  -1 -13   1          9.93         18.85         8.55 o                         
   0 -13   1         26.90         27.12        14.55 o                         
   1 -13   1        171.59        165.32         9.56 o                         
   2 -13   1          3.58          8.93         4.84 o                         
   3 -13   1         70.13         54.95         6.28 o                         
   4 -13   1         12.03          5.18         5.88 o                         
   5 -13   1          1.56          7.27         7.83 o                         
  -5 -12   1         65.69         80.41        10.99 o                         
  -4 -12   1         10.56         -5.13         6.77 o                         
  -3 -12   1         33.76         30.33         7.64 o                         
  -2 -12   1         34.24         37.61         7.81 o                         
  -1 -12   1         22.99         24.89         7.38 o                         
   0 -12   1        172.69        158.08        21.67 o                         
   1 -12   1         39.74         33.96         6.85 o                         
   2 -12   1          5.82          8.67         4.57 o                         
   3 -12   1         41.49         52.19         5.00 o                         
   4 -12   1          8.31         10.42         9.87 o                         
   5 -12   1        108.11        141.54        14.34 o                         
   6 -12   1          0.43          0.57         4.98 o                         
  -6 -11   1         13.64         10.23        12.31 o                         
  -5 -11   1          1.74          1.44         5.26 o                         
  -4 -11   1        334.36        368.46        12.96 o                         
  -3 -11   1         85.45         82.25         9.23 o                         
  -2 -11   1         16.40          9.01         6.30 o                         
  -1 -11   1        132.72        118.86        18.01 o                         
   0 -11   1         44.01         41.03         5.62 o                         
   1 -11   1        528.49        531.90        13.63 o                         
   2 -11   1          4.19          9.34         4.21 o                         
   3 -11   1        290.21        265.44         8.21 o                         
   4 -11   1        105.91        127.91         6.83 o                         
   5 -11   1         15.83         15.91         5.16 o                         
   6 -11   1         13.16          6.83         2.65 o                         
   7 -11   1          2.38         -2.88         5.19 o                         
  -7 -10   1         35.35         60.09         7.46 o                         
  -6 -10   1         11.07         11.06         6.36 o                         
  -5 -10   1        193.61        177.56        13.59 o                         
  -4 -10   1         14.03         20.56         4.83 o                         
  -3 -10   1        352.09        378.76        11.79 o                         
  -2 -10   1         48.80         46.13         5.70 o                         
  -1 -10   1        356.99        364.85        11.09 o                         
   0 -10   1         82.79         66.46         5.98 o                         
   1 -10   1        300.26        274.93         9.52 o                         
   2 -10   1        637.27        618.63        13.57 o                         
   3 -10   1          8.53          5.00         2.86 o                         
   4 -10   1         17.80         15.24         2.79 o                         
   5 -10   1       1208.42       1207.36        22.40 o                         
   6 -10   1          0.02          0.23         2.05 o                         
   7 -10   1          1.28         -6.83         4.55 o                         
   8 -10   1         14.57         15.69         8.44 o                         
  -8  -9   1          0.99          0.59         4.91 o                         
  -7  -9   1         43.26         49.41         6.19 o                         
  -6  -9   1          2.73          3.09         4.55 o                         
  -5  -9   1          1.86         -0.99         4.07 o                         
  -4  -9   1          0.32         -1.26         4.04 o                         
  -3  -9   1        305.86        335.17        10.74 o                         
  -2  -9   1         61.40         51.49         8.83 o                         
  -1  -9   1         18.00          6.43         3.98 o                         
   0  -9   1          3.23         -2.11         4.29 o                         
   1  -9   1        370.10        374.09         9.90 o                         
   2  -9   1         50.77         52.01         4.17 o                         
   3  -9   1         42.74         36.11         3.32 o                         
   4  -9   1         79.82         88.23         3.73 o                         
   5  -9   1         61.62         69.94         5.67 o                         
   6  -9   1        148.99        152.53         8.46 o                         
   7  -9   1        285.53        316.77        13.53 o                         
   8  -9   1          0.18          1.20         4.89 o                         
   9  -9   1          4.68         10.02         7.02 o                         
  -8  -8   1          0.90         -1.13         4.26 o                         
  -7  -8   1          6.48         11.21         4.52 o                         
  -6  -8   1        843.58        838.52        17.40 o                         
  -5  -8   1         12.70          8.19         4.16 o                         
  -4  -8   1        131.21        150.53         7.14 o                         
  -3  -8   1         36.48         25.12         3.66 o                         
  -2  -8   1        252.07        262.80         8.05 o                         
  -1  -8   1          9.56          8.79         2.75 o                         
   0  -8   1        178.12        162.58         6.01 o                         
   1  -8   1         11.63          7.24         2.39 o                         
   2  -8   1        193.98        198.61         5.14 o                         
   3  -8   1         95.30         92.24         4.17 o                         
   4  -8   1       1146.34       1161.04        12.21 o                         
   5  -8   1       3540.20       3432.55        32.50 o                         
   6  -8   1        263.25        282.15        11.94 o                         
   7  -8   1          0.13          1.87         4.67 o                         
   8  -8   1          0.54         -4.09         4.98 o                         
   9  -8   1          7.37          7.03         5.57 o                         
  -9  -7   1         50.89         58.60        10.27 o                         
  -8  -7   1        344.53        345.61        10.75 o                         
  -7  -7   1         17.61         16.45         3.50 o                         
  -6  -7   1        184.63        192.37         6.85 o                         
  -5  -7   1        265.82        280.37         9.93 o                         
  -4  -7   1        369.59        352.97         8.37 o                         
  -3  -7   1        304.99        243.69         6.88 o                         
  -2  -7   1         69.79         67.82         4.28 o                         
  -1  -7   1          6.25          5.64         2.42 o                         
   0  -7   1         34.85         44.35         3.56 o                         
   1  -7   1         52.46         52.11         3.10 o                         
   2  -7   1          3.89          5.25         1.76 o                         
   3  -7   1         91.07         79.41         3.20 o                         
   4  -7   1        348.74        356.76         4.77 o                         
   5  -7   1        584.49        564.59         7.24 o                         
   6  -7   1        997.92        964.45        20.68 o                         
   7  -7   1         64.04         66.03         5.34 o                         
   8  -7   1        118.80        117.33         6.84 o                         
   9  -7   1          7.23         14.14         5.36 o                         
  -9  -6   1         18.48         19.55         5.58 o                         
  -8  -6   1         62.97         70.35         5.40 o                         
  -7  -6   1         24.47         30.99         3.45 o                         
  -6  -6   1        160.61        163.22         5.91 o                         
  -5  -6   1         10.83          9.73         2.86 o                         
  -4  -6   1          0.71         -0.28         2.41 o                         
  -3  -6   1         51.98         38.31         3.22 o                         
  -2  -6   1        743.19        803.20        15.86 o                         
  -1  -6   1        274.91        282.84         6.74 o                         
   0  -6   1        271.73        299.77         5.81 o                         
   1  -6   1          4.31         22.53         1.86 o                         
   2  -6   1         12.33         11.94         1.66 o                         
   3  -6   1        230.93        254.15         3.82 o                         
   4  -6   1        179.29        162.30         3.85 o                         
   5  -6   1       1457.76       1409.88        20.86 o                         
   6  -6   1       1154.24       1089.08        18.57 o                         
   7  -6   1          3.04          6.39         3.67 o                         
   8  -6   1        123.21        123.66         6.50 o                         
   9  -6   1         54.55         63.62         5.22 o                         
  10  -6   1          0.22          3.74         3.58 o                         
 -10  -5   1         94.15        108.75        14.12 o                         
  -9  -5   1         82.82         71.49         6.79 o                         
  -8  -5   1          9.35         11.57         3.26 o                         
  -7  -5   1          6.69          0.53         2.31 o                         
  -6  -5   1         10.29          8.05         2.41 o                         
  -5  -5   1         80.91         85.46         5.08 o                         
  -4  -5   1          2.39          1.22         2.15 o                         
  -3  -5   1        329.94        317.99         6.76 o                         
  -2  -5   1          0.04          1.68         2.14 o                         
  -1  -5   1       2004.29       2214.01        25.40 o                         
   0  -5   1        328.17        369.12         6.80 o                         
   1  -5   1         96.40        137.11         5.15 o                         
   2  -5   1         16.48         38.57         1.81 o                         
   3  -5   1          6.26          3.19         1.15 o                         
   4  -5   1        308.10        320.87         4.19 o                         
   5  -5   1         72.10         61.67         4.01 o                         
   6  -5   1        860.33        807.13        14.01 o                         
   7  -5   1          2.91          9.83         2.41 o                         
   8  -5   1          5.21          5.65         2.88 o                         
   9  -5   1         12.99         21.13         3.54 o                         
  10  -5   1          6.71         13.34         6.84 o                         
 -10  -4   1         27.73         26.35         3.81 o                         
  -9  -4   1         10.98          7.46         3.82 o                         
  -8  -4   1          0.82          1.88         2.63 o                         
  -7  -4   1         53.06         37.90         2.70 o                         
  -6  -4   1        213.87        213.01         5.37 o                         
  -5  -4   1        267.16        306.00         6.36 o                         
  -4  -4   1        828.95        731.10        11.25 o                         
  -3  -4   1        627.85        673.56         9.04 o                         
  -2  -4   1        199.46        239.99         5.62 o                         
  -1  -4   1         40.20         24.37         2.36 o                         
   0  -4   1          1.07          1.50         1.26 o                         
   1  -4   1          0.03          0.71         0.65 o                         
   2  -4   1       1215.51       1258.15        10.70 o                         
   3  -4   1       1338.76       1272.56         9.85 o                         
   4  -4   1         46.56         49.63         2.34 o                         
   5  -4   1        175.46        178.82         5.40 o                         
   6  -4   1       1815.51       1788.76        21.35 o                         
   7  -4   1       2424.14       2453.52        28.46 o                         
   8  -4   1        149.22        148.81         7.61 o                         
   9  -4   1         33.57         40.14         3.71 o                         
  10  -4   1          1.12          0.96         2.60 o                         
 -10  -3   1          1.22          2.03         3.56 o                         
  -9  -3   1          1.85          1.52         5.16 o                         
  -8  -3   1        115.45        138.74        10.02 o                         
  -7  -3   1         11.83          2.43         1.98 o                         
  -6  -3   1         77.17         70.30         3.67 o                         
  -5  -3   1         29.62         38.08         1.97 o                         
  -4  -3   1          9.69         15.31         1.44 o                         
  -3  -3   1       1037.08       1073.84        11.14 o                         
  -2  -3   1        957.32        967.92        11.22 o                         
  -1  -3   1       2421.17       2423.17        28.55 o                         
   0  -3   1       3153.81       3177.69        39.97 o                         
   2  -3   1       2163.30       2125.52        15.47 o                         
   3  -3   1        438.03        430.88         5.13 o                         
   4  -3   1        748.49        761.90         8.51 o                         
   5  -3   1        126.54        133.80         2.67 o                         
   6  -3   1         46.70         49.85         1.75 o                         
   7  -3   1       2151.72       2065.10        28.17 o                         
   8  -3   1        409.06        396.69         6.89 o                         
   9  -3   1         10.95          7.27         3.23 o                         
  10  -3   1         59.98         69.13         6.72 o                         
 -10  -2   1         24.12         25.44         2.66 o                         
  -9  -2   1         83.13         76.05         3.55 o                         
  -8  -2   1        105.34        100.74         3.37 o                         
  -7  -2   1        109.62         93.42         2.67 o                         
  -6  -2   1         33.95         32.37         4.88 o                         
  -5  -2   1       1258.70       1287.22        13.05 o                         
  -4  -2   1          0.92          0.27         0.88 o                         
  -3  -2   1       2894.36       2992.94        28.71 o                         
  -2  -2   1       7059.16       7019.87        59.18 o                         
  -1  -2   1        784.77        891.07         8.27 o                         
   0  -2   1        791.71        909.95        10.30 o                         
   1  -2   1       1932.44       1917.93        12.40 o                         
   2  -2   1        738.22        727.05         5.39 o                         
   3  -2   1          1.10          4.26         1.09 o                         
   4  -2   1         10.03         20.33         1.38 o                         
   5  -2   1          6.23          2.73         0.84 o                         
   6  -2   1         85.97        102.77        12.61 o                         
   7  -2   1         11.04         19.27         3.31 o                         
   8  -2   1         84.81         88.98         4.00 o                         
   9  -2   1         35.04         35.76         3.00 o                         
  10  -2   1         37.85         32.12         2.88 o                         
  -9  -1   1          2.86          0.59         2.16 o                         
  -8  -1   1        915.54        869.48        14.52 o                         
  -7  -1   1        282.79        283.72         9.87 o                         
  -6  -1   1        301.95        327.37        16.28 o                         
  -5  -1   1        622.31        549.15        19.53 o                         
  -4  -1   1         56.03         56.16         6.10 o                         
  -3  -1   1         27.57         11.24         0.94 o                         
  -2  -1   1        859.85        889.66        10.27 o                         
  -1  -1   1         40.02         -2.91         1.94 o                         
   1  -1   1      10171.84       9830.02        90.56 o                         
   3  -1   1       1112.56       1057.43        18.37 o                         
   4  -1   1          6.05          7.32         2.40 o                         
   5  -1   1        207.08        198.57        10.07 o                         
   6  -1   1        403.25        437.80        11.23 o                         
   7  -1   1        751.84        780.43        17.65 o                         
   8  -1   1          3.63          9.08         3.82 o                         
   9  -1   1         24.34         21.57         8.95 o                         
  10  -1   1         40.55         46.39        12.41 o                         
 -10   0   1         14.27         32.96        10.78 o                         
  -9   0   1          0.00         -2.99         2.15 o                         
  -8   0   1         44.86         40.34         2.66 o                         
  -7   0   1        594.04        584.76        23.60 o                         
  -6   0   1          1.61         -0.41         5.49 o                         
  -5   0   1        104.63        109.46         8.95 o                         
  -4   0   1         72.32        109.06         7.94 o                         
  -3   0   1         69.92         62.69         4.32 o                         
  -2   0   1         37.67         38.17         3.26 o                         
   2   0   1         15.09         12.29         1.99 o                         
   3   0   1       1412.36       1388.85        34.59 o                         
   4   0   1       3668.84       3812.08        61.07 o                         
   5   0   1        208.05        192.27         7.23 o                         
   6   0   1          5.86          0.47         3.42 o                         
   7   0   1          6.94          3.59         4.48 o                         
   8   0   1          2.66          5.69         4.10 o                         
   9   0   1         20.14         27.87         9.16 o                         
 -11   1   1          0.78         -4.31         2.87 o                         
 -10   1   1         95.86         91.85         7.36 o                         
  -9   1   1         96.14        100.55         2.84 o                         
  -8   1   1         79.95         88.50         6.57 o                         
  -7   1   1          5.89          9.57         4.07 o                         
  -6   1   1         16.10         17.76         2.10 o                         
  -5   1   1        871.79        902.77        27.26 o                         
  -4   1   1          7.77         10.78         4.27 o                         
  -3   1   1        241.38        265.52        10.58 o                         
  -2   1   1       1080.18       1135.82         9.62 o                         
  -1   1   1       1439.32       1324.22         9.44 o                         
   1   1   1       4438.06       4316.58        31.78 o                         
   2   1   1       5660.23       5839.68        71.92 o                         
   3   1   1       2152.54       2164.86        50.87 o                         
   4   1   1        482.61        500.67        11.98 o                         
   5   1   1         42.23         26.70         4.16 o                         
   6   1   1        461.26        434.84        12.54 o                         
   7   1   1        137.47        144.46        11.60 o                         
   8   1   1         38.00         38.86         7.73 o                         
 -11   2   1         12.01          8.33         3.02 o                         
 -10   2   1        149.32        161.50         5.38 o                         
  -9   2   1        384.85        382.19         6.62 o                         
  -8   2   1        100.03         94.68         3.25 o                         
  -7   2   1       2800.58       2756.80        31.37 o                         
  -6   2   1         41.16         41.67         1.81 o                         
  -5   2   1          6.24          8.90         1.89 o                         
  -4   2   1        131.90        144.70         3.16 o                         
  -3   2   1        534.04        469.72         4.66 o                         
  -2   2   1       1327.71       1234.90         7.63 o                         
  -1   2   1       6655.79       7068.43        39.03 o                         
   0   2   1       5482.56       5793.52        38.39 o                         
   1   2   1       8740.03       8802.12        87.32 o                         
   2   2   1         71.14         70.23         2.87 o                         
   3   2   1       1617.90       1681.65        18.77 o                         
   4   2   1        588.17        592.70         8.81 o                         
   5   2   1         35.28         28.95         3.66 o                         
   6   2   1         55.05         55.50         3.48 o                         
   7   2   1         72.55         71.45         4.33 o                         
   8   2   1         72.08         73.93         3.17 o                         
   9   2   1          2.04          1.45         1.67 o                         
  10   2   1          4.08          8.14         2.16 o                         
 -10   3   1          0.10         -1.57         2.35 o                         
  -9   3   1        204.12        211.49         6.41 o                         
  -8   3   1          6.91          6.74         2.73 o                         
  -7   3   1         90.34         83.67         3.42 o                         
  -6   3   1         14.32         14.85         1.30 o                         
  -5   3   1        256.88        277.13         4.29 o                         
  -4   3   1        268.57        241.02         3.17 o                         
  -3   3   1          4.58         12.81         0.96 o                         
  -2   3   1        352.60        446.23         4.08 o                         
  -1   3   1       3015.23       2812.51        20.51 o                         
   0   3   1         25.82         20.24         1.35 o                         
   1   3   1        489.73        544.07         6.16 o                         
   2   3   1        691.61        693.79         7.21 o                         
   3   3   1        690.93        781.96         8.98 o                         
   4   3   1          6.09          4.02         1.25 o                         
   5   3   1          1.50          0.62         1.24 o                         
   6   3   1         49.83         52.74         2.58 o                         
   7   3   1          0.41         -2.36         1.57 o                         
   8   3   1          2.00          1.91         2.07 o                         
   9   3   1          0.25          4.59         2.34 o                         
  10   3   1         10.60          3.15         2.73 o                         
 -10   4   1         14.68         19.56         3.88 o                         
  -9   4   1          6.76          4.60         3.52 o                         
  -8   4   1        450.81        422.51         7.85 o                         
  -7   4   1        149.50        145.38         4.13 o                         
  -6   4   1        207.56        214.87         6.41 o                         
  -5   4   1        333.03        307.56         4.67 o                         
  -4   4   1         19.46         11.89         0.92 o                         
  -3   4   1        513.60        611.90         5.17 o                         
  -2   4   1        271.90        320.96         3.62 o                         
  -1   4   1        758.51        736.83         8.75 o                         
   0   4   1        451.06        431.21         6.35 o                         
   1   4   1       4715.69       4980.07        43.64 o                         
   2   4   1          1.38         -0.30         1.49 o                         
   3   4   1        158.24        161.80         3.52 o                         
   4   4   1        206.48        217.20         4.37 o                         
   5   4   1         41.40         51.61         2.80 o                         
   6   4   1         54.41         62.37         2.81 o                         
   7   4   1        401.84        386.49         6.58 o                         
   8   4   1        147.33        131.72         5.62 o                         
   9   4   1         26.20         28.44         6.08 o                         
  10   4   1         85.03         82.09         5.39 o                         
 -10   5   1         28.45         34.43         4.34 o                         
  -9   5   1        598.10        600.87        13.09 o                         
  -8   5   1          5.53          4.89         2.56 o                         
  -7   5   1       1760.75       1721.73        21.96 o                         
  -6   5   1        832.78        758.90        12.23 o                         
  -5   5   1        164.26        157.89         3.54 o                         
  -4   5   1        140.01        163.06         2.14 o                         
  -3   5   1         86.64        102.43         2.40 o                         
  -2   5   1        244.19        307.25         4.47 o                         
  -1   5   1         40.84         42.33         2.97 o                         
   0   5   1       1466.66       1406.42        14.41 o                         
   1   5   1        131.28        112.81         3.39 o                         
   2   5   1       1053.98       1108.00        13.17 o                         
   3   5   1         17.76         12.01         2.02 o                         
   4   5   1          5.76          8.93         2.06 o                         
   5   5   1        399.05        418.22         7.31 o                         
   6   5   1        243.08        236.68         5.46 o                         
   7   5   1         86.85         90.39         4.62 o                         
   8   5   1        169.32        174.02        13.22 o                         
   9   5   1         24.74         22.35         5.08 o                         
 -10   6   1        107.95         92.79         6.42 o                         
  -9   6   1        111.51        123.42         5.73 o                         
  -8   6   1         25.08         31.73         3.58 o                         
  -7   6   1        523.01        536.33        10.19 o                         
  -6   6   1         10.56         15.28         3.01 o                         
  -5   6   1        591.10        618.39         6.31 o                         
  -4   6   1          7.59          5.59         1.33 o                         
  -3   6   1        103.84        112.91         3.18 o                         
  -2   6   1        105.60        108.45         4.29 o                         
  -1   6   1        375.69        367.40         9.22 o                         
   0   6   1       2619.66       2713.72        42.43 o                         
   1   6   1        675.39        714.39         9.07 o                         
   2   6   1          0.76          3.03         2.10 o                         
   3   6   1          5.26          8.54         2.31 o                         
   4   6   1         25.31         24.16         2.80 o                         
   5   6   1        452.76        438.64         9.06 o                         
   6   6   1         56.46         61.60         4.12 o                         
   7   6   1         10.25         13.47         3.15 o                         
   8   6   1          1.15         -0.51         3.40 o                         
   9   6   1         45.68         45.05         5.19 o                         
 -10   7   1         14.52         19.42         6.07 o                         
  -9   7   1         20.95         12.93         5.45 o                         
  -8   7   1         11.46         12.90         3.96 o                         
  -7   7   1        187.25        187.01        12.99 o                         
  -6   7   1        230.00        221.91         8.21 o                         
  -5   7   1       1371.50       1383.29        14.81 o                         
  -4   7   1        634.08        694.57         7.80 o                         
  -3   7   1          9.61         16.73         2.38 o                         
  -2   7   1       2141.81       2259.88        20.80 o                         
  -1   7   1        118.88        131.00         8.76 o                         
   0   7   1        349.68        399.27         8.13 o                         
   1   7   1        250.70        277.89         6.28 o                         
   2   7   1          9.63          8.65         2.84 o                         
   3   7   1        138.11        133.54         5.65 o                         
   4   7   1         23.91         15.37         3.37 o                         
   5   7   1        327.86        350.27         9.87 o                         
   6   7   1        206.18        203.69         7.17 o                         
   7   7   1        373.38        378.75         9.45 o                         
   8   7   1         31.53         26.43         6.53 o                         
  -9   8   1         10.13         15.23         8.75 o                         
  -8   8   1          0.57         -0.08         8.55 o                         
  -7   8   1          7.17         10.99         4.73 o                         
  -6   8   1        139.57        140.64        19.94 o                         
  -5   8   1         19.03         23.61         2.49 o                         
  -4   8   1        215.15        206.02         5.05 o                         
  -3   8   1        208.74        200.00         4.96 o                         
  -2   8   1         25.65         36.88         4.85 o                         
  -1   8   1        727.59        760.78        12.60 o                         
   0   8   1          7.54          9.57         2.88 o                         
   1   8   1         43.92         45.04         4.01 o                         
   2   8   1          6.75          6.59         3.21 o                         
   3   8   1        499.24        488.23        10.48 o                         
   4   8   1        112.88        103.27         6.66 o                         
   5   8   1          8.13          9.91         4.19 o                         
   6   8   1          9.28          6.06         4.31 o                         
   7   8   1          0.11          5.51         4.31 o                         
   8   8   1          0.15          0.39         4.54 o                         
  -9   9   1         23.47         24.19        22.69 o                         
  -8   9   1          0.05          3.63         6.31 o                         
  -7   9   1          6.37          8.85         7.02 o                         
  -6   9   1         46.04         55.07         3.26 o                         
  -5   9   1         32.27         30.44         2.89 o                         
  -4   9   1        157.26        160.92         6.90 o                         
  -3   9   1          0.53          1.04         2.81 o                         
  -2   9   1         67.63         71.73         6.85 o                         
  -1   9   1         69.60         74.56         7.27 o                         
   0   9   1          3.28          1.71         3.78 o                         
   1   9   1        204.17        212.00         8.70 o                         
   2   9   1        111.89        118.93         7.25 o                         
   3   9   1          1.98          5.03         4.19 o                         
   4   9   1          2.41          1.63         4.17 o                         
   5   9   1          5.12          3.69         4.41 o                         
   6   9   1         63.69         65.80         6.63 o                         
   7   9   1          7.71          6.87         4.99 o                         
  -8  10   1         14.94          6.24         6.05 o                         
  -7  10   1          8.54          7.06         5.94 o                         
  -6  10   1          5.70          5.26         2.48 o                         
  -5  10   1         35.85         32.88         4.60 o                         
  -4  10   1        186.24        212.43         6.34 o                         
  -3  10   1         19.12         14.34         3.91 o                         
  -2  10   1         30.71         32.44         4.87 o                         
  -1  10   1         52.73         52.98         8.84 o                         
   0  10   1         34.36         40.85         6.63 o                         
   1  10   1          0.06          5.10         5.13 o                         
   2  10   1        230.95        187.95        16.03 o                         
   3  10   1         19.56         30.03         5.40 o                         
   4  10   1          9.94         21.51         5.33 o                         
   5  10   1          5.71         14.82         5.25 o                         
   6  10   1         34.57         40.74         6.50 o                         
  -7  11   1         30.25         28.28        10.17 o                         
  -6  11   1          0.36          1.42         5.49 o                         
  -5  11   1          2.48          4.58         4.67 o                         
  -4  11   1          3.28          3.45         3.14 o                         
  -3  11   1         14.48          7.52         4.11 o                         
  -2  11   1         20.36         16.18         5.64 o                         
  -1  11   1         74.30         59.64         6.09 o                         
   0  11   1          1.87         -4.43         5.27 o                         
   1  11   1        114.93        107.08        16.68 o                         
   2  11   1         72.74         83.78         9.23 o                         
   3  11   1         37.18         55.27         8.40 o                         
   4  11   1         48.45         48.57        13.02 o                         
   5  11   1          1.34          8.16         5.50 o                         
  -6  12   1          8.87          8.97         5.21 o                         
  -5  12   1          0.00          0.25         5.04 o                         
  -4  12   1         31.83         38.00         5.12 o                         
  -3  12   1         30.88         31.56         5.26 o                         
  -2  12   1          1.09          4.78         4.51 o                         
  -1  12   1         40.14         37.40         5.97 o                         
   0  12   1         26.49         18.75        13.63 o                         
   1  12   1         50.29         71.97        13.02 o                         
   2  12   1          1.24         -3.26         6.39 o                         
   3  12   1         42.57         34.76         8.47 o                         
   4  12   1          0.39          0.67         9.46 o                         
  -5  13   1         21.13         16.01         7.12 o                         
  -4  13   1          0.73         -2.50         6.02 o                         
  -3  13   1        172.35        216.72        11.12 o                         
  -2  13   1         29.68         33.66         8.51 o                         
  -1  13   1          2.28          1.51         5.02 o                         
   0  13   1          0.62         -0.89         8.04 o                         
   1  13   1          7.19          3.01        10.99 o                         
   2  13   1         47.48         53.89         9.43 o                         
   3  13   1          0.63         -4.53         7.28 o                         
  -1  14   1         29.50         40.08         8.55 o                         
  -1 -14   2         61.79         62.61        12.82 o                         
   0 -14   2          9.36          8.10         7.21 o                         
   1 -14   2         10.82         18.84         5.94 o                         
   2 -14   2         13.93         24.90         5.96 o                         
   3 -14   2         38.34         42.36        18.92 o                         
  -3 -13   2          6.51         21.59         8.55 o                         
  -2 -13   2          9.32         10.77         7.24 o                         
  -1 -13   2          4.45          2.53         7.94 o                         
   0 -13   2        196.22        188.53        12.98 o                         
   1 -13   2          0.50         10.10         5.12 o                         
   2 -13   2          9.78          8.39         5.96 o                         
   3 -13   2          3.60          0.29         5.58 o                         
   4 -13   2        152.90        166.71        11.13 o                         
   5 -13   2        289.39        306.23        13.88 o                         
  -5 -12   2         33.47         52.18        24.11 o                         
  -4 -12   2         56.08         66.69         9.68 o                         
  -3 -12   2          3.62          2.73         6.84 o                         
  -2 -12   2         31.82         32.88         9.56 o                         
  -1 -12   2          7.81          7.01         6.09 o                         
   0 -12   2         14.25          1.47         4.78 o                         
   1 -12   2         30.71         40.99         7.41 o                         
   2 -12   2         37.85         39.08         5.44 o                         
   3 -12   2         11.59         19.72         3.99 o                         
   4 -12   2         98.23        106.97        10.89 o                         
   5 -12   2         16.99         10.48         5.22 o                         
   6 -12   2          1.25          5.55         4.24 o                         
  -6 -11   2        317.08        370.39        13.91 o                         
  -5 -11   2          0.95          0.89         4.92 o                         
  -4 -11   2         10.42         15.15         5.43 o                         
  -3 -11   2        409.63        396.77        21.06 o                         
  -2 -11   2          3.99          6.29         5.76 o                         
  -1 -11   2         98.48         75.94         7.09 o                         
   0 -11   2          7.26         12.00         4.63 o                         
   1 -11   2          8.40         11.90         4.49 o                         
   2 -11   2          6.23          5.02         4.15 o                         
   3 -11   2        118.11        122.32         6.05 o                         
   4 -11   2        659.02        654.26        13.88 o                         
   5 -11   2        133.06        133.27         8.65 o                         
   6 -11   2         37.77         40.81         3.41 o                         
   7 -11   2        195.50        185.50        25.53 o                         
  -7 -10   2          0.35          6.79         7.13 o                         
  -6 -10   2          1.24          1.59         4.85 o                         
  -5 -10   2          1.86         -1.47         4.48 o                         
  -4 -10   2        193.99        174.04        20.93 o                         
  -3 -10   2          1.58          0.87         4.05 o                         
  -2 -10   2        127.77        154.49         8.32 o                         
  -1 -10   2          4.85          2.64         4.13 o                         
   0 -10   2        228.56        177.03        10.74 o                         
   1 -10   2         11.20         11.29         4.53 o                         
   2 -10   2        600.15        622.28        13.64 o                         
   3 -10   2         20.06         34.36         3.41 o                         
   4 -10   2         37.06         42.47         3.66 o                         
   5 -10   2         87.85         86.21         6.43 o                         
   6 -10   2        240.00        259.06        10.19 o                         
   7 -10   2         12.45         17.35         6.11 o                         
   8 -10   2         36.52         33.30         7.18 o                         
  -8  -9   2         59.19         64.91         7.19 o                         
  -7  -9   2        275.23        284.17        11.41 o                         
  -6  -9   2          9.83         12.17         4.75 o                         
  -5  -9   2         22.10         19.76         4.77 o                         
  -4  -9   2        522.32        523.50        17.17 o                         
  -3  -9   2         83.72         91.56         6.36 o                         
  -2  -9   2          0.51         -4.22         3.73 o                         
  -1  -9   2         25.06         17.48         3.62 o                         
   0  -9   2         37.71         23.42         3.58 o                         
   1  -9   2        248.92        254.49         7.42 o                         
   2  -9   2        402.73        419.92         9.78 o                         
   3  -9   2        639.43        605.29         8.93 o                         
   4  -9   2         17.26         15.10         2.23 o                         
   5  -9   2        152.23        149.05         5.39 o                         
   6  -9   2        118.64        105.69         9.16 o                         
   7  -9   2        138.35        130.11        17.70 o                         
   8  -9   2         44.06         50.14         7.58 o                         
   9  -9   2         44.03         62.59         8.49 o                         
  -8  -8   2        337.27        384.46        24.24 o                         
  -7  -8   2         71.78         63.92         7.06 o                         
  -6  -8   2         49.71         45.91         5.51 o                         
  -5  -8   2         40.15         40.58         5.00 o                         
  -4  -8   2        190.08        179.23         8.08 o                         
  -3  -8   2        178.66        177.54        16.56 o                         
  -2  -8   2        768.08        760.13        14.74 o                         
  -1  -8   2         46.81         57.41         3.33 o                         
   0  -8   2         98.55        116.15         7.06 o                         
   1  -8   2        226.83        215.26         6.46 o                         
   2  -8   2          0.06          0.47         1.79 o                         
   3  -8   2          1.24          1.52         1.80 o                         
   4  -8   2         59.86         62.68         2.84 o                         
   5  -8   2        429.83        442.14        11.25 o                         
   6  -8   2        123.24        117.77         8.51 o                         
   7  -8   2        123.53        123.01         8.85 o                         
   8  -8   2         81.62         90.15         8.26 o                         
   9  -8   2         71.42         66.56        11.50 o                         
  -9  -7   2          2.15          6.72         6.21 o                         
  -8  -7   2         11.16         14.44         3.94 o                         
  -7  -7   2        170.61        188.80         8.35 o                         
  -6  -7   2         26.79         28.86         4.39 o                         
  -5  -7   2        232.40        238.14         7.27 o                         
  -4  -7   2        469.05        478.86        13.89 o                         
  -3  -7   2          7.63          1.86         2.17 o                         
  -2  -7   2        904.01        916.46        16.17 o                         
  -1  -7   2        187.42        215.01         5.42 o                         
   0  -7   2       1576.43       1594.44        20.87 o                         
   1  -7   2         39.92         38.51         2.98 o                         
   2  -7   2         55.88         79.28         3.65 o                         
   3  -7   2         95.96         99.00         3.14 o                         
   4  -7   2         97.01         95.82         2.80 o                         
   5  -7   2         44.94         34.23         1.76 o                         
   6  -7   2        446.19        461.02        11.55 o                         
   7  -7   2         28.63         29.43         4.30 o                         
   8  -7   2         11.76         11.25         3.81 o                         
   9  -7   2         24.99         27.46         4.69 o                         
  -9  -6   2         11.75         14.23         6.42 o                         
  -8  -6   2         59.30         68.28         5.40 o                         
  -7  -6   2        161.87        164.28        15.71 o                         
  -6  -6   2        281.17        281.37         7.18 o                         
  -5  -6   2        113.43         93.78         9.02 o                         
  -4  -6   2        898.32        923.91        15.26 o                         
  -3  -6   2          1.97         -0.45         1.45 o                         
  -2  -6   2       2469.26       2629.68       105.19 o                         
  -1  -6   2       1600.62       1675.98        20.54 o                         
   0  -6   2        466.77        470.46         7.59 o                         
   1  -6   2       1277.48       1376.28        18.82 o                         
   2  -6   2        100.04         98.72         4.08 o                         
   3  -6   2         38.62         43.81         2.08 o                         
   4  -6   2       1725.82       1742.17        13.53 o                         
   5  -6   2        190.24        186.28         6.78 o                         
   6  -6   2       1269.71       1275.88        20.73 o                         
   7  -6   2         44.79         48.92         4.42 o                         
   8  -6   2         38.63         37.34         4.28 o                         
   9  -6   2         47.21         63.34         5.26 o                         
  10  -6   2         78.54         73.37         5.75 o                         
 -10  -5   2          4.00          5.99         3.33 o                         
  -9  -5   2          3.61          2.02         3.06 o                         
  -8  -5   2        179.36        177.47        11.80 o                         
  -7  -5   2         73.91         69.37         3.82 o                         
  -6  -5   2         75.64         69.43         4.03 o                         
  -5  -5   2        271.74        238.88         6.45 o                         
  -4  -5   2        120.56        122.25         4.89 o                         
  -3  -5   2        903.17        883.09        10.15 o                         
  -2  -5   2          5.43         14.79         2.50 o                         
  -1  -5   2        158.98        144.91         5.51 o                         
   0  -5   2         77.32         88.45         3.16 o                         
   1  -5   2       2549.29       2600.97        24.10 o                         
   2  -5   2        451.52        457.87         5.99 o                         
   3  -5   2        232.10        265.80         3.62 o                         
   4  -5   2        472.86        536.97         6.40 o                         
   5  -5   2          0.63          2.83         2.46 o                         
   6  -5   2         24.92         25.34         3.20 o                         
   7  -5   2        266.40        241.46         6.07 o                         
   8  -5   2         34.70         40.01         3.88 o                         
   9  -5   2          6.69          8.92         3.14 o                         
  10  -5   2         53.60         53.76         4.88 o                         
 -10  -4   2          1.76          3.05         3.02 o                         
  -9  -4   2        232.46        222.79         7.15 o                         
  -8  -4   2          1.25          2.66         3.48 o                         
  -7  -4   2          1.41          1.48         2.02 o                         
  -6  -4   2          6.66         10.31         2.23 o                         
  -5  -4   2          5.18         10.52         2.11 o                         
  -4  -4   2       1634.77       1588.39        21.28 o                         
  -3  -4   2         50.92         78.26         2.63 o                         
  -2  -4   2        272.69        287.53         5.33 o                         
  -1  -4   2       6992.64       7429.32        77.45 o                         
   0  -4   2         28.97         30.42         2.40 o                         
   1  -4   2         22.42         27.72         2.86 o                         
   2  -4   2        408.11        371.43         4.22 o                         
   3  -4   2        117.57        151.48         1.97 o                         
   4  -4   2         61.32         68.72         4.05 o                         
   5  -4   2          6.25          4.32         1.71 o                         
   6  -4   2        610.69        600.79         9.00 o                         
   7  -4   2        923.08        888.70        12.22 o                         
   8  -4   2          1.48         -0.24         3.06 o                         
   9  -4   2          5.69          5.84         3.70 o                         
  10  -4   2         42.18         43.32         4.37 o                         
 -10  -3   2          0.76          1.79         2.58 o                         
  -9  -3   2          3.51          2.08         2.26 o                         
  -8  -3   2       1009.39        949.17        19.47 o                         
  -7  -3   2         25.62         25.35         2.80 o                         
  -6  -3   2         16.59         17.42         1.56 o                         
  -5  -3   2        460.69        483.58         6.59 o                         
  -4  -3   2        210.59        207.65         3.83 o                         
  -3  -3   2       2315.75       2373.72        23.13 o                         
  -2  -3   2       2730.55       2560.27        24.57 o                         
  -1  -3   2      10199.84      10608.09       108.90 o                         
   0  -3   2      19015.89      18860.49       238.26 o                         
   1  -3   2       3169.99       2992.07        22.74 o                         
   2  -3   2         30.52         27.79         1.16 o                         
   3  -3   2        776.19        821.30         8.88 o                         
   4  -3   2       1535.37       1499.24        15.18 o                         
   5  -3   2       1141.93       1181.56        12.58 o                         
   6  -3   2         10.10         10.74         2.00 o                         
   7  -3   2        815.33        805.58        12.91 o                         
   8  -3   2         51.46         42.97         2.93 o                         
   9  -3   2          0.87          0.03         4.47 o                         
  10  -3   2         11.01         14.61         3.73 o                         
 -10  -2   2          2.45          2.28         2.14 o                         
  -9  -2   2         28.85         26.71         2.11 o                         
  -8  -2   2        463.54        408.76         8.41 o                         
  -7  -2   2          7.47          4.56         1.40 o                         
  -6  -2   2        611.41        621.66         8.20 o                         
  -5  -2   2          6.17          7.66         1.20 o                         
  -4  -2   2        193.35        208.81         4.14 o                         
  -3  -2   2        108.56        108.39         1.84 o                         
  -2  -2   2      19388.63      19965.35       169.50 o                         
  -1  -2   2       8190.51       7917.05        62.29 o                         
   0  -2   2        998.96       1028.51        11.80 o                         
   2  -2   2       1234.82       1266.40         9.93 o                         
   3  -2   2       1137.53       1141.29        15.29 o                         
   4  -2   2        882.45        918.62        12.56 o                         
   5  -2   2        167.37        191.78         5.44 o                         
   6  -2   2         45.82         54.00         3.78 o                         
   7  -2   2         72.53         68.44         4.58 o                         
   8  -2   2          0.46         -0.73         8.55 o                         
   9  -2   2          2.08          1.07         1.55 o                         
  10  -2   2         72.85         72.23         3.54 o                         
 -11  -1   2          5.46         10.30         2.43 o                         
 -10  -1   2          4.62          3.32         1.94 o                         
  -9  -1   2          0.00         -0.64         1.33 o                         
  -8  -1   2        724.85        739.04        15.31 o                         
  -7  -1   2        307.74        302.53        10.48 o                         
  -6  -1   2         93.69         89.15         4.02 o                         
  -5  -1   2         11.01          4.15         2.03 o                         
  -4  -1   2        833.67       1008.01        17.26 o                         
  -3  -1   2        981.96        950.10         9.78 o                         
  -2  -1   2      11107.96      11278.46        82.82 o                         
  -1  -1   2      12503.76      11700.03       109.26 o                         
   0  -1   2         36.01          0.95         0.74 o                         
   1  -1   2        789.36        799.96         5.11 o                         
   2  -1   2       3535.41       3603.46        39.37 o                         
   3  -1   2       1822.54       1890.07        30.95 o                         
   4  -1   2        199.26        228.47         6.70 o                         
   5  -1   2        628.95        634.50        13.74 o                         
   6  -1   2         45.73         56.55         4.67 o                         
   7  -1   2         41.49         44.94         5.09 o                         
   8  -1   2          2.91          0.61         7.73 o                         
   9  -1   2        184.46        182.30        17.70 o                         
 -11   0   2         46.24         46.12         4.64 o                         
 -10   0   2         80.98         78.11         3.67 o                         
  -9   0   2         91.51        105.23         5.37 o                         
  -8   0   2         29.08         27.04         3.05 o                         
  -7   0   2        131.54        129.98         5.01 o                         
  -6   0   2        313.57        284.21         7.02 o                         
  -5   0   2        135.69        154.85         4.57 o                         
  -4   0   2        694.98        766.79        13.58 o                         
  -3   0   2        602.55        642.10        12.80 o                         
  -2   0   2       3413.70       3209.06        25.49 o                         
  -1   0   2        307.23        370.41         5.06 o                         
   1   0   2       1532.42       1350.26        48.55 o                         
   2   0   2       6025.96       6094.59        66.05 o                         
   3   0   2        460.88        431.85         9.85 o                         
   4   0   2       1315.60       1319.59        23.98 o                         
   5   0   2         52.17         56.09         4.69 o                         
   6   0   2        362.79        364.51        11.15 o                         
   7   0   2          0.39          3.73         5.70 o                         
   8   0   2         10.02         14.85         5.49 o                         
 -11   1   2          0.26         -3.96         2.80 o                         
 -10   1   2        240.07        239.91         6.17 o                         
  -9   1   2          3.88          2.29         1.64 o                         
  -8   1   2        615.97        586.42         8.14 o                         
  -7   1   2       1343.62       1299.01        15.35 o                         
  -6   1   2         25.84         21.27         1.73 o                         
  -5   1   2         86.60         95.55         4.34 o                         
  -4   1   2        106.22        112.03         2.48 o                         
  -3   1   2          2.18         -0.52         0.85 o                         
  -2   1   2       1184.24       1209.09         8.44 o                         
  -1   1   2       1239.36       1159.85         6.85 o                         
   0   1   2       3205.50       3254.35        21.56 o                         
   1   1   2        704.69        793.28         6.40 o                         
   2   1   2         56.22         49.08         1.66 o                         
   3   1   2        609.14        628.39        11.24 o                         
   4   1   2       1233.06       1279.35        20.97 o                         
   5   1   2          5.08          4.48         4.48 o                         
   6   1   2         38.34         46.80         7.12 o                         
   7   1   2        363.34        339.58        15.87 o                         
   8   1   2         45.49         36.22         7.73 o                         
 -11   2   2          1.95          2.17         2.49 o                         
 -10   2   2         50.94         54.04         5.73 o                         
  -9   2   2        130.60        125.46         4.76 o                         
  -8   2   2         90.71         78.29         3.15 o                         
  -7   2   2        476.07        452.21         8.03 o                         
  -6   2   2        174.97        177.26         3.78 o                         
  -5   2   2        608.29        634.42         6.11 o                         
  -4   2   2          5.11          2.77         0.96 o                         
  -3   2   2       1422.04       1437.00        11.51 o                         
  -2   2   2       1736.83       1745.69        11.54 o                         
  -1   2   2       9139.67       9206.93        52.86 o                         
   0   2   2       8588.30       8140.32        58.94 o                         
   1   2   2       2364.42       2372.07        17.17 o                         
   2   2   2          6.92         13.94         1.31 o                         
   3   2   2        365.36        418.75         5.95 o                         
   4   2   2        665.68        670.35         8.52 o                         
   5   2   2         64.38         76.65         2.34 o                         
   6   2   2         26.43         21.27         1.49 o                         
   7   2   2        181.19        199.64         3.78 o                         
   8   2   2        166.69        163.17         5.08 o                         
   9   2   2          0.08          1.02         1.87 o                         
  10   2   2          1.85         -0.39         2.00 o                         
 -11   3   2          3.85          4.47         2.99 o                         
 -10   3   2         60.21         72.35         4.61 o                         
  -9   3   2         78.80         74.25         4.40 o                         
  -8   3   2         77.76         81.74         3.63 o                         
  -7   3   2        840.47        810.15         9.97 o                         
  -6   3   2        279.39        297.01         4.50 o                         
  -5   3   2          5.88          5.13         1.39 o                         
  -4   3   2        211.75        230.88         3.51 o                         
  -3   3   2       1032.43       1187.54         8.03 o                         
  -2   3   2       1048.46       1003.33         7.80 o                         
  -1   3   2       1523.06       1385.76        10.93 o                         
   0   3   2        652.43        672.20         6.12 o                         
   1   3   2          4.03          4.06         1.18 o                         
   2   3   2        792.82        745.10         9.58 o                         
   3   3   2       1767.40       1865.73        19.03 o                         
   4   3   2          4.60          7.00         1.90 o                         
   5   3   2        107.21         91.50         2.74 o                         
   6   3   2         84.16         80.64         2.78 o                         
   7   3   2        335.64        280.59         5.61 o                         
   8   3   2        266.30        250.74         6.96 o                         
   9   3   2          2.19          0.67         2.33 o                         
  10   3   2          0.16          3.39         2.66 o                         
 -10   4   2         18.66         19.16         3.75 o                         
  -9   4   2         46.88         50.05         4.24 o                         
  -8   4   2        752.12        745.92        20.20 o                         
  -7   4   2         83.05         82.24         4.07 o                         
  -6   4   2        949.12        945.84        11.84 o                         
  -5   4   2        564.20        601.60         7.44 o                         
  -4   4   2        202.60        210.66         2.79 o                         
  -3   4   2        921.52        882.75         7.26 o                         
  -2   4   2        207.23        176.37         2.76 o                         
  -1   4   2       1099.90       1219.91        10.82 o                         
   0   4   2        583.78        653.65         7.23 o                         
   1   4   2        997.51        936.98        10.39 o                         
   2   4   2        371.41        374.15         6.40 o                         
   3   4   2        323.04        337.34         5.57 o                         
   4   4   2        189.93        216.28         4.52 o                         
   5   4   2       1720.14       1656.38        19.27 o                         
   6   4   2          0.00         -0.93         1.75 o                         
   7   4   2        271.46        238.80         5.00 o                         
   8   4   2          7.12          4.56         2.27 o                         
   9   4   2         59.01         69.81         7.96 o                         
  10   4   2         18.16         19.46         3.88 o                         
 -10   5   2         46.07         39.28         4.54 o                         
  -9   5   2          1.80          1.39         3.08 o                         
  -8   5   2        676.26        657.02        12.24 o                         
  -7   5   2        946.70        917.55        13.77 o                         
  -6   5   2         57.17         50.87         3.64 o                         
  -5   5   2         20.63         19.89         1.95 o                         
  -4   5   2          7.18          8.68         1.13 o                         
  -3   5   2         80.67        100.89         2.37 o                         
  -2   5   2       1481.93       1428.84        12.68 o                         
  -1   5   2        142.57        127.05         3.14 o                         
   0   5   2        139.64        121.36         3.23 o                         
   1   5   2        272.14        301.65         5.44 o                         
   2   5   2        517.06        567.17         8.97 o                         
   3   5   2        266.90        278.42         5.61 o                         
   4   5   2          3.96          5.52         2.08 o                         
   5   5   2         26.14         30.24         2.65 o                         
   6   5   2         79.20         74.01         3.92 o                         
   7   5   2         72.93         61.23         4.15 o                         
   8   5   2         34.44         43.13         4.37 o                         
   9   5   2         34.49         39.12         4.50 o                         
 -10   6   2         60.22         53.76         6.99 o                         
  -9   6   2          1.32         -3.74         2.79 o                         
  -8   6   2        161.49        161.69         8.05 o                         
  -7   6   2         27.80         26.15         3.40 o                         
  -6   6   2       1582.74       1557.69        20.81 o                         
  -5   6   2        179.01        178.63         3.13 o                         
  -4   6   2        532.59        519.64         5.53 o                         
  -3   6   2        190.57        190.22         3.70 o                         
  -2   6   2        105.30        107.31         3.58 o                         
  -1   6   2         26.10         31.88         2.60 o                         
   0   6   2         16.20         30.44         2.52 o                         
   1   6   2        282.16        236.01         4.95 o                         
   2   6   2         11.15         14.72         2.39 o                         
   3   6   2        543.87        496.35         8.28 o                         
   4   6   2         35.28         31.28         2.98 o                         
   5   6   2        492.69        495.13         8.59 o                         
   6   6   2          0.67          0.39         2.34 o                         
   7   6   2        124.25        127.15         5.79 o                         
   8   6   2         25.06         28.35         4.32 o                         
   9   6   2          3.76          0.27         3.78 o                         
 -10   7   2        122.95        111.79         9.73 o                         
  -9   7   2          9.29          7.47         4.81 o                         
  -8   7   2        322.51        316.39        12.04 o                         
  -7   7   2        199.32        201.97        13.83 o                         
  -6   7   2         11.19         13.06         4.45 o                         
  -5   7   2          7.65         10.60         1.97 o                         
  -4   7   2          0.34          2.88         1.69 o                         
  -3   7   2          1.63          4.10         1.82 o                         
  -2   7   2        492.20        464.06         7.39 o                         
  -1   7   2        438.50        449.79        13.68 o                         
   0   7   2        180.74        233.89         7.40 o                         
   1   7   2        486.98        474.70         8.47 o                         
   2   7   2         33.29         15.73         2.81 o                         
   3   7   2        162.85        170.77         5.65 o                         
   4   7   2         29.33         25.60         3.40 o                         
   5   7   2        135.28        126.42         5.16 o                         
   6   7   2         37.37         42.56         4.22 o                         
   7   7   2        162.60        143.23         7.46 o                         
   8   7   2         47.13         49.21        16.58 o                         
  -9   8   2          6.03          7.86         5.65 o                         
  -8   8   2         81.76        109.90         9.36 o                         
  -7   8   2        229.67        261.82        12.14 o                         
  -6   8   2        175.41        172.66         5.70 o                         
  -5   8   2         21.91         15.54         2.39 o                         
  -4   8   2        161.58        155.49         4.92 o                         
  -3   8   2       1784.48       1644.83        17.76 o                         
  -2   8   2        266.73        240.49         8.60 o                         
  -1   8   2        233.93        247.18         7.44 o                         
   0   8   2         68.11         80.38         4.64 o                         
   1   8   2         10.39          8.54         3.14 o                         
   2   8   2          3.78         12.09         3.59 o                         
   3   8   2         85.85         89.98         7.95 o                         
   4   8   2         12.50         15.57         4.28 o                         
   5   8   2          2.95          5.32         4.19 o                         
   6   8   2          0.29         -1.95         6.84 o                         
   7   8   2         18.77         20.20         6.44 o                         
   8   8   2         55.26         55.77         6.41 o                         
  -9   9   2        245.31        260.37        30.01 o                         
  -8   9   2         36.06         57.02         7.92 o                         
  -7   9   2          0.93         -4.58         4.88 o                         
  -6   9   2        118.76        112.32         4.69 o                         
  -5   9   2        147.13        153.46         5.13 o                         
  -4   9   2         31.62         23.07         2.98 o                         
  -3   9   2          1.22          0.97         2.56 o                         
  -2   9   2         69.72         71.81         4.79 o                         
  -1   9   2         21.95         35.58         7.63 o                         
   0   9   2         10.17          8.12         5.75 o                         
   1   9   2        184.37        153.02        16.50 o                         
   2   9   2        110.88         94.87         6.71 o                         
   3   9   2         80.33         79.06         6.36 o                         
   4   9   2        108.12        129.00        11.03 o                         
   5   9   2         27.06         29.27         7.52 o                         
   6   9   2         33.06         35.76         5.88 o                         
   7   9   2         18.85         40.10         6.11 o                         
  -8  10   2        167.06        219.23        13.87 o                         
  -7  10   2         13.20         25.78         7.02 o                         
  -6  10   2        130.65        132.27         5.54 o                         
  -5  10   2          1.33          2.68         4.40 o                         
  -4  10   2          9.93          7.82         3.26 o                         
  -3  10   2         44.86         32.52         4.93 o                         
  -2  10   2         20.97         27.78         4.61 o                         
  -1  10   2        151.96        142.50        15.46 o                         
   0  10   2         14.40         13.91         5.87 o                         
   1  10   2         38.80         27.13         6.82 o                         
   2  10   2          4.37          4.38         4.42 o                         
   3  10   2        211.84        181.53         9.37 o                         
   4  10   2        182.76        157.63         9.15 o                         
   5  10   2         39.63         39.41         6.33 o                         
   6  10   2          4.27         -3.96         5.39 o                         
  -7  11   2         45.80         42.12        12.00 o                         
  -6  11   2          0.06         12.75         5.39 o                         
  -5  11   2         62.31         70.74         7.60 o                         
  -4  11   2          9.73         18.65         3.81 o                         
  -3  11   2        137.26        148.27         7.81 o                         
  -2  11   2          0.58          1.62         4.10 o                         
  -1  11   2        173.84        184.61         9.42 o                         
   0  11   2         11.19         19.05         6.54 o                         
   1  11   2         15.04         17.40         6.45 o                         
   2  11   2         26.26         28.26         7.47 o                         
   3  11   2        223.24        267.28        15.20 o                         
   4  11   2         23.63         27.65         7.98 o                         
   5  11   2          7.06         11.68         5.70 o                         
  -6  12   2          0.03          0.38         4.89 o                         
  -5  12   2         78.31         97.54        12.31 o                         
  -4  12   2         48.79         43.89         5.65 o                         
  -3  12   2          4.79         -1.81         4.65 o                         
  -2  12   2          6.69          3.10         4.64 o                         
  -1  12   2          4.01          4.10         4.91 o                         
   0  12   2          0.26         -9.03         8.55 o                         
   1  12   2         31.27         23.27         7.47 o                         
   2  12   2        101.28        106.16        10.90 o                         
   3  12   2         21.78         29.46         8.95 o                         
   4  12   2          8.81         -1.22         7.38 o                         
  -4  13   2          6.83         11.84         8.44 o                         
  -3  13   2         34.00         38.80         5.84 o                         
  -2  13   2         42.10         41.06         9.17 o                         
  -1  13   2         34.02         35.33         6.48 o                         
   0  13   2          3.57         -5.42         6.40 o                         
   1  13   2          4.06         11.74         7.48 o                         
   2  13   2          3.40         16.26        12.31 o                         
  -1 -14   3          0.73          2.98        14.45 o                         
   0 -14   3         41.64         41.15         8.90 o                         
   1 -14   3         35.17         32.40         6.52 o                         
   2 -14   3         11.96          9.73         5.33 o                         
   3 -14   3        184.47        204.01        47.10 o                         
  -4 -13   3         19.00         25.78        15.26 o                         
  -3 -13   3        120.46        105.12        20.75 o                         
  -2 -13   3         20.23         23.46         7.81 o                         
  -1 -13   3         52.01         45.32         8.14 o                         
   0 -13   3         21.12         10.61         6.70 o                         
   1 -13   3         10.24         13.62         5.30 o                         
   2 -13   3         17.40         15.87         4.28 o                         
   3 -13   3        194.75        175.76         8.87 o                         
   4 -13   3        291.22        313.65        19.02 o                         
   5 -13   3        234.61        255.06        18.41 o                         
  -5 -12   3         14.35         11.83         7.92 o                         
  -4 -12   3         18.90         13.10         7.07 o                         
  -3 -12   3          3.50          5.08         6.40 o                         
  -2 -12   3         16.01          6.31         6.40 o                         
  -1 -12   3         31.04         33.48         7.23 o                         
   0 -12   3         94.96         84.27         8.43 o                         
   1 -12   3          0.41          5.82         4.60 o                         
   2 -12   3        122.47        117.91         6.42 o                         
   3 -12   3         33.38         25.53         4.70 o                         
   4 -12   3        508.91        522.22        16.79 o                         
   5 -12   3        117.56        113.30         8.70 o                         
   6 -12   3          1.74          3.66         5.19 o                         
  -6 -11   3        132.43        135.08        15.77 o                         
  -5 -11   3         15.83         16.70         5.68 o                         
  -4 -11   3         12.78         20.24         5.41 o                         
  -3 -11   3         18.59          9.93         6.32 o                         
  -2 -11   3         60.92         74.32        11.09 o                         
  -1 -11   3         29.15         19.15         4.71 o                         
   0 -11   3        351.58        307.83        12.47 o                         
   1 -11   3         42.53         53.41         5.81 o                         
   2 -11   3         42.48         43.15         4.47 o                         
   3 -11   3        263.24        251.89         7.71 o                         
   4 -11   3         10.54         11.48         3.66 o                         
   5 -11   3        492.31        489.62        12.57 o                         
   6 -11   3         22.89         30.85         2.96 o                         
   7 -11   3         19.44         30.88         8.65 o                         
  -7 -10   3        116.35        146.71        10.79 o                         
  -6 -10   3         50.29         44.41         6.17 o                         
  -5 -10   3          9.03          8.80         4.82 o                         
  -4 -10   3          1.13          2.30         4.28 o                         
  -3 -10   3         44.30         39.25         5.43 o                         
  -2 -10   3         10.67          6.30         4.03 o                         
  -1 -10   3          3.28          0.05         3.74 o                         
   0 -10   3          5.53         14.91         4.28 o                         
   1 -10   3          9.81          6.44         3.99 o                         
   2 -10   3         68.44         70.46         4.73 o                         
   3 -10   3        652.40        661.03        11.97 o                         
   4 -10   3        743.91        750.06        11.28 o                         
   5 -10   3        120.07        122.08         6.20 o                         
   6 -10   3        549.33        520.62         9.52 o                         
   7 -10   3         36.08         51.63         7.52 o                         
   8 -10   3        246.65        273.93        14.41 o                         
  -8  -9   3         32.94         39.73         6.20 o                         
  -7  -9   3         65.02         75.64         8.86 o                         
  -6  -9   3          4.08         -2.52         4.30 o                         
  -5  -9   3          0.36         -2.44         4.00 o                         
  -4  -9   3         36.45         29.48         4.95 o                         
  -3  -9   3        962.69        921.82        18.09 o                         
  -2  -9   3       1011.81       1031.46        16.52 o                         
  -1  -9   3          1.64          2.60         3.49 o                         
   0  -9   3          8.45         13.00         3.38 o                         
   1  -9   3         35.26         39.46         3.92 o                         
   2  -9   3         62.01         58.09         3.79 o                         
   3  -9   3        381.44        398.83         7.00 o                         
   4  -9   3        847.24        837.45        10.50 o                         
   5  -9   3        188.70        194.14         7.11 o                         
   6  -9   3        707.32        716.53        28.28 o                         
   7  -9   3          0.09         -3.08         5.19 o                         
   8  -9   3          8.80         11.93         5.75 o                         
  -8  -8   3         22.00         19.57         4.88 o                         
  -7  -8   3          0.11          6.05         6.75 o                         
  -6  -8   3        117.16        112.37         7.15 o                         
  -5  -8   3       1229.29       1197.06        18.27 o                         
  -4  -8   3        868.53        822.64        15.71 o                         
  -3  -8   3        177.48        181.41        10.43 o                         
  -2  -8   3          0.10         -2.60         2.58 o                         
  -1  -8   3        273.07        272.83         5.93 o                         
   0  -8   3         13.90         11.76         2.40 o                         
   1  -8   3        128.32        135.17         4.31 o                         
   2  -8   3         26.69         31.57         2.37 o                         
   3  -8   3       1750.75       1657.13        16.18 o                         
   4  -8   3          0.01          0.17         1.74 o                         
   5  -8   3          5.02          6.29         1.92 o                         
   6  -8   3        102.54        110.49         8.33 o                         
   7  -8   3        162.03        151.22         9.63 o                         
   8  -8   3          9.06         12.99         5.13 o                         
   9  -8   3         32.97         36.61         6.55 o                         
  -9  -7   3         23.87         23.51         6.92 o                         
  -8  -7   3         33.10         40.94         4.23 o                         
  -7  -7   3         22.89         33.48         3.86 o                         
  -6  -7   3         95.88         90.65         5.40 o                         
  -5  -7   3       2445.31       2375.99        33.31 o                         
  -4  -7   3         16.60         14.56         3.40 o                         
  -3  -7   3          0.03          3.94         2.41 o                         
  -2  -7   3       2184.74       2159.85        26.29 o                         
  -1  -7   3         89.00        116.45         5.74 o                         
   0  -7   3        211.85        195.00        11.43 o                         
   1  -7   3        261.68        285.78         5.05 o                         
   2  -7   3        111.24        100.99         3.89 o                         
   3  -7   3        334.03        327.96         5.18 o                         
   4  -7   3        231.10        247.53         4.13 o                         
   5  -7   3          0.00          0.35         1.24 o                         
   6  -7   3        269.85        277.28        11.07 o                         
   7  -7   3        494.93        518.28        12.35 o                         
   8  -7   3         22.10         31.06         4.49 o                         
   9  -7   3         12.01          9.62         4.62 o                         
  -9  -6   3        376.29        409.42        11.29 o                         
  -8  -6   3        139.59        134.96         5.77 o                         
  -7  -6   3          3.26          4.24         2.86 o                         
  -6  -6   3        171.65        177.44         7.91 o                         
  -5  -6   3         42.65         35.92         5.70 o                         
  -4  -6   3        250.01        255.54         6.73 o                         
  -3  -6   3         25.86         17.10         2.92 o                         
  -2  -6   3       1088.38       1134.91        15.07 o                         
  -1  -6   3       2710.09       2889.50        40.80 o                         
   0  -6   3        437.35        494.71        10.16 o                         
   1  -6   3        261.20        304.98         5.21 o                         
   2  -6   3         42.57         35.57         2.04 o                         
   3  -6   3        265.21        280.95         4.48 o                         
   4  -6   3        624.05        669.37         8.33 o                         
   5  -6   3        139.47        135.74         5.14 o                         
   6  -6   3         10.29          7.89         5.29 o                         
   7  -6   3          8.91          7.57         3.01 o                         
   8  -6   3          2.49         -4.86         3.65 o                         
   9  -6   3         84.01         86.06         5.78 o                         
  10  -6   3        144.02        159.29         7.81 o                         
 -10  -5   3          8.75         10.39         5.94 o                         
  -9  -5   3        367.95        354.25         9.71 o                         
  -8  -5   3         40.23         45.88         4.26 o                         
  -7  -5   3          2.42          2.82         2.46 o                         
  -6  -5   3          0.00         -3.05         2.88 o                         
  -5  -5   3        613.51        630.09        13.50 o                         
  -4  -5   3         82.98         64.08         4.60 o                         
  -3  -5   3         62.30         83.33         3.34 o                         
  -2  -5   3        828.16        865.05        11.74 o                         
  -1  -5   3       2150.25       2229.67        31.57 o                         
   0  -5   3        710.41        701.60         9.00 o                         
   1  -5   3        549.84        635.09         8.29 o                         
   2  -5   3        928.85       1001.72         9.79 o                         
   3  -5   3        287.22        242.72         3.57 o                         
   4  -5   3        247.83        281.68         3.97 o                         
   5  -5   3         37.19         44.05         3.64 o                         
   6  -5   3         32.88         34.81         3.47 o                         
   7  -5   3          3.03          0.69         2.50 o                         
   8  -5   3         58.47         56.39         4.34 o                         
   9  -5   3          1.45          5.71         3.97 o                         
  10  -5   3         37.80         44.09         5.00 o                         
 -10  -4   3         12.04          8.80         3.13 o                         
  -9  -4   3        224.45        218.35         7.27 o                         
  -8  -4   3        243.11        239.12         9.16 o                         
  -7  -4   3         38.75         49.71         3.12 o                         
  -6  -4   3         55.61         60.58         9.97 o                         
  -5  -4   3          2.24          0.02         2.75 o                         
  -4  -4   3        684.40        704.94        13.49 o                         
  -3  -4   3        102.56         87.18         3.09 o                         
  -2  -4   3        159.23        154.73         3.47 o                         
  -1  -4   3       5258.24       5113.48        48.45 o                         
   0  -4   3        852.55        825.92         8.87 o                         
   1  -4   3        219.56        221.61         3.24 o                         
   2  -4   3        595.27        575.14         6.59 o                         
   3  -4   3          1.66          1.26         0.90 o                         
   4  -4   3         66.52         78.15         4.03 o                         
   5  -4   3         34.39         32.98         3.45 o                         
   6  -4   3        724.73        716.26        10.25 o                         
   7  -4   3        234.25        238.92         5.96 o                         
   8  -4   3        329.84        344.83        10.03 o                         
   9  -4   3         37.94         45.78         6.47 o                         
  10  -4   3        451.41        465.45        14.13 o                         
 -10  -3   3          1.66          1.16         2.64 o                         
  -9  -3   3         11.06         13.36         2.64 o                         
  -8  -3   3          2.92          3.39         1.96 o                         
  -7  -3   3          2.56          2.39         1.55 o                         
  -6  -3   3         52.77         54.15         2.66 o                         
  -5  -3   3         35.20         57.10         3.67 o                         
  -4  -3   3         19.15         19.96         1.97 o                         
  -3  -3   3        937.39        884.78         8.89 o                         
  -2  -3   3       2451.68       2360.64        20.91 o                         
  -1  -3   3        167.69        190.23         4.84 o                         
   0  -3   3        186.28        172.64         6.35 o                         
   1  -3   3        748.05        783.58         7.42 o                         
   2  -3   3       3659.62       3701.22        27.74 o                         
   3  -3   3       1696.73       1805.18        18.20 o                         
   4  -3   3        753.85        736.56         8.30 o                         
   5  -3   3          9.30         13.14         1.46 o                         
   6  -3   3        375.20        360.30         7.18 o                         
   7  -3   3        405.81        370.16        11.04 o                         
   8  -3   3         26.61         27.94         2.62 o                         
   9  -3   3         13.30         12.98         2.49 o                         
  10  -3   3          3.23          6.95         2.49 o                         
 -10  -2   3         15.83         14.83         2.80 o                         
  -9  -2   3        177.02        163.38         4.71 o                         
  -8  -2   3        471.78        481.37         7.52 o                         
  -7  -2   3         48.34         34.21         2.15 o                         
  -6  -2   3        157.07        154.03         4.39 o                         
  -5  -2   3         88.66         88.07         3.30 o                         
  -4  -2   3         71.92         62.67         1.73 o                         
  -3  -2   3       3240.54       3158.02        23.69 o                         
  -2  -2   3       2211.10       2466.07        17.47 o                         
  -1  -2   3      11166.91      11421.61        71.25 o                         
   0  -2   3       3382.69       3384.53        23.75 o                         
   1  -2   3       2440.62       2518.72        17.94 o                         
   2  -2   3       4237.66       4273.34        31.84 o                         
   3  -2   3       1729.66       1842.88        20.04 o                         
   4  -2   3        145.97        172.97         3.95 o                         
   5  -2   3          6.22          3.51         1.00 o                         
   6  -2   3        700.03        660.51        22.08 o                         
   7  -2   3         84.37         85.55        10.27 o                         
   8  -2   3         86.60         83.51         4.77 o                         
   9  -2   3          0.83         -1.24         1.55 o                         
  10  -2   3        441.22        466.18         8.78 o                         
 -11  -1   3         65.48         78.89         4.45 o                         
 -10  -1   3        185.79        172.98         7.81 o                         
  -9  -1   3          9.07         14.34         1.86 o                         
  -8  -1   3         77.90         70.49         2.74 o                         
  -7  -1   3        844.56        843.35        14.68 o                         
  -6  -1   3          9.91          6.41         1.59 o                         
  -5  -1   3         36.30         39.19         1.63 o                         
  -4  -1   3        913.57        871.10        10.31 o                         
  -3  -1   3          8.62         14.13         0.92 o                         
  -2  -1   3        467.32        414.01         3.63 o                         
  -1  -1   3          0.95          1.64         0.60 o                         
   0  -1   3        140.69        130.57         2.58 o                         
   1  -1   3       1975.24       1978.63        12.25 o                         
   2  -1   3       2148.48       2127.52        19.17 o                         
   3  -1   3        463.94        512.79        10.65 o                         
   4  -1   3       1862.05       1973.01        33.37 o                         
   5  -1   3        260.01        300.48         8.58 o                         
   6  -1   3        883.23        883.82        18.48 o                         
   7  -1   3         12.87          6.94         3.76 o                         
   8  -1   3         51.08         53.51        10.38 o                         
 -11   0   3         68.09         71.23         4.13 o                         
 -10   0   3         65.18         58.40         3.43 o                         
  -9   0   3        112.89        113.32         3.85 o                         
  -8   0   3        596.11        593.49         8.34 o                         
  -7   0   3        155.83        143.77         3.29 o                         
  -6   0   3          0.09          1.91         1.12 o                         
  -5   0   3        707.25        743.69         9.10 o                         
  -4   0   3        441.24        518.09         6.66 o                         
  -3   0   3          0.70          0.95         0.71 o                         
  -2   0   3       2931.69       2576.69        18.07 o                         
  -1   0   3       5081.14       4880.80        27.95 o                         
   1   0   3       6787.72       6890.23        45.35 o                         
   2   0   3      15293.26      15838.52       126.32 o                         
   3   0   3        277.18        249.21         5.38 o                         
   4   0   3         30.18         32.97         3.76 o                         
   5   0   3          2.79          3.13         3.23 o                         
   6   0   3        167.04        185.74         8.16 o                         
   7   0   3          9.04         11.80         5.49 o                         
   8   0   3          7.89          9.16         5.49 o                         
 -11   1   3        384.93        393.74         9.02 o                         
 -10   1   3         33.64         36.80         3.18 o                         
  -9   1   3        354.59        335.45         6.73 o                         
  -8   1   3         22.22         18.62         1.92 o                         
  -7   1   3        704.85        734.56         9.88 o                         
  -6   1   3          6.48          6.32         2.38 o                         
  -5   1   3        583.40        566.67         8.30 o                         
  -4   1   3         20.53         11.77         0.94 o                         
  -3   1   3       2224.91       1996.93        15.42 o                         
  -2   1   3         16.63         10.60         0.81 o                         
  -1   1   3        421.99        431.21         3.15 o                         
   0   1   3       4785.26       4821.99        26.85 o                         
   1   1   3          0.04          0.92         0.85 o                         
   2   1   3       2027.99       1827.34        18.26 o                         
   3   1   3         56.21         44.17         1.82 o                         
   4   1   3        486.34        458.21         9.30 o                         
   5   1   3          0.26         -1.04         1.73 o                         
   6   1   3        380.15        393.50         8.63 o                         
   7   1   3        202.63        195.20         5.74 o                         
   8   1   3        289.71        304.88         7.64 o                         
 -11   2   3         16.49          9.23         2.95 o                         
 -10   2   3         19.33         24.13         5.26 o                         
  -9   2   3        222.09        228.31         7.52 o                         
  -8   2   3        122.68        107.31         3.87 o                         
  -7   2   3          3.25          3.74         1.43 o                         
  -6   2   3         14.12         15.82         1.29 o                         
  -5   2   3        100.45        121.81         3.22 o                         
  -4   2   3        178.11        151.07         2.49 o                         
  -3   2   3       1473.39       1503.91        10.81 o                         
  -2   2   3        767.23        770.98         5.57 o                         
  -1   2   3       6257.10       6202.29        39.24 o                         
   0   2   3       9636.14       9530.83        62.84 o                         
   1   2   3       1369.27       1333.94         9.75 o                         
   2   2   3       1436.51       1565.69        14.73 o                         
   3   2   3        110.18        103.04         3.00 o                         
   4   2   3         54.59         63.54         2.72 o                         
   5   2   3        121.09        137.85         3.33 o                         
   6   2   3         75.07         95.25         4.14 o                         
   7   2   3         17.35         19.08         2.25 o                         
   8   2   3          6.29          3.65         1.61 o                         
   9   2   3         19.74         19.55         2.07 o                         
  10   2   3         93.20        100.92         4.60 o                         
 -11   3   3          0.01         -1.82         2.79 o                         
 -10   3   3         47.99         46.15         4.05 o                         
  -9   3   3        153.37        153.85         7.47 o                         
  -8   3   3         63.70         56.20         4.93 o                         
  -7   3   3        449.36        450.06         6.86 o                         
  -6   3   3          0.22         -1.41         1.42 o                         
  -5   3   3         11.70          8.77         1.50 o                         
  -4   3   3         90.44         98.90         2.71 o                         
  -3   3   3       4510.26       4695.40        33.39 o                         
  -2   3   3       2135.85       2203.57        14.94 o                         
  -1   3   3        602.55        671.48         5.87 o                         
   0   3   3       2632.41       2756.39        20.44 o                         
   1   3   3        370.70        344.10         4.58 o                         
   2   3   3       1635.89       1614.08        18.23 o                         
   3   3   3         54.01         48.66         2.23 o                         
   4   3   3       1462.99       1525.53        16.09 o                         
   5   3   3          4.47          7.67         1.59 o                         
   6   3   3        111.02        109.78         3.20 o                         
   7   3   3          0.73         -0.55         2.14 o                         
   8   3   3         66.93         71.52         3.35 o                         
   9   3   3        135.32        140.22         4.73 o                         
  10   3   3          4.82          7.73         2.88 o                         
 -10   4   3          0.00         -3.26         4.08 o                         
  -9   4   3         28.49         29.75         3.77 o                         
  -8   4   3        802.51        779.67        12.09 o                         
  -7   4   3          9.72          9.90         2.45 o                         
  -6   4   3          2.07         -0.85         1.62 o                         
  -5   4   3       1646.74       1665.91        15.43 o                         
  -4   4   3        240.27        274.24         3.42 o                         
  -3   4   3          4.10         15.52         1.33 o                         
  -2   4   3        868.19        846.77         6.92 o                         
  -1   4   3        135.18        143.74         3.04 o                         
   0   4   3         95.78         86.49         2.37 o                         
   1   4   3         20.63          8.04         1.60 o                         
   2   4   3         72.49         72.47         3.40 o                         
   3   4   3        185.07        164.82         4.25 o                         
   4   4   3         11.69         12.30         1.89 o                         
   5   4   3        104.32        113.03         5.12 o                         
   6   4   3          1.79          6.47         1.96 o                         
   7   4   3        113.50        116.78         3.97 o                         
   8   4   3         13.58          3.50         2.46 o                         
   9   4   3          3.45          4.68         2.93 o                         
 -10   5   3         13.05          9.64         3.58 o                         
  -9   5   3         38.40         43.42         3.84 o                         
  -8   5   3        158.99        163.34         5.92 o                         
  -7   5   3         14.64         15.26         2.85 o                         
  -6   5   3        717.47        700.07         9.05 o                         
  -5   5   3         74.11         71.24         1.93 o                         
  -4   5   3         87.09         97.78         2.25 o                         
  -3   5   3        755.07        741.35         7.24 o                         
  -2   5   3         12.76         15.70         1.56 o                         
  -1   5   3       1341.82       1377.36        13.28 o                         
   0   5   3        283.81        267.14         4.53 o                         
   1   5   3          4.61          1.69         1.69 o                         
   2   5   3        385.87        430.56         7.10 o                         
   3   5   3         23.46         23.60         2.48 o                         
   4   5   3         25.11         26.25         2.60 o                         
   5   5   3          5.05          3.46         2.19 o                         
   6   5   3        361.86        330.61         6.53 o                         
   7   5   3         49.83         46.03         3.16 o                         
   8   5   3        200.41        188.14         8.81 o                         
   9   5   3        111.53        115.34         6.34 o                         
 -10   6   3        110.15        129.67         9.74 o                         
  -9   6   3        242.34        227.06         8.16 o                         
  -8   6   3         88.06         85.45         5.02 o                         
  -7   6   3        493.37        490.19        10.00 o                         
  -6   6   3         29.50         23.16         3.36 o                         
  -5   6   3          0.03          0.77         1.34 o                         
  -4   6   3         37.73         32.61         1.85 o                         
  -3   6   3        328.20        362.11         6.04 o                         
  -2   6   3        756.45        785.64        10.72 o                         
  -1   6   3         32.23         23.83         2.07 o                         
   0   6   3         14.11         10.24         2.09 o                         
   1   6   3         94.20         79.83         4.50 o                         
   2   6   3         45.11         35.14         3.02 o                         
   3   6   3        148.56        139.90         7.34 o                         
   4   6   3        104.04         87.42         4.12 o                         
   5   6   3        177.84        175.66         5.54 o                         
   6   6   3          4.50          3.78         2.50 o                         
   7   6   3        118.14        119.59         5.84 o                         
   8   6   3        392.56        419.29        13.82 o                         
   9   6   3          4.48          9.97         4.14 o                         
  -9   7   3        281.53        288.16        13.80 o                         
  -8   7   3        376.54        368.77        10.94 o                         
  -7   7   3        297.84        291.86         9.61 o                         
  -6   7   3        115.85        116.15         6.84 o                         
  -5   7   3         59.32         53.19         3.29 o                         
  -4   7   3        480.21        475.80         6.72 o                         
  -3   7   3        448.23        389.15         6.72 o                         
  -2   7   3        486.92        475.68         7.58 o                         
  -1   7   3         93.85        103.03         3.96 o                         
   0   7   3         29.56         28.19         2.99 o                         
   1   7   3         18.90         21.63         3.00 o                         
   2   7   3         82.40         59.15         3.71 o                         
   3   7   3         48.65         51.60         3.75 o                         
   4   7   3         72.71         77.14         4.26 o                         
   5   7   3          0.70          2.46         2.76 o                         
   6   7   3          0.44          2.08         2.81 o                         
   7   7   3          0.56         -1.47         5.52 o                         
   8   7   3         80.68         77.27        12.82 o                         
  -9   8   3          0.93          6.86         8.14 o                         
  -8   8   3          7.30         17.46         5.83 o                         
  -7   8   3          1.41         -1.04         5.03 o                         
  -6   8   3         52.12         55.31         3.17 o                         
  -5   8   3        383.92        376.28         9.53 o                         
  -4   8   3       1932.36       1909.57        19.93 o                         
  -3   8   3        171.45        165.39         4.99 o                         
  -2   8   3        283.62        292.45         6.94 o                         
  -1   8   3         57.22         59.58         5.43 o                         
   0   8   3          0.65          1.03         4.46 o                         
   1   8   3          0.40         -1.27         3.18 o                         
   2   8   3        255.65        242.51         8.00 o                         
   3   8   3         13.92         16.28         3.66 o                         
   4   8   3          9.83          7.07         3.54 o                         
   5   8   3         18.74         16.57         3.96 o                         
   6   8   3         51.18         64.13         6.28 o                         
   7   8   3         30.15         25.25         5.30 o                         
   8   8   3         14.72         19.35         5.37 o                         
  -8   9   3         39.53         43.19        13.94 o                         
  -7   9   3         97.01         88.44         8.62 o                         
  -6   9   3          7.74          4.88         2.49 o                         
  -5   9   3        257.69        249.82        10.25 o                         
  -4   9   3         15.55         14.68         3.04 o                         
  -3   9   3         20.97         17.58         3.14 o                         
  -2   9   3        150.28        154.68         9.34 o                         
  -1   9   3         34.37         38.72         8.24 o                         
   0   9   3        168.31        155.67        22.50 o                         
   1   9   3        236.58        208.15         9.03 o                         
   2   9   3         17.77         18.02         6.06 o                         
   3   9   3          0.02         -3.35         4.08 o                         
   4   9   3          7.66          9.57         4.70 o                         
   5   9   3          5.97          8.96         4.81 o                         
   6   9   3          2.13          2.63         4.82 o                         
   7   9   3         11.35          7.87         5.26 o                         
  -8  10   3          1.05         -8.78         5.85 o                         
  -7  10   3         32.92         40.20         7.12 o                         
  -6  10   3        112.80        125.40         6.66 o                         
  -5  10   3        139.61        131.18        11.11 o                         
  -4  10   3        119.08        125.92        10.59 o                         
  -3  10   3          4.01         -0.21         4.94 o                         
  -2  10   3         51.91         59.05         7.09 o                         
  -1  10   3          2.13          1.40         4.94 o                         
   0  10   3        125.80        121.62        13.02 o                         
   1  10   3          0.66          2.60         5.47 o                         
   2  10   3        300.23        330.86        11.72 o                         
   3  10   3        168.57        149.57         9.15 o                         
   4  10   3          0.82         -1.70         5.48 o                         
   5  10   3          0.06          4.63         5.10 o                         
   6  10   3        158.56        144.19        13.16 o                         
  -7  11   3         48.52         59.05         4.26 o                         
  -6  11   3         75.68         97.12         9.26 o                         
  -5  11   3          0.37         -4.12         4.77 o                         
  -4  11   3          7.43         17.48         7.14 o                         
  -3  11   3         21.77         22.75         5.67 o                         
  -2  11   3        100.68         97.75         7.18 o                         
  -1  11   3        198.16        164.29        30.01 o                         
   0  11   3        167.75        156.94        11.27 o                         
   1  11   3         21.28         31.13         7.28 o                         
   2  11   3        420.46        415.87        16.58 o                         
   3  11   3          6.55          8.48         8.34 o                         
   4  11   3         31.21         33.98         8.06 o                         
   5  11   3          2.60         10.25        13.43 o                         
  -6  12   3         75.62        105.16         8.99 o                         
  -5  12   3          0.83         -0.01         5.53 o                         
  -4  12   3          1.59          0.22         8.65 o                         
  -3  12   3         58.48         71.60         6.70 o                         
  -2  12   3        112.67        129.54         8.53 o                         
  -1  12   3         11.03         12.44         5.33 o                         
   0  12   3         18.42         26.84         7.28 o                         
   1  12   3         14.82         18.43         7.03 o                         
   2  12   3        489.41        576.41        32.35 o                         
   3  12   3        108.83        127.10        12.27 o                         
   4  12   3         18.85         15.32         8.31 o                         
  -4  13   3         59.06         44.64         8.20 o                         
  -3  13   3         10.23         16.49         5.32 o                         
  -2  13   3          0.68          3.30         5.17 o                         
  -1  13   3          5.25          4.48        10.17 o                         
   0  13   3          1.31         -0.63         6.83 o                         
   1  13   3          4.67          8.54         7.66 o                         
   2  13   3         79.53        108.33        20.24 o                         
  -2 -14   4         13.38         23.86         8.34 o                         
  -1 -14   4          7.31         19.64         7.71 o                         
   0 -14   4          5.80          4.65         9.46 o                         
   1 -14   4          0.17         -0.76         5.12 o                         
   2 -14   4         63.52         68.13        17.60 o                         
   3 -14   4         36.09         18.31         9.56 o                         
  -4 -13   4        225.44        215.13        15.01 o                         
  -3 -13   4          0.01         13.40         7.38 o                         
  -2 -13   4         70.84         66.18        16.68 o                         
  -1 -13   4          1.17         -7.41         6.00 o                         
   0 -13   4        134.51        143.85        11.89 o                         
   1 -13   4          0.30          5.69         4.84 o                         
   2 -13   4        154.17        145.28         8.54 o                         
   3 -13   4         16.77         22.47         5.03 o                         
   4 -13   4          1.76          1.52         7.53 o                         
   5 -13   4          3.22          1.83        10.68 o                         
  -5 -12   4          0.21          5.20         7.04 o                         
  -4 -12   4         61.83         59.27        20.14 o                         
  -3 -12   4        314.30        322.34        25.74 o                         
  -2 -12   4          2.36         -5.46         6.71 o                         
  -1 -12   4        157.91        156.53        11.29 o                         
   0 -12   4        233.53        230.25        10.45 o                         
   1 -12   4        125.94        109.82         6.31 o                         
   2 -12   4          4.42          4.57         5.52 o                         
   3 -12   4        302.87        299.89         9.81 o                         
   4 -12   4        570.03        594.52        17.46 o                         
   5 -12   4        242.91        244.83        11.24 o                         
   6 -12   4        148.10        150.43         6.06 o                         
  -6 -11   4          1.37         -3.16         4.99 o                         
  -5 -11   4         28.00         38.31         5.93 o                         
  -4 -11   4          0.19          1.93         4.39 o                         
  -3 -11   4          1.37          2.32         5.92 o                         
  -2 -11   4        182.10        154.15        16.68 o                         
  -1 -11   4          5.22         12.45         4.98 o                         
   0 -11   4          3.37          4.42         4.37 o                         
   1 -11   4        622.86        585.86        23.72 o                         
   2 -11   4        391.13        386.47        11.57 o                         
   3 -11   4        424.12        407.76         9.49 o                         
   4 -11   4          9.92          8.27         4.81 o                         
   5 -11   4        179.51        167.34         7.93 o                         
   6 -11   4         35.15         32.07         2.76 o                         
   7 -11   4        248.08        219.05        13.23 o                         
  -7 -10   4         10.49         11.54         5.34 o                         
  -6 -10   4         49.30         54.19         6.44 o                         
  -5 -10   4          3.71          1.53         4.59 o                         
  -4 -10   4          0.63          3.53         4.54 o                         
  -3 -10   4        474.36        447.62        12.73 o                         
  -2 -10   4        134.36        109.48         7.02 o                         
  -1 -10   4        440.21        418.95        11.78 o                         
   0 -10   4         97.18         97.30         6.58 o                         
   1 -10   4        177.66        165.96         7.89 o                         
   2 -10   4         52.67         47.74         3.71 o                         
   3 -10   4        333.03        320.19         7.25 o                         
   4 -10   4        118.84        118.00         4.70 o                         
   5 -10   4        159.01        157.27         5.72 o                         
   6 -10   4        180.59        166.78        10.48 o                         
   7 -10   4        484.28        486.83        17.26 o                         
   8 -10   4         39.42         46.70         7.47 o                         
  -8  -9   4         65.64         87.55         7.54 o                         
  -7  -9   4         80.91         73.79         8.81 o                         
  -6  -9   4          1.10          6.94         4.53 o                         
  -5  -9   4        137.60        136.12        11.37 o                         
  -4  -9   4        725.94        746.04        16.14 o                         
  -3  -9   4         25.46         20.84         5.11 o                         
  -2  -9   4       1308.47       1269.43        18.45 o                         
  -1  -9   4          3.25          2.48         3.36 o                         
   0  -9   4         58.09         53.70         7.16 o                         
   1  -9   4        175.96        194.45         6.61 o                         
   2  -9   4         66.93         65.29         4.42 o                         
   3  -9   4         16.09         14.29         2.34 o                         
   4  -9   4         18.60         20.35         2.22 o                         
   5  -9   4         59.20         66.04         3.74 o                         
   6  -9   4        251.57        263.19        12.13 o                         
   7  -9   4         67.33         66.68         8.95 o                         
   8  -9   4          3.77          6.54         5.34 o                         
  -8  -8   4         24.61         44.65         5.71 o                         
  -7  -8   4         35.73         38.93         5.29 o                         
  -6  -8   4        108.98        116.83         8.13 o                         
  -5  -8   4        166.77        157.49         7.47 o                         
  -4  -8   4       2614.21       2585.54        36.43 o                         
  -3  -8   4         46.13         41.04         3.41 o                         
  -2  -8   4         71.43         78.13         3.98 o                         
  -1  -8   4         63.49         58.47         5.12 o                         
   0  -8   4        295.11        279.39         6.37 o                         
   1  -8   4         29.53         25.41         2.53 o                         
   2  -8   4        256.78        237.03         4.84 o                         
   3  -8   4        162.14        123.30         3.77 o                         
   4  -8   4          0.30          1.44         1.57 o                         
   5  -8   4        588.49        539.69         8.18 o                         
   6  -8   4        110.01        121.97         8.74 o                         
   7  -8   4        114.79        120.78         8.80 o                         
   8  -8   4          0.15          0.88         6.31 o                         
   9  -8   4          0.58          2.35         5.70 o                         
  -9  -7   4        283.26        305.82        14.41 o                         
  -8  -7   4          7.94          8.82         3.33 o                         
  -7  -7   4        283.49        284.37         8.77 o                         
  -6  -7   4        267.56        282.69         9.18 o                         
  -5  -7   4        485.56        507.99        11.27 o                         
  -4  -7   4        383.97        331.47         7.80 o                         
  -3  -7   4          2.75          5.06         2.19 o                         
  -2  -7   4        794.28        776.92        11.20 o                         
  -1  -7   4       1992.92       1977.95        24.49 o                         
   0  -7   4        316.92        297.28         6.86 o                         
   1  -7   4        388.13        403.69         5.93 o                         
   2  -7   4       1429.58       1387.42        13.70 o                         
   3  -7   4          2.74          0.32         1.62 o                         
   4  -7   4          5.27          2.98         1.33 o                         
   5  -7   4        513.19        520.80        11.65 o                         
   6  -7   4        116.52        108.86         6.08 o                         
   7  -7   4         55.58         51.15         6.28 o                         
   8  -7   4          8.16         13.32         3.75 o                         
   9  -7   4         84.72         88.76         6.67 o                         
  -9  -6   4          1.00          6.75         3.53 o                         
  -8  -6   4         55.63         52.51         4.38 o                         
  -7  -6   4        340.03        340.00         8.76 o                         
  -6  -6   4         30.99         30.27         3.57 o                         
  -5  -6   4        271.65        252.67         7.50 o                         
  -4  -6   4         89.90         82.08         3.36 o                         
  -3  -6   4          0.63         -1.63         1.49 o                         
  -2  -6   4          7.58         10.43         3.11 o                         
  -1  -6   4          0.21          1.18         1.67 o                         
   0  -6   4        504.52        574.46         9.26 o                         
   1  -6   4          1.29          0.52         1.51 o                         
   2  -6   4         25.24         33.17         2.21 o                         
   3  -6   4        180.89        215.65         3.77 o                         
   4  -6   4         15.53         10.83         1.40 o                         
   5  -6   4          6.85          7.67         2.92 o                         
   6  -6   4        115.04        120.90         5.89 o                         
   7  -6   4         23.41         30.10         3.85 o                         
   8  -6   4          7.70          7.10         3.25 o                         
   9  -6   4         54.00         47.95         6.59 o                         
  10  -6   4          2.73          8.30         3.87 o                         
 -10  -5   4         17.88         16.66         4.41 o                         
  -9  -5   4        549.80        542.11        20.93 o                         
  -8  -5   4        120.42        115.38         5.66 o                         
  -7  -5   4          0.03         -1.04         2.38 o                         
  -6  -5   4        286.10        278.39         7.19 o                         
  -5  -5   4         11.93         18.88         2.85 o                         
  -4  -5   4         64.80         64.63         3.14 o                         
  -3  -5   4       1393.44       1420.31        15.64 o                         
  -2  -5   4       3615.10       3469.46        34.22 o                         
  -1  -5   4        678.15        653.01         8.64 o                         
   0  -5   4        386.87        400.81         5.80 o                         
   1  -5   4       1106.14       1249.14        14.83 o                         
   2  -5   4        219.80        261.04         4.78 o                         
   3  -5   4          7.24          6.64         1.18 o                         
   4  -5   4          0.32          1.65         2.34 o                         
   5  -5   4        145.14        128.46         5.36 o                         
   6  -5   4         39.11         39.70         3.66 o                         
   7  -5   4         29.59         29.70         3.44 o                         
   8  -5   4          1.83          3.98         2.81 o                         
   9  -5   4          0.88         -0.57         2.77 o                         
  10  -5   4         83.49         88.36         9.46 o                         
 -10  -4   4          0.50         -1.32         2.82 o                         
  -9  -4   4        140.17        139.23         6.74 o                         
  -8  -4   4        274.23        259.42         8.33 o                         
  -7  -4   4         12.13         14.20         2.50 o                         
  -6  -4   4        149.89        128.20         4.76 o                         
  -5  -4   4        308.80        329.72         6.06 o                         
  -4  -4   4         12.01          9.07         1.80 o                         
  -3  -4   4          0.65          1.60         0.87 o                         
  -2  -4   4        499.05        485.90         7.49 o                         
  -1  -4   4       1027.70       1077.86        13.47 o                         
   0  -4   4         63.56         63.89         2.10 o                         
   1  -4   4       1343.05       1345.14        12.14 o                         
   2  -4   4        633.05        765.40         7.64 o                         
   3  -4   4       4316.20       4562.31        39.99 o                         
   4  -4   4        207.41        244.91         6.17 o                         
   5  -4   4         15.39          7.98         2.27 o                         
   6  -4   4         59.73         60.03         3.77 o                         
   7  -4   4        287.49        296.30         9.15 o                         
   8  -4   4        241.97        226.35         6.84 o                         
   9  -4   4         21.65         24.80         3.29 o                         
  10  -4   4         76.94        105.56         5.50 o                         
 -10  -3   4          0.01         -1.27         2.66 o                         
  -9  -3   4        443.63        428.76        13.02 o                         
  -8  -3   4        199.21        167.00         5.09 o                         
  -7  -3   4         93.76         82.80         2.94 o                         
  -6  -3   4         22.31         17.97         1.79 o                         
  -5  -3   4         46.24         62.47         2.37 o                         
  -4  -3   4       2235.47       2323.05        23.11 o                         
  -3  -3   4        417.18        427.74         4.54 o                         
  -2  -3   4        471.86        433.13         4.84 o                         
  -1  -3   4       1194.78       1181.00        11.49 o                         
   0  -3   4       1192.37       1146.59         9.62 o                         
   1  -3   4        859.80        858.37         7.56 o                         
   2  -3   4         15.60         16.19         1.12 o                         
   3  -3   4       7171.75       7962.53        83.08 o                         
   4  -3   4        377.63        383.20         5.94 o                         
   5  -3   4         65.41         65.42         2.17 o                         
   6  -3   4        136.53        144.28         2.83 o                         
   7  -3   4        270.80        284.26         6.51 o                         
   8  -3   4        114.41         96.27         4.31 o                         
   9  -3   4          7.93          4.68         2.40 o                         
  10  -3   4         18.50         16.95         4.83 o                         
 -10  -2   4         87.36         95.62         5.11 o                         
  -9  -2   4         19.89         21.08         2.85 o                         
  -8  -2   4        329.39        352.26         6.48 o                         
  -7  -2   4         89.20         88.10         5.14 o                         
  -6  -2   4         56.94         56.81         1.81 o                         
  -5  -2   4         33.99         26.34         1.31 o                         
  -4  -2   4         55.44         86.20         2.13 o                         
  -3  -2   4       1101.61       1232.33        10.10 o                         
  -2  -2   4        361.64        402.44         3.74 o                         
  -1  -2   4       1387.31       1404.17        14.58 o                         
   0  -2   4        467.35        505.31         4.84 o                         
   1  -2   4       5650.77       5667.02        37.36 o                         
   2  -2   4        287.81        241.55         2.78 o                         
   3  -2   4       2152.75       2210.50        19.79 o                         
   4  -2   4        145.31        180.87         4.08 o                         
   5  -2   4          3.77          9.73         1.34 o                         
   6  -2   4          7.30          9.72         1.37 o                         
   7  -2   4        652.66        639.68         8.62 o                         
   8  -2   4         43.32         37.99         2.45 o                         
   9  -2   4         60.82         58.80         3.11 o                         
  10  -2   4          0.17         -0.27         1.64 o                         
 -11  -1   4         46.41         48.65         3.79 o                         
 -10  -1   4        451.87        447.12         9.47 o                         
  -9  -1   4         21.87         18.57         3.01 o                         
  -8  -1   4          9.37         14.08         1.89 o                         
  -7  -1   4         37.64         42.66         2.36 o                         
  -6  -1   4        371.90        347.67         5.58 o                         
  -5  -1   4       1068.85       1073.98        13.00 o                         
  -4  -1   4         67.74         79.33         2.13 o                         
  -3  -1   4        414.62        382.97         3.60 o                         
  -2  -1   4       4674.79       4923.51        32.17 o                         
  -1  -1   4        114.23        138.90         2.37 o                         
   0  -1   4       4075.01       3823.74        25.52 o                         
   1  -1   4       5799.40       5768.44        36.38 o                         
   2  -1   4       5828.32       5863.32        46.64 o                         
   3  -1   4       3035.26       3206.67        31.29 o                         
   4  -1   4       1068.07       1195.27        21.96 o                         
   5  -1   4        629.02        583.02        13.25 o                         
   6  -1   4         71.41         65.93         8.24 o                         
   7  -1   4        597.93        524.78        19.84 o                         
   8  -1   4          0.28          1.42         2.44 o                         
   9  -1   4          0.09         -1.42         2.44 o                         
 -11   0   4         28.43         30.22         5.16 o                         
 -10   0   4        329.05        315.31         7.67 o                         
  -9   0   4         79.29         78.70         3.30 o                         
  -8   0   4        985.07        934.24        12.41 o                         
  -7   0   4         14.38         16.71         1.83 o                         
  -6   0   4          1.15          5.80         2.55 o                         
  -5   0   4        535.82        548.67         7.55 o                         
  -4   0   4       1003.05       1149.09        10.71 o                         
  -3   0   4        239.65        303.37         3.36 o                         
  -2   0   4        238.13        171.83         2.16 o                         
  -1   0   4       5420.90       5203.00        31.79 o                         
   0   0   4       6488.60       6378.59        36.75 o                         
   1   0   4      18160.26      17706.20       116.93 o                         
   2   0   4        965.70        937.25         9.29 o                         
   3   0   4          0.04          2.09         0.92 o                         
   4   0   4        133.18        137.84         5.60 o                         
   5   0   4          7.84          5.37         1.85 o                         
   6   0   4         18.27         25.42         4.98 o                         
   7   0   4         26.38         21.98         6.21 o                         
   8   0   4          7.45          7.39         2.24 o                         
 -11   1   4        110.09        122.32         5.76 o                         
 -10   1   4        564.43        542.09        10.95 o                         
  -9   1   4        222.06        221.18         6.36 o                         
  -8   1   4        376.99        359.65         6.56 o                         
  -7   1   4        139.04        129.01         3.32 o                         
  -6   1   4          4.03          6.31         1.34 o                         
  -5   1   4        248.91        310.21         3.82 o                         
  -4   1   4        101.39         96.43         2.04 o                         
  -3   1   4       1759.28       1961.93        13.70 o                         
  -2   1   4        598.10        655.83         4.64 o                         
  -1   1   4      13918.78      13735.47        86.12 o                         
   0   1   4          1.24         -0.90         0.87 o                         
   1   1   4        145.52        162.44         2.23 o                         
   2   1   4        204.72        202.40         3.62 o                         
   3   1   4        120.58         82.05         2.36 o                         
   4   1   4        548.95        539.51         7.06 o                         
   5   1   4         90.68        100.17         2.43 o                         
   6   1   4          4.13         10.19         2.57 o                         
   7   1   4        176.74        167.49         5.97 o                         
   8   1   4         65.18         62.49         4.04 o                         
   9   1   4         11.37          9.16         3.05 o                         
  10   1   4          1.33          3.46         2.65 o                         
 -11   2   4         69.84         89.99         7.01 o                         
 -10   2   4        752.70        780.82        20.56 o                         
  -9   2   4         41.38         42.23         3.59 o                         
  -8   2   4         10.95          8.76         1.82 o                         
  -7   2   4        369.22        348.32         5.28 o                         
  -6   2   4         87.37         81.96         2.69 o                         
  -5   2   4          3.10          1.70         1.30 o                         
  -4   2   4        188.21        232.59         3.57 o                         
  -3   2   4       2746.26       2958.90        20.21 o                         
  -2   2   4         92.55         89.50         1.84 o                         
  -1   2   4        820.48        923.49         9.60 o                         
   0   2   4        983.99       1005.38         7.82 o                         
   1   2   4         19.81         12.24         1.28 o                         
   2   2   4        106.46         77.90         2.42 o                         
   3   2   4         23.89         29.86         2.34 o                         
   4   2   4        508.04        548.82         7.82 o                         
   5   2   4         42.22         40.15         2.47 o                         
   6   2   4        111.91        106.37         3.48 o                         
   7   2   4          1.97          0.12         1.82 o                         
   8   2   4          4.75          4.71         2.00 o                         
   9   2   4          0.28         -0.22         1.87 o                         
  10   2   4        109.03        124.24         4.54 o                         
 -11   3   4         33.25         30.46         4.40 o                         
 -10   3   4         48.89         58.49         4.61 o                         
  -9   3   4         95.90         98.60         5.26 o                         
  -8   3   4        199.96        199.99         5.47 o                         
  -7   3   4        155.23        138.96         4.17 o                         
  -6   3   4        106.76        100.15         4.19 o                         
  -5   3   4         87.70         90.26         3.86 o                         
  -4   3   4         77.21         83.54         1.98 o                         
  -3   3   4        692.91        702.45         6.58 o                         
  -2   3   4        160.03        179.48         2.65 o                         
  -1   3   4        676.56        766.02         6.96 o                         
   0   3   4          6.79         14.25         1.39 o                         
   1   3   4         36.06         57.50         2.31 o                         
   2   3   4        333.33        343.04         5.46 o                         
   3   3   4       1190.66       1265.85        16.88 o                         
   4   3   4         37.48         37.36         2.58 o                         
   5   3   4         10.09          5.06         1.72 o                         
   6   3   4          4.87          9.87         1.94 o                         
   7   3   4         11.04          8.09         4.14 o                         
   8   3   4         62.20         61.93         3.30 o                         
   9   3   4         19.87         22.35         3.13 o                         
  10   3   4          1.78         -2.90         2.95 o                         
 -10   4   4        123.13        133.39         6.81 o                         
  -9   4   4          8.88          0.99         4.36 o                         
  -8   4   4         25.43         23.65         2.99 o                         
  -7   4   4        106.98        107.17         4.60 o                         
  -6   4   4        131.25        117.26         3.66 o                         
  -5   4   4         97.75        103.99         3.13 o                         
  -4   4   4        185.58        183.19         2.88 o                         
  -3   4   4          0.85          5.71         1.22 o                         
  -2   4   4        133.66        171.20         2.96 o                         
  -1   4   4       1361.16       1451.36        12.79 o                         
   0   4   4        199.97        238.26         3.86 o                         
   1   4   4         15.84         28.04         2.35 o                         
   2   4   4        257.06        274.76         5.34 o                         
   3   4   4       1422.32       1531.59        16.96 o                         
   4   4   4         10.92         10.52         2.40 o                         
   5   4   4         66.42         75.31         5.08 o                         
   6   4   4         92.72         80.44         3.85 o                         
   7   4   4         12.46         20.27         2.41 o                         
   8   4   4        179.47        195.25         5.89 o                         
   9   4   4         55.17         52.20         3.73 o                         
 -10   5   4         44.05         54.31         5.23 o                         
  -9   5   4          1.34          4.86         2.92 o                         
  -8   5   4        727.75        718.41        12.89 o                         
  -7   5   4        165.91        150.80         5.78 o                         
  -6   5   4          4.10          1.28         3.08 o                         
  -5   5   4         73.94         68.91         2.15 o                         
  -4   5   4         11.72          8.09         1.33 o                         
  -3   5   4       3411.79       3395.83        28.82 o                         
  -2   5   4         60.37         81.34         2.84 o                         
  -1   5   4       2085.52       2194.81        25.88 o                         
   0   5   4        376.70        369.31         5.48 o                         
   1   5   4        150.75        164.01         4.59 o                         
   2   5   4         10.27          7.16         2.12 o                         
   3   5   4        636.56        654.11         9.47 o                         
   4   5   4        289.16        274.94         6.27 o                         
   5   5   4          5.14          3.30         2.26 o                         
   6   5   4        127.22        129.60         4.61 o                         
   7   5   4         28.08         31.38         3.00 o                         
   8   5   4        112.94        118.48         5.40 o                         
   9   5   4          0.74          2.34         3.46 o                         
 -10   6   4          0.59          3.85         8.14 o                         
  -9   6   4         90.74         99.11         6.58 o                         
  -8   6   4        175.91        167.82         6.62 o                         
  -7   6   4        152.24        171.29         6.44 o                         
  -6   6   4          2.41          2.22         2.80 o                         
  -5   6   4        284.19        282.58         4.08 o                         
  -4   6   4          0.44          4.32         1.64 o                         
  -3   6   4        208.43        226.58         4.93 o                         
  -2   6   4         93.09         76.08         2.98 o                         
  -1   6   4        187.83        175.46         4.15 o                         
   0   6   4        657.28        644.46         8.11 o                         
   1   6   4         35.17         53.84         3.98 o                         
   2   6   4          1.95          7.26         2.47 o                         
   3   6   4          1.38         -0.06         2.35 o                         
   4   6   4        136.88        135.66         6.57 o                         
   5   6   4          6.32         -0.58         2.45 o                         
   6   6   4          8.06          0.53         2.54 o                         
   7   6   4         91.74        112.17         5.06 o                         
   8   6   4         11.31         17.19         3.61 o                         
  -9   7   4        364.14        371.64        12.30 o                         
  -8   7   4         93.27         94.57         6.75 o                         
  -7   7   4          9.08          8.67         5.10 o                         
  -6   7   4         26.19         27.76         2.37 o                         
  -5   7   4        458.70        420.60         6.13 o                         
  -4   7   4        217.32        195.47         4.57 o                         
  -3   7   4        721.46        724.18         9.82 o                         
  -2   7   4        510.35        548.37         8.28 o                         
  -1   7   4          5.19         10.66         2.16 o                         
   0   7   4         11.99         15.98         2.73 o                         
   1   7   4         24.38         29.40         3.16 o                         
   2   7   4        220.26        231.59         6.36 o                         
   3   7   4          0.17         -0.96         2.71 o                         
   4   7   4          4.68          6.31         3.15 o                         
   5   7   4          0.81         -1.30         2.66 o                         
   6   7   4          1.59          0.37         2.88 o                         
   7   7   4        138.55        158.73         6.97 o                         
   8   7   4        490.59        504.44        25.13 o                         
  -9   8   4        976.78       1091.39        28.48 o                         
  -8   8   4         11.55          8.11         5.56 o                         
  -7   8   4        349.80        361.40        14.56 o                         
  -6   8   4         14.17         13.45         2.52 o                         
  -5   8   4         89.23         83.85         3.50 o                         
  -4   8   4        177.56        169.59         5.34 o                         
  -3   8   4        167.68        165.76         6.49 o                         
  -2   8   4        473.15        452.05         9.80 o                         
  -1   8   4        671.00        647.58        13.80 o                         
   0   8   4         20.70          9.74         3.53 o                         
   1   8   4         21.82         24.18         3.88 o                         
   2   8   4         68.90         72.64         7.37 o                         
   3   8   4        201.82        194.66         7.66 o                         
   4   8   4         75.59         66.11         5.10 o                         
   5   8   4          8.01          1.08         3.48 o                         
   6   8   4          4.11          0.81         3.74 o                         
   7   8   4        106.84        112.61         7.89 o                         
  -8   9   4          0.17         -2.42         5.34 o                         
  -7   9   4          0.26         -5.09         5.18 o                         
  -6   9   4        100.70         98.86         7.64 o                         
  -5   9   4        172.95        166.49         6.79 o                         
  -4   9   4         38.06         41.28         3.94 o                         
  -3   9   4        814.76        798.71        13.91 o                         
  -2   9   4        354.21        322.28        16.74 o                         
  -1   9   4        101.02         96.83         8.95 o                         
   0   9   4          0.08          0.01         7.73 o                         
   1   9   4         33.14         37.27         5.39 o                         
   2   9   4         32.83         24.11         4.32 o                         
   3   9   4         48.04         43.24         4.95 o                         
   4   9   4         90.73         84.68         6.15 o                         
   5   9   4         12.72         16.21         5.64 o                         
   6   9   4          4.11          1.58         4.75 o                         
   7   9   4          1.95          3.16         5.19 o                         
  -8  10   4         53.07         65.01         9.97 o                         
  -7  10   4         16.72         16.82         6.60 o                         
  -6  10   4          0.19          1.47         3.57 o                         
  -5  10   4        141.04        145.88         9.50 o                         
  -4  10   4        101.25         96.78         6.25 o                         
  -3  10   4         30.11         49.67         5.32 o                         
  -2  10   4          4.49          9.87         5.17 o                         
  -1  10   4        231.52        250.32        12.41 o                         
   0  10   4         83.24         89.29         8.65 o                         
   1  10   4         11.32          7.07         5.62 o                         
   2  10   4         73.46         81.69         9.19 o                         
   3  10   4        281.28        227.09        10.43 o                         
   4  10   4         46.22         36.53         6.03 o                         
   5  10   4         27.62         28.94         6.18 o                         
   6  10   4         31.46         39.13         6.73 o                         
  -7  11   4         59.10         70.34         4.01 o                         
  -6  11   4          3.48          0.60         4.74 o                         
  -5  11   4         52.72         43.04         7.07 o                         
  -4  11   4         23.54         34.24         4.95 o                         
  -3  11   4          0.28          2.15         5.02 o                         
  -2  11   4          8.41          3.64         5.36 o                         
  -1  11   4         92.06         93.70         9.13 o                         
   0  11   4          0.84          2.14         5.71 o                         
   1  11   4         25.88         27.50         7.56 o                         
   2  11   4          0.13         -4.15         6.26 o                         
   3  11   4        151.03        153.13        12.46 o                         
   4  11   4          9.52          7.87         7.72 o                         
   5  11   4          3.08         -7.64         8.04 o                         
  -6  12   4          0.75         -1.00         5.15 o                         
  -5  12   4         16.65         13.36         6.21 o                         
  -4  12   4         22.51         27.18         5.88 o                         
  -3  12   4          8.38         14.06         4.93 o                         
  -2  12   4         37.14         32.49         5.93 o                         
  -1  12   4          6.68          6.42         6.25 o                         
   0  12   4          9.15         22.10         9.56 o                         
   1  12   4        137.62        126.45        11.44 o                         
   2  12   4         53.00         63.47        11.19 o                         
   3  12   4        118.31        169.20        21.47 o                         
  -4  13   4         40.51         30.32         9.97 o                         
  -3  13   4         45.74         45.11         6.59 o                         
  -2  13   4         76.63        100.39         8.46 o                         
  -1  13   4          9.83         24.55         7.53 o                         
   0  13   4         13.31         12.57         7.68 o                         
   1  13   4          0.03          9.11         7.87 o                         
  -2 -14   5         16.72         22.00         8.41 o                         
  -1 -14   5        175.65        183.54        19.02 o                         
   0 -14   5          0.89         -0.90         6.63 o                         
   1 -14   5         14.48         22.11         7.32 o                         
   2 -14   5         46.39         46.69        23.40 o                         
   3 -14   5          1.83          0.61         8.14 o                         
  -4 -13   5        113.19        116.16        12.51 o                         
  -3 -13   5        269.11        307.92        16.96 o                         
  -2 -13   5          0.31          1.16         6.75 o                         
  -1 -13   5        116.15        112.88        17.29 o                         
   0 -13   5        182.90        193.35        11.30 o                         
   1 -13   5         11.93         12.17         7.97 o                         
   2 -13   5          3.38         -1.50         7.45 o                         
   3 -13   5          0.08         -0.25         4.79 o                         
   4 -13   5        882.83        917.83        32.15 o                         
   5 -13   5          0.03         -4.85         4.78 o                         
  -5 -12   5         10.70         19.87        10.78 o                         
  -4 -12   5        130.32        131.24        11.72 o                         
  -3 -12   5        140.40        125.50        11.18 o                         
  -2 -12   5         28.17         28.60         8.85 o                         
  -1 -12   5         23.47         39.72        14.04 o                         
   0 -12   5          5.57         13.27         8.24 o                         
   1 -12   5         18.74         18.41         4.06 o                         
   2 -12   5        106.42        112.50         6.17 o                         
   3 -12   5         42.91         41.82         4.99 o                         
   4 -12   5          5.27          5.32         4.92 o                         
   5 -12   5         83.41         78.86        11.50 o                         
   6 -12   5         22.71         20.51         3.02 o                         
  -6 -11   5         21.27         17.55         6.02 o                         
  -5 -11   5         13.89         15.56         5.42 o                         
  -4 -11   5        310.40        311.17        11.94 o                         
  -3 -11   5        274.97        275.57        14.35 o                         
  -2 -11   5         73.28         53.91         7.58 o                         
  -1 -11   5         22.08         19.12         5.33 o                         
   0 -11   5        330.37        302.84        10.47 o                         
   1 -11   5        107.80         93.38         5.44 o                         
   2 -11   5        446.36        435.47         9.86 o                         
   3 -11   5        259.45        275.32         8.55 o                         
   4 -11   5         14.69         21.98         5.27 o                         
   5 -11   5         90.50         87.00         7.27 o                         
   6 -11   5         13.16         10.09         2.07 o                         
   7 -11   5        229.05        215.84        31.54 o                         
  -7 -10   5         10.05         12.18         5.71 o                         
  -6 -10   5          3.49          7.77         4.84 o                         
  -5 -10   5          6.06          6.40         5.20 o                         
  -4 -10   5          0.01         -0.55         4.15 o                         
  -3 -10   5        603.08        571.65        14.34 o                         
  -2 -10   5        382.54        373.09         9.85 o                         
  -1 -10   5         54.10         58.53         5.78 o                         
   0 -10   5         75.37         94.48         6.50 o                         
   1 -10   5          8.98         12.67         3.25 o                         
   2 -10   5        392.92        372.43         9.27 o                         
   3 -10   5         14.20         19.92         2.96 o                         
   4 -10   5         19.48         22.77         3.18 o                         
   5 -10   5        329.81        314.99         7.59 o                         
   6 -10   5         90.89         93.86         8.54 o                         
   7 -10   5         17.89         21.08         6.21 o                         
   8 -10   5         34.80         46.76         7.81 o                         
  -8  -9   5         19.77         31.61         5.84 o                         
  -7  -9   5          0.10          0.38         4.65 o                         
  -6  -9   5         14.61         15.83         5.32 o                         
  -5  -9   5        211.97        228.17        12.61 o                         
  -4  -9   5         22.81         23.65         5.32 o                         
  -3  -9   5        354.59        350.66        21.06 o                         
  -2  -9   5        151.91        148.71         6.19 o                         
  -1  -9   5          7.01          9.89         3.70 o                         
   0  -9   5        127.95        115.41         7.59 o                         
   1  -9   5         10.77         14.62         2.72 o                         
   2  -9   5         57.06         45.69         3.41 o                         
   3  -9   5        215.02        203.17         5.07 o                         
   4  -9   5          6.16          6.89         1.88 o                         
   5  -9   5         46.66         42.74         3.15 o                         
   6  -9   5         80.04         67.93         7.21 o                         
   7  -9   5         99.55        101.93        10.07 o                         
   8  -9   5        163.42        143.28        13.94 o                         
  -8  -8   5         46.71         50.60         5.99 o                         
  -7  -8   5        126.02        133.58        14.24 o                         
  -6  -8   5        156.45        146.93         8.84 o                         
  -5  -8   5        124.90        133.45         8.63 o                         
  -4  -8   5        132.53        122.84         7.54 o                         
  -3  -8   5        524.42        491.71         8.74 o                         
  -2  -8   5        405.21        394.32         7.70 o                         
  -1  -8   5         19.22         21.34         2.77 o                         
   0  -8   5        130.36        105.54         4.78 o                         
   1  -8   5         72.84         77.21         4.25 o                         
   2  -8   5         11.29          9.88         2.00 o                         
   3  -8   5         13.90         14.11         2.06 o                         
   4  -8   5        184.35        184.13         4.11 o                         
   5  -8   5         90.76         91.74         5.93 o                         
   6  -8   5        367.05        310.08        18.52 o                         
   7  -8   5          6.82         13.43         7.94 o                         
   8  -8   5          0.01         -3.56         5.80 o                         
   9  -8   5        115.00        137.48        10.21 o                         
  -9  -7   5        367.27        397.04        38.05 o                         
  -8  -7   5         97.80        105.67         8.84 o                         
  -7  -7   5         63.58         64.06         7.62 o                         
  -6  -7   5         66.83         69.24         4.88 o                         
  -5  -7   5        463.46        449.71        12.02 o                         
  -4  -7   5        945.09        923.63        11.62 o                         
  -3  -7   5          0.93         -0.18         1.72 o                         
  -2  -7   5          0.43          2.79         2.49 o                         
  -1  -7   5        283.42        267.73         5.90 o                         
   0  -7   5        557.86        595.83        10.04 o                         
   1  -7   5        182.92        165.60         4.15 o                         
   2  -7   5        668.52        636.66         8.38 o                         
   3  -7   5         74.92         85.61         3.27 o                         
   4  -7   5        191.06        190.51         3.46 o                         
   5  -7   5         10.86         13.48         3.40 o                         
   6  -7   5        239.01        239.33         8.31 o                         
   7  -7   5        114.05        116.79         6.58 o                         
   8  -7   5        101.68         98.93         7.68 o                         
   9  -7   5         40.98         60.02        13.63 o                         
  -9  -6   5        129.16        146.14        12.11 o                         
  -8  -6   5         19.82         21.01         3.59 o                         
  -7  -6   5          1.53          0.32         2.78 o                         
  -6  -6   5          2.87          3.29         2.81 o                         
  -5  -6   5       1014.61        968.90        21.15 o                         
  -4  -6   5        253.66        262.27         5.51 o                         
  -3  -6   5         11.16         14.45         1.80 o                         
  -2  -6   5       1001.90       1093.78        13.26 o                         
  -1  -6   5          0.08          0.53         1.64 o                         
   0  -6   5          4.23          1.78         1.79 o                         
   1  -6   5        433.06        468.58         6.53 o                         
   2  -6   5        904.94        924.70        10.39 o                         
   3  -6   5        219.91        226.52         3.86 o                         
   4  -6   5          0.41          5.06         1.25 o                         
   5  -6   5         14.53         13.40         3.12 o                         
   6  -6   5        684.86        630.13        12.81 o                         
   7  -6   5        127.11        125.71         6.33 o                         
   8  -6   5         19.60         29.16         4.11 o                         
   9  -6   5         66.96         75.50         5.64 o                         
 -10  -5   5          6.17          3.95         4.19 o                         
  -9  -5   5         77.36         79.92         6.02 o                         
  -8  -5   5        107.23        113.66         5.36 o                         
  -7  -5   5         87.50         78.49         4.50 o                         
  -6  -5   5        506.43        475.90         9.73 o                         
  -5  -5   5       1076.58       1146.81        18.20 o                         
  -4  -5   5       1531.83       1547.37        16.87 o                         
  -3  -5   5          7.02          3.00         1.24 o                         
  -2  -5   5        279.02        352.50         5.13 o                         
  -1  -5   5         44.65         43.44         5.00 o                         
   0  -5   5         11.86         23.91         1.59 o                         
   1  -5   5        928.12        870.64         9.56 o                         
   2  -5   5       1126.03       1251.21        12.73 o                         
   3  -5   5        334.78        376.11         5.09 o                         
   4  -5   5          9.85         12.07         2.66 o                         
   5  -5   5         33.62         31.02         3.37 o                         
   6  -5   5         72.48         74.89         4.56 o                         
   7  -5   5         24.36         27.58         3.56 o                         
   8  -5   5          0.13         -3.25         3.93 o                         
   9  -5   5         14.49         16.35         3.49 o                         
  10  -5   5        141.63        179.31        11.33 o                         
 -10  -4   5         50.70         42.63         4.88 o                         
  -9  -4   5          1.96          5.36         3.22 o                         
  -8  -4   5         29.50         37.47         3.25 o                         
  -7  -4   5          0.02          4.07         1.97 o                         
  -6  -4   5          0.81          2.13         1.94 o                         
  -5  -4   5          0.39          1.79         1.77 o                         
  -4  -4   5       1177.24       1270.72        13.04 o                         
  -3  -4   5        725.99        758.72         7.64 o                         
  -2  -4   5        963.59       1019.83        10.45 o                         
  -1  -4   5        431.95        394.56         5.47 o                         
   0  -4   5          3.59          3.37         0.99 o                         
   1  -4   5         94.45         77.50         3.05 o                         
   2  -4   5       1989.11       2095.31        17.99 o                         
   3  -4   5         11.14         21.10         1.35 o                         
   4  -4   5        264.76        275.28         6.70 o                         
   5  -4   5        216.41        227.82         7.59 o                         
   6  -4   5        355.49        321.69         7.72 o                         
   7  -4   5        283.37        296.03         7.58 o                         
   8  -4   5        368.69        351.22         8.57 o                         
   9  -4   5         18.52         14.70         4.57 o                         
  10  -4   5         14.57         25.14         3.55 o                         
 -10  -3   5          1.34          0.04         2.87 o                         
  -9  -3   5        259.95        249.89         8.20 o                         
  -8  -3   5        603.20        640.93        11.96 o                         
  -7  -3   5        359.07        358.64         5.93 o                         
  -6  -3   5        107.99        119.59         3.49 o                         
  -5  -3   5        330.77        308.96         5.10 o                         
  -4  -3   5       1085.39       1114.28        11.24 o                         
  -3  -3   5        952.24       1043.11         7.85 o                         
  -2  -3   5          6.54          5.19         1.00 o                         
  -1  -3   5       1732.72       1798.70        19.35 o                         
   0  -3   5       1326.64       1278.29        10.64 o                         
   1  -3   5          5.22         16.94         1.20 o                         
   2  -3   5       4437.98       4673.11        35.23 o                         
   3  -3   5         31.15         31.44         2.88 o                         
   4  -3   5        134.22        111.98         3.44 o                         
   5  -3   5        383.34        387.07         6.24 o                         
   6  -3   5        942.33        912.32        14.38 o                         
   7  -3   5        304.34        294.76         6.83 o                         
   8  -3   5          5.48          6.03         3.58 o                         
   9  -3   5         45.00         45.31         3.77 o                         
  10  -3   5          4.13         10.82         2.43 o                         
 -10  -2   5         11.01         10.10         2.82 o                         
  -9  -2   5         38.96         32.17         3.19 o                         
  -8  -2   5        104.32        101.43         4.73 o                         
  -7  -2   5         21.30         14.71         1.77 o                         
  -6  -2   5         74.56         67.98         2.22 o                         
  -5  -2   5          0.00          3.78         1.19 o                         
  -4  -2   5       4632.25       4835.77        44.18 o                         
  -3  -2   5        526.54        535.94         5.26 o                         
  -2  -2   5       2816.54       2755.40        18.82 o                         
  -1  -2   5         16.86         10.97         1.33 o                         
   0  -2   5        793.75        854.84         8.03 o                         
   1  -2   5       2441.69       2553.47        18.57 o                         
   2  -2   5       1001.81        985.72         7.89 o                         
   3  -2   5       1706.05       1705.40        15.80 o                         
   4  -2   5        120.80        118.10         3.08 o                         
   5  -2   5        308.88        329.67         5.45 o                         
   6  -2   5       1031.82       1003.88        12.72 o                         
   7  -2   5        319.03        286.16         6.46 o                         
   8  -2   5         38.39         39.22         2.58 o                         
   9  -2   5          7.88          7.86         1.91 o                         
  10  -2   5          0.07          0.01         1.78 o                         
 -11  -1   5          2.45         -1.87         2.65 o                         
 -10  -1   5          0.04         -3.58         2.39 o                         
  -9  -1   5         53.33         41.93         3.46 o                         
  -8  -1   5        566.57        505.52         8.21 o                         
  -7  -1   5          4.94          4.26         1.46 o                         
  -6  -1   5         80.81         67.64         2.05 o                         
  -5  -1   5         65.00         65.96         1.99 o                         
  -4  -1   5       2678.55       3032.71        24.66 o                         
  -3  -1   5       1416.15       1336.52        10.13 o                         
  -2  -1   5         83.77         66.34         1.46 o                         
  -1  -1   5        112.08        100.46         2.11 o                         
   0  -1   5       2212.02       2193.94        19.26 o                         
   1  -1   5        690.70        727.71         5.73 o                         
   2  -1   5       6263.34       6619.57        49.21 o                         
   3  -1   5       2742.92       2900.54        25.50 o                         
   4  -1   5        481.25        489.34         6.51 o                         
   5  -1   5        202.17        203.67         3.61 o                         
   6  -1   5        284.52        300.44         4.61 o                         
   7  -1   5          0.12         -0.55         1.88 o                         
   8  -1   5         62.81         62.48         2.54 o                         
   9  -1   5         56.14         55.57         2.46 o                         
  10  -1   5         19.40         18.99         2.37 o                         
 -11   0   5        132.93        123.67         5.90 o                         
 -10   0   5          4.28          2.20         2.72 o                         
  -9   0   5         81.24         75.86         4.24 o                         
  -8   0   5         34.03         43.44         2.75 o                         
  -7   0   5        103.22         89.18         3.17 o                         
  -6   0   5        442.11        455.38         5.46 o                         
  -5   0   5          0.98          1.61         1.17 o                         
  -4   0   5       2930.85       2942.53        23.97 o                         
  -3   0   5        100.43         77.68         1.78 o                         
  -2   0   5         61.07         59.37         1.58 o                         
  -1   0   5        109.34        108.76         2.12 o                         
   0   0   5        622.22        570.60         4.48 o                         
   1   0   5        446.27        394.70         3.64 o                         
   2   0   5         43.14         56.22         1.83 o                         
   3   0   5       1289.54       1321.40        13.84 o                         
   4   0   5          7.16          2.98         1.19 o                         
   5   0   5        748.92        696.51         8.73 o                         
   6   0   5         90.71         75.20         3.75 o                         
   7   0   5          0.00          1.23         1.54 o                         
   8   0   5        358.77        341.55         7.09 o                         
   9   0   5        101.33        106.39         4.08 o                         
 -11   1   5          0.94         -2.35         2.68 o                         
 -10   1   5          0.00          2.05         2.57 o                         
  -9   1   5        506.09        488.56        10.22 o                         
  -8   1   5         46.94         46.84         2.48 o                         
  -7   1   5        208.17        188.96         4.13 o                         
  -6   1   5         90.34         95.43         3.05 o                         
  -5   1   5        665.15        697.73         7.88 o                         
  -4   1   5         20.03         28.16         1.44 o                         
  -3   1   5         28.00         13.54         0.91 o                         
  -2   1   5        711.91        844.71         6.45 o                         
  -1   1   5          2.14          1.86         0.93 o                         
   0   1   5        918.59       1027.55         7.60 o                         
   1   1   5          1.18          4.98         1.17 o                         
   2   1   5       1618.71       1686.99        15.85 o                         
   3   1   5        150.69        205.63         3.87 o                         
   4   1   5          5.71          2.45         1.73 o                         
   5   1   5         17.84         26.94         1.87 o                         
   6   1   5        321.34        313.34         5.28 o                         
   7   1   5          0.07          0.26         1.49 o                         
   8   1   5         47.31         41.41         3.26 o                         
   9   1   5          0.36         -2.21         3.08 o                         
  10   1   5          0.88          1.34         1.80 o                         
 -11   2   5        406.60        435.66        10.81 o                         
 -10   2   5         27.09         33.43         3.91 o                         
  -9   2   5         10.97         17.95         3.05 o                         
  -8   2   5        227.97        226.54         6.05 o                         
  -7   2   5         17.63         25.48         2.22 o                         
  -6   2   5        629.81        669.00         8.13 o                         
  -5   2   5          2.03         -0.35         1.41 o                         
  -4   2   5       4336.08       4623.76        33.15 o                         
  -3   2   5        366.34        386.38         4.19 o                         
  -2   2   5        105.96        146.48         2.38 o                         
  -1   2   5        140.01        130.12         2.48 o                         
   0   2   5       1032.94       1140.94         8.91 o                         
   1   2   5         45.06         22.39         1.62 o                         
   2   2   5        153.12        148.23         3.55 o                         
   3   2   5        247.23        262.53         4.46 o                         
   4   2   5        646.23        630.14         9.00 o                         
   5   2   5        121.66        115.76         3.78 o                         
   6   2   5         21.70         13.64         2.50 o                         
   7   2   5         34.41         32.01         2.44 o                         
   8   2   5         50.72         50.05         2.88 o                         
   9   2   5         13.29          6.22         2.56 o                         
  10   2   5         11.21         13.91         3.28 o                         
 -10   3   5         54.43         63.89         9.06 o                         
  -9   3   5          1.15         -3.36         2.70 o                         
  -8   3   5          0.89          2.81         2.57 o                         
  -7   3   5        535.00        506.98         7.92 o                         
  -6   3   5          4.12          2.11         1.73 o                         
  -5   3   5         21.76         26.77         1.93 o                         
  -4   3   5        329.18        344.99         3.43 o                         
  -3   3   5       1684.17       1771.63        13.19 o                         
  -2   3   5       1285.73       1257.90         9.45 o                         
  -1   3   5         80.17         80.86         2.27 o                         
   0   3   5        104.01         99.44         3.07 o                         
   1   3   5        111.75         80.74         3.41 o                         
   2   3   5        123.44        134.39         3.79 o                         
   3   3   5        290.72        259.40         4.91 o                         
   4   3   5        140.71        155.68         4.02 o                         
   5   3   5         99.11        115.44         3.71 o                         
   6   3   5          7.07          7.01         1.92 o                         
   7   3   5         25.36         23.59         2.58 o                         
   8   3   5          3.48          3.91         2.32 o                         
   9   3   5          3.51          0.06         2.42 o                         
 -10   4   5         16.82         22.57         4.04 o                         
  -9   4   5         36.72         43.65         3.74 o                         
  -8   4   5        101.10        105.62         4.90 o                         
  -7   4   5        183.76        179.20         5.79 o                         
  -6   4   5        138.37        113.49         3.79 o                         
  -5   4   5        304.39        294.43         3.85 o                         
  -4   4   5        102.17        129.08         2.76 o                         
  -3   4   5          0.10          1.57         1.21 o                         
  -2   4   5       3035.01       3060.75        24.35 o                         
  -1   4   5        671.23        711.76         7.22 o                         
   0   4   5        151.62        137.46         3.15 o                         
   1   4   5        334.75        332.76         5.37 o                         
   2   4   5        504.59        494.82         7.54 o                         
   3   4   5         69.53         83.54         3.40 o                         
   4   4   5        155.97        155.63         5.50 o                         
   5   4   5          2.45          1.68         3.42 o                         
   6   4   5          0.84         -0.48         2.05 o                         
   7   4   5          0.24         -0.68         2.07 o                         
   8   4   5         12.41         15.05         2.94 o                         
   9   4   5         34.50         37.68         3.53 o                         
 -10   5   5        125.85        133.81         9.55 o                         
  -9   5   5          0.01         -0.93         2.82 o                         
  -8   5   5          6.39         12.83         3.61 o                         
  -7   5   5         51.55         45.38         4.46 o                         
  -6   5   5         10.76         10.91         2.90 o                         
  -5   5   5        170.05        180.85         3.51 o                         
  -4   5   5          5.81          3.93         1.50 o                         
  -3   5   5         51.99         69.64         2.57 o                         
  -2   5   5        174.34        172.07         3.70 o                         
  -1   5   5        953.52        905.37         9.85 o                         
   0   5   5       1172.65       1215.48        12.32 o                         
   1   5   5          5.62          2.50         2.01 o                         
   2   5   5        758.65        710.24        10.10 o                         
   3   5   5        982.71       1003.17        12.95 o                         
   4   5   5        138.19        140.78         4.75 o                         
   5   5   5        202.92        202.19         7.99 o                         
   6   5   5        101.57         91.70         4.10 o                         
   7   5   5          0.02          0.83         2.46 o                         
   8   5   5        180.27        196.85         6.85 o                         
   9   5   5         72.35         77.04         5.01 o                         
 -10   6   5        127.20        158.80        11.14 o                         
  -9   6   5        215.61        219.05        16.47 o                         
  -8   6   5         61.40         59.08         5.36 o                         
  -7   6   5          6.24          3.08         2.87 o                         
  -6   6   5         19.89         28.11         3.64 o                         
  -5   6   5          0.04          1.90         1.51 o                         
  -4   6   5         93.72         73.92         3.06 o                         
  -3   6   5        256.18        267.55         6.24 o                         
  -2   6   5         37.47         42.17         2.47 o                         
  -1   6   5        233.54        249.04         4.96 o                         
   0   6   5        496.85        461.64         6.71 o                         
   1   6   5        195.13        211.02         9.26 o                         
   2   6   5        188.60        220.11         5.91 o                         
   3   6   5         53.30         54.87         5.28 o                         
   4   6   5         10.66          6.33         2.65 o                         
   5   6   5          6.70          0.21         2.57 o                         
   6   6   5        181.67        187.95         6.09 o                         
   7   6   5         70.35         62.63         4.50 o                         
   8   6   5          5.60          4.81         3.51 o                         
  -9   7   5         31.04         27.21         5.16 o                         
  -8   7   5        639.76        618.11        15.54 o                         
  -7   7   5         10.63         10.84         4.12 o                         
  -6   7   5          6.96          6.42         1.82 o                         
  -5   7   5         21.41         24.14         2.22 o                         
  -4   7   5          0.00          2.25         2.26 o                         
  -3   7   5        389.58        356.38         6.71 o                         
  -2   7   5        331.76        324.41         5.92 o                         
  -1   7   5          0.24          1.87         2.00 o                         
   0   7   5        196.04        188.40         5.84 o                         
   1   7   5          1.85         -0.67         2.61 o                         
   2   7   5          4.62          2.32         2.69 o                         
   3   7   5         68.83         63.89         4.14 o                         
   4   7   5         68.33         62.03         4.15 o                         
   5   7   5        210.73        214.66         8.49 o                         
   6   7   5          3.75          4.63         3.56 o                         
   7   7   5         70.15         69.17         5.38 o                         
   8   7   5        145.10        143.22         8.55 o                         
  -9   8   5          9.24         17.18         6.60 o                         
  -8   8   5         57.90         48.56         8.14 o                         
  -7   8   5         10.54          9.71         5.50 o                         
  -6   8   5         62.97         61.24         3.48 o                         
  -5   8   5         21.22         28.90         2.64 o                         
  -4   8   5        143.69        142.59         6.77 o                         
  -3   8   5         25.19         29.64         4.17 o                         
  -2   8   5        237.30        228.56         7.46 o                         
  -1   8   5         26.86         25.91         3.62 o                         
   0   8   5        350.27        354.81         9.08 o                         
   1   8   5         29.21         31.07         4.24 o                         
   2   8   5        172.89        150.73         6.67 o                         
   3   8   5        540.97        524.20        11.40 o                         
   4   8   5         91.58         83.74         5.52 o                         
   5   8   5         49.92         51.35         5.02 o                         
   6   8   5          6.89          7.79         4.15 o                         
   7   8   5          0.01          1.95         4.09 o                         
  -8   9   5         55.72         44.23         7.53 o                         
  -7   9   5          5.94          1.53         6.41 o                         
  -6   9   5         22.12         17.48         3.15 o                         
  -5   9   5         13.95         18.93         3.72 o                         
  -4   9   5        100.96         96.29         7.87 o                         
  -3   9   5        181.64        188.46         8.35 o                         
  -2   9   5        151.60        155.98        10.68 o                         
  -1   9   5         12.73         12.78         5.28 o                         
   0   9   5          8.64          7.61         4.21 o                         
   1   9   5        254.92        227.58         8.29 o                         
   2   9   5         90.66        106.72         6.26 o                         
   3   9   5        199.03        184.61         8.03 o                         
   4   9   5          6.00          6.62         4.17 o                         
   5   9   5         18.23         19.93         4.64 o                         
   6   9   5          0.19         -7.11         4.74 o                         
  -8  10   5         29.62         35.55         7.41 o                         
  -7  10   5          0.05          1.67         3.80 o                         
  -6  10   5        211.32        215.24        10.90 o                         
  -5  10   5         66.19         61.08         5.94 o                         
  -4  10   5         46.56         41.90         4.93 o                         
  -3  10   5        100.67        100.95         8.60 o                         
  -2  10   5         20.59         17.11         5.67 o                         
  -1  10   5         74.21         79.31        20.04 o                         
   0  10   5          3.79         -0.75         5.27 o                         
   1  10   5          0.27         -4.13         5.71 o                         
   2  10   5         37.38         35.10         7.53 o                         
   3  10   5        155.13        131.10        13.94 o                         
   4  10   5          0.09          8.10         5.16 o                         
   5  10   5         21.12         23.77         5.97 o                         
  -7  11   5         65.72         66.10         4.37 o                         
  -6  11   5         39.43         40.58         6.45 o                         
  -5  11   5          5.48          0.49         5.56 o                         
  -4  11   5         66.37         63.29         5.91 o                         
  -3  11   5          0.00         -4.34         4.19 o                         
  -2  11   5          4.44          5.06         5.76 o                         
  -1  11   5         75.06         91.44         9.28 o                         
   0  11   5        146.24        137.49        11.09 o                         
   1  11   5          4.03         -0.33         7.63 o                         
   2  11   5         35.54         36.40         8.21 o                         
   3  11   5         29.35         20.49         8.15 o                         
   4  11   5         88.46        102.34        11.32 o                         
  -5  12   5          0.59          5.48         8.04 o                         
  -4  12   5          1.24         -0.93         4.21 o                         
  -3  12   5         59.94         55.16         6.96 o                         
  -2  12   5         68.02         82.19         9.24 o                         
  -1  12   5        203.28        218.68        17.09 o                         
   0  12   5         30.11         33.73         8.55 o                         
   1  12   5         15.83         19.16        14.65 o                         
   2  12   5          2.37         16.42         8.26 o                         
   3  12   5        391.35        391.97        19.07 o                         
  -3  13   5         66.47         77.80         7.77 o                         
  -2  13   5        263.04        311.13        12.87 o                         
  -1  13   5         35.16         54.98         9.36 o                         
   0  13   5         70.87         81.97        14.85 o                         
  -2 -14   6         28.13         25.58        13.02 o                         
  -1 -14   6         28.67         24.51         8.14 o                         
   0 -14   6         42.42         51.48         8.95 o                         
   1 -14   6         29.64         29.43         6.17 o                         
   2 -14   6          8.85          2.18         6.00 o                         
   3 -14   6         27.49         35.61        10.38 o                         
  -4 -13   6         27.26         27.48         8.24 o                         
  -3 -13   6        353.35        358.99        19.43 o                         
  -2 -13   6        195.06        218.34        25.84 o                         
  -1 -13   6         88.00         89.84        10.89 o                         
   0 -13   6         60.24         73.28         7.19 o                         
   1 -13   6          3.46          5.24         4.76 o                         
   2 -13   6          4.05          6.28         4.48 o                         
   3 -13   6        246.79        241.45        11.73 o                         
   4 -13   6        102.68        124.52        12.82 o                         
   5 -13   6          8.58         16.28         7.32 o                         
  -5 -12   6        115.21        107.50        11.76 o                         
  -4 -12   6         23.52         35.90         8.30 o                         
  -3 -12   6         22.21         19.00         7.18 o                         
  -2 -12   6         58.90         51.08         8.26 o                         
  -1 -12   6         99.52         91.66         9.21 o                         
   0 -12   6         22.65         32.62         7.78 o                         
   1 -12   6        322.15        310.98        11.00 o                         
   2 -12   6         11.90         15.31         3.82 o                         
   3 -12   6        111.38        114.95         6.76 o                         
   4 -12   6         42.20         48.54        18.92 o                         
   5 -12   6          3.06          9.63         4.79 o                         
   6 -12   6         47.68         54.63         6.31 o                         
  -6 -11   6         36.45         44.17         6.68 o                         
  -5 -11   6          1.72         10.44         4.94 o                         
  -4 -11   6        176.97        160.03        32.05 o                         
  -3 -11   6        389.13        344.64        35.50 o                         
  -2 -11   6         12.72         16.54         6.71 o                         
  -1 -11   6         17.69          9.44         5.93 o                         
   0 -11   6         72.67         74.35         5.02 o                         
   1 -11   6         37.21         37.44         4.07 o                         
   2 -11   6         23.12         12.40         3.42 o                         
   3 -11   6        805.51        825.01        15.91 o                         
   4 -11   6         21.45         21.46         5.19 o                         
   5 -11   6        153.54        145.94         7.33 o                         
   6 -11   6          0.71          0.81         4.92 o                         
   7 -11   6        134.35        142.41        11.24 o                         
  -7 -10   6          1.38         -2.78         4.75 o                         
  -6 -10   6          7.54          3.70         4.84 o                         
  -5 -10   6         19.56         13.85         5.46 o                         
  -4 -10   6         13.45         16.71         5.61 o                         
  -3 -10   6        206.41        181.27        10.60 o                         
  -2 -10   6        370.80        345.09        10.61 o                         
  -1 -10   6          2.40          3.81         3.71 o                         
   0 -10   6          0.37          1.65         4.17 o                         
   1 -10   6        252.72        239.02         9.81 o                         
   2 -10   6          1.01          1.48         2.43 o                         
   3 -10   6        400.21        417.94         8.12 o                         
   4 -10   6         24.35         29.84         4.23 o                         
   5 -10   6         49.25         53.06         5.98 o                         
   6 -10   6        189.28        202.44        19.23 o                         
   7 -10   6         92.23         91.05         9.09 o                         
   8 -10   6        409.88        442.39        26.86 o                         
  -8  -9   6        332.41        363.57        12.88 o                         
  -7  -9   6        101.56         99.37        11.19 o                         
  -6  -9   6         16.72         26.28         5.73 o                         
  -5  -9   6         22.78         14.92         5.32 o                         
  -4  -9   6          0.58          2.02         4.24 o                         
  -3  -9   6        475.34        437.12        14.09 o                         
  -2  -9   6        250.95        257.39         7.66 o                         
  -1  -9   6          6.21          5.63         3.38 o                         
   0  -9   6        138.15        136.69         4.90 o                         
   1  -9   6        142.24        120.78         5.19 o                         
   2  -9   6          2.50         -2.62         2.30 o                         
   3  -9   6        231.41        220.75         5.76 o                         
   4  -9   6         38.03         37.85         2.51 o                         
   5  -9   6        311.97        283.86         6.46 o                         
   6  -9   6          3.34          2.76         4.89 o                         
   7  -9   6        319.37        268.06        12.74 o                         
   8  -9   6         31.38         16.89         6.01 o                         
  -8  -8   6          8.59         15.32         5.24 o                         
  -7  -8   6         18.79         13.61         5.03 o                         
  -6  -8   6         99.94         94.51         7.69 o                         
  -5  -8   6        220.08        216.01        10.20 o                         
  -4  -8   6        128.76         95.05         7.82 o                         
  -3  -8   6       1391.60       1296.33        14.61 o                         
  -2  -8   6         67.42         62.86         3.66 o                         
  -1  -8   6        185.66        162.14         5.34 o                         
   0  -8   6        169.97        168.83         4.80 o                         
   1  -8   6        360.51        379.57         6.48 o                         
   2  -8   6        358.03        360.13         6.95 o                         
   3  -8   6         28.57         24.10         2.19 o                         
   4  -8   6         66.49         63.82         3.03 o                         
   5  -8   6        219.01        234.23         4.76 o                         
   6  -8   6         16.48         21.04         5.22 o                         
   7  -8   6         25.30         37.68         6.16 o                         
   8  -8   6         80.80        108.65        14.85 o                         
   9  -8   6         23.26         18.86         6.11 o                         
  -9  -7   6         30.54         36.22         8.14 o                         
  -8  -7   6        118.81        107.05        14.34 o                         
  -7  -7   6         43.42         47.77         4.61 o                         
  -6  -7   6         11.66          7.53         3.34 o                         
  -5  -7   6         15.16         16.71         3.56 o                         
  -4  -7   6        478.52        519.50         8.04 o                         
  -3  -7   6        201.81        194.59         4.47 o                         
  -2  -7   6        415.44        450.06        10.63 o                         
  -1  -7   6        565.92        523.09         7.74 o                         
   0  -7   6         66.39         64.82         4.94 o                         
   1  -7   6          3.96          8.26         1.68 o                         
   2  -7   6         40.65         53.09         2.73 o                         
   3  -7   6        280.62        308.54         5.46 o                         
   4  -7   6         30.21         25.48         1.56 o                         
   5  -7   6         15.17         19.42         3.69 o                         
   6  -7   6        110.67        100.86         7.21 o                         
   7  -7   6         15.14         12.05         3.70 o                         
   8  -7   6          6.09          7.14         3.73 o                         
   9  -7   6         51.49         86.46        12.51 o                         
  -9  -6   6        214.67        184.53         9.27 o                         
  -8  -6   6          2.49          5.76         4.28 o                         
  -7  -6   6          5.06          4.80         3.33 o                         
  -6  -6   6         13.13          6.28         3.04 o                         
  -5  -6   6       2884.82       2822.08        38.00 o                         
  -4  -6   6         26.78         32.92         2.18 o                         
  -3  -6   6         10.75         16.88         1.86 o                         
  -2  -6   6        159.55        159.77         3.56 o                         
  -1  -6   6        860.69        915.11        11.70 o                         
   0  -6   6        806.80        841.46        10.42 o                         
   1  -6   6       1863.40       1936.69        18.91 o                         
   2  -6   6        386.06        443.58         6.36 o                         
   3  -6   6         48.71         39.98         2.22 o                         
   4  -6   6          9.71         14.93         1.50 o                         
   5  -6   6        258.62        271.03         8.15 o                         
   6  -6   6         22.85         20.07         3.51 o                         
   7  -6   6        181.68        188.61         7.52 o                         
   8  -6   6        111.34         84.94         5.69 o                         
   9  -6   6        238.31        271.09         9.44 o                         
 -10  -5   6          5.34          3.15         5.90 o                         
  -9  -5   6         55.44         49.60         7.73 o                         
  -8  -5   6        210.06        196.81         6.84 o                         
  -7  -5   6         50.17         52.22         3.95 o                         
  -6  -5   6         47.93         39.83         3.59 o                         
  -5  -5   6        162.23        151.20         5.18 o                         
  -4  -5   6          0.37          0.45         1.50 o                         
  -3  -5   6         52.19         50.11         2.76 o                         
  -2  -5   6        343.32        283.23         4.45 o                         
  -1  -5   6        258.49        328.07         4.84 o                         
   0  -5   6        504.48        554.95         6.65 o                         
   1  -5   6        456.73        517.53         6.65 o                         
   2  -5   6         39.37         82.83         2.75 o                         
   3  -5   6       2264.61       2555.53        21.70 o                         
   4  -5   6         39.47         50.80         3.84 o                         
   5  -5   6        183.43        170.83         7.74 o                         
   6  -5   6         24.14         29.34         4.71 o                         
   7  -5   6          2.00          2.20         4.60 o                         
   8  -5   6         92.42         97.44         8.64 o                         
   9  -5   6          9.81         12.27         4.30 o                         
  10  -5   6          0.85          2.59         3.22 o                         
 -10  -4   6        125.88        105.80         6.66 o                         
  -9  -4   6         31.04         34.47         4.68 o                         
  -8  -4   6          3.22          4.75         2.53 o                         
  -7  -4   6          0.00         -0.41         2.35 o                         
  -6  -4   6        115.56        115.30         4.25 o                         
  -5  -4   6          4.01          3.75         1.95 o                         
  -4  -4   6        118.62        125.17         2.97 o                         
  -3  -4   6       1227.74       1304.42        11.95 o                         
  -2  -4   6        275.51        278.46         4.98 o                         
  -1  -4   6       5358.62       5684.38        75.28 o                         
   0  -4   6       1044.87       1126.74        10.57 o                         
   1  -4   6        901.55        928.12         8.47 o                         
   2  -4   6        849.16        990.64         9.56 o                         
   3  -4   6        109.99        113.71         2.57 o                         
   4  -4   6         21.06         35.66         3.12 o                         
   5  -4   6         79.28         88.76         4.38 o                         
   6  -4   6         62.39         75.02         8.95 o                         
   7  -4   6        175.37        180.98         6.32 o                         
   8  -4   6         48.16         46.77         3.89 o                         
   9  -4   6         17.53         18.82         3.43 o                         
  10  -4   6         38.09         38.36         3.55 o                         
 -10  -3   6         32.49         30.71         5.19 o                         
  -9  -3   6          7.08          3.71         2.76 o                         
  -8  -3   6         11.43         13.45         2.35 o                         
  -7  -3   6          6.32          6.92         1.90 o                         
  -6  -3   6         25.82         29.50         2.69 o                         
  -5  -3   6        271.13        272.34         5.69 o                         
  -4  -3   6        487.24        461.09         5.42 o                         
  -3  -3   6        673.55        769.22         7.10 o                         
  -2  -3   6        440.93        439.41         4.47 o                         
  -1  -3   6       1294.72       1151.74        13.27 o                         
   0  -3   6        485.28        466.64         5.26 o                         
   1  -3   6        839.16        808.98         7.92 o                         
   2  -3   6        350.04        357.88         4.52 o                         
   3  -3   6         11.49          8.16         1.66 o                         
   4  -3   6         20.86         28.73         2.61 o                         
   5  -3   6         41.33         40.22         3.04 o                         
   6  -3   6        214.89        208.55         7.29 o                         
   7  -3   6         77.69         81.77         5.09 o                         
   8  -3   6          0.70         -2.83         1.89 o                         
   9  -3   6         96.39         88.52         4.06 o                         
  10  -3   6        112.05        113.91         4.85 o                         
 -10  -2   6         15.86         12.04         3.10 o                         
  -9  -2   6         34.02         39.87         3.69 o                         
  -8  -2   6        284.11        272.29         5.67 o                         
  -7  -2   6        161.91        156.13         5.26 o                         
  -6  -2   6        352.33        341.38         5.52 o                         
  -5  -2   6        670.87        682.33         8.48 o                         
  -4  -2   6        393.27        469.86         5.83 o                         
  -3  -2   6       1202.65       1116.19         8.76 o                         
  -2  -2   6        514.44        567.39         4.95 o                         
  -1  -2   6       3786.88       3976.49        37.87 o                         
   0  -2   6       1312.03       1360.78        11.31 o                         
   1  -2   6        400.96        360.40         4.09 o                         
   2  -2   6        154.79        154.17         2.75 o                         
   3  -2   6       2329.28       2573.33        23.12 o                         
   4  -2   6        458.47        395.37         4.60 o                         
   5  -2   6          2.30          0.12         1.17 o                         
   6  -2   6        552.83        508.30         6.95 o                         
   7  -2   6        228.57        213.20         5.51 o                         
   8  -2   6         19.39         22.37         2.34 o                         
   9  -2   6          0.03         -0.77         1.82 o                         
  10  -2   6          0.24         -1.11         1.97 o                         
 -11  -1   6          0.23          3.03         2.94 o                         
 -10  -1   6          0.95          2.65         2.88 o                         
  -9  -1   6         15.71          9.61         2.89 o                         
  -8  -1   6         17.53         14.08         1.95 o                         
  -7  -1   6        120.86        119.36         3.55 o                         
  -6  -1   6        303.65        273.88         5.76 o                         
  -5  -1   6       1408.64       1622.08        16.97 o                         
  -4  -1   6        493.91        538.69         6.35 o                         
  -3  -1   6          5.90          3.07         0.82 o                         
  -2  -1   6       2190.64       2236.41        16.41 o                         
  -1  -1   6        253.12        226.93         3.09 o                         
   0  -1   6        422.80        369.54         3.77 o                         
   1  -1   6          2.32          4.62         1.09 o                         
   2  -1   6       1098.65       1057.83         9.58 o                         
   3  -1   6       2546.76       2708.78        24.25 o                         
   4  -1   6        109.34        117.14         2.38 o                         
   5  -1   6         34.83         20.53         1.79 o                         
   6  -1   6        363.67        339.51         5.58 o                         
   7  -1   6         79.79         68.06         3.73 o                         
   8  -1   6          4.18          4.02         1.83 o                         
   9  -1   6         11.35         10.65         2.03 o                         
  10  -1   6        130.34        147.12         4.38 o                         
 -11   0   6         85.23         95.49         5.52 o                         
 -10   0   6         79.82        100.02         5.34 o                         
  -9   0   6        502.89        494.08        10.77 o                         
  -8   0   6        231.23        230.61         5.24 o                         
  -7   0   6        181.17        187.27         4.75 o                         
  -6   0   6         56.39         60.25         2.52 o                         
  -5   0   6         12.32          8.61         1.53 o                         
  -4   0   6        131.23         96.38         2.39 o                         
  -3   0   6        278.81        303.03         3.31 o                         
  -2   0   6        224.24        209.40         2.75 o                         
  -1   0   6        372.19        415.97         3.94 o                         
   0   0   6        190.36        210.20         2.83 o                         
   1   0   6        110.65         83.07         2.25 o                         
   2   0   6         90.31         93.68         2.18 o                         
   3   0   6        202.12        213.16         3.44 o                         
   4   0   6        205.58        192.81         3.72 o                         
   5   0   6       1224.74       1170.66        14.14 o                         
   6   0   6        941.87        879.85        11.23 o                         
   7   0   6         84.47         94.57         3.17 o                         
   8   0   6         17.48         18.56         2.05 o                         
   9   0   6          1.16         -0.76         2.34 o                         
  10   0   6         45.61         53.89         4.13 o                         
 -11   1   6         24.22         36.23         4.12 o                         
 -10   1   6         67.56         67.03         4.70 o                         
  -9   1   6        178.05        181.58        10.19 o                         
  -8   1   6         21.10         16.74         2.41 o                         
  -7   1   6         87.95         93.08         3.37 o                         
  -6   1   6        100.01         84.08         3.36 o                         
  -5   1   6       3890.08       3776.74        36.96 o                         
  -4   1   6        546.44        621.86         5.80 o                         
  -3   1   6       2575.81       2698.81        21.00 o                         
  -2   1   6        101.79         81.88         1.88 o                         
  -1   1   6       3909.42       3823.43        24.96 o                         
   0   1   6         84.01         70.18         2.04 o                         
   1   1   6        266.85        341.40         4.11 o                         
   2   1   6        639.20        654.28         7.38 o                         
   3   1   6         62.62         77.02         3.16 o                         
   4   1   6        132.35        148.69         3.89 o                         
   5   1   6        293.86        301.09         5.56 o                         
   6   1   6        379.72        343.20         6.12 o                         
   7   1   6         20.78         16.49         2.35 o                         
   8   1   6        156.24        153.14         4.29 o                         
   9   1   6         25.54         21.22         3.52 o                         
  10   1   6          0.46          2.84         2.11 o                         
 -11   2   6         21.17         29.94         4.12 o                         
 -10   2   6         33.51         37.06         6.48 o                         
  -9   2   6        296.42        271.44         8.04 o                         
  -8   2   6        188.80        187.59         5.45 o                         
  -7   2   6         25.63         33.57         2.57 o                         
  -6   2   6          0.03         -0.50         1.74 o                         
  -5   2   6        392.05        427.55         6.06 o                         
  -4   2   6         21.42         37.17         1.13 o                         
  -3   2   6       1460.67       1490.52        11.31 o                         
  -2   2   6       2643.79       2596.86        17.63 o                         
  -1   2   6         16.48         12.48         1.16 o                         
   0   2   6          0.72          2.82         1.16 o                         
   1   2   6         80.22         80.17         2.90 o                         
   2   2   6          2.22          0.44         1.29 o                         
   3   2   6         74.06         94.80         3.09 o                         
   4   2   6         13.90         15.47         2.16 o                         
   5   2   6         12.69          7.05         2.10 o                         
   6   2   6         46.96         43.11         2.87 o                         
   7   2   6          5.75          6.26         2.08 o                         
   8   2   6        343.10        340.66         6.85 o                         
   9   2   6         89.18         80.63         6.03 o                         
 -10   3   6         35.82         38.16         4.39 o                         
  -9   3   6         62.26         66.80         4.17 o                         
  -8   3   6          3.89          6.04         4.31 o                         
  -7   3   6         43.44         38.10         3.19 o                         
  -6   3   6        127.19        111.24         4.00 o                         
  -5   3   6        728.72        731.33         9.01 o                         
  -4   3   6          6.72          9.86         1.20 o                         
  -3   3   6       4191.98       4377.91        30.31 o                         
  -2   3   6       1730.77       1946.28        16.19 o                         
  -1   3   6       2031.11       2083.92        16.21 o                         
   0   3   6          1.44          0.66         1.29 o                         
   1   3   6          3.87          1.78         1.59 o                         
   2   3   6          2.72          1.30         1.81 o                         
   3   3   6       1213.63       1203.18        13.91 o                         
   4   3   6        227.04        188.89         4.54 o                         
   5   3   6         37.71         33.04         2.56 o                         
   6   3   6         38.97         38.34         2.69 o                         
   7   3   6         70.32         63.08         3.69 o                         
   8   3   6         10.81          6.33         2.54 o                         
   9   3   6         15.89          8.82         2.77 o                         
 -10   4   6        102.28        110.89         6.70 o                         
  -9   4   6          4.25          9.17         2.88 o                         
  -8   4   6          0.05         -2.35         4.88 o                         
  -7   4   6        231.93        210.35         6.38 o                         
  -6   4   6         25.04         23.51         2.69 o                         
  -5   4   6          4.22         13.50         1.52 o                         
  -4   4   6          4.08          7.04         1.33 o                         
  -3   4   6         27.40         21.99         2.23 o                         
  -2   4   6        802.15        948.98         9.33 o                         
  -1   4   6        730.89        715.04         7.94 o                         
   0   4   6          2.73          2.53         1.58 o                         
   1   4   6          7.06         11.65         1.95 o                         
   2   4   6        211.55        213.12         5.63 o                         
   3   4   6        335.20        347.24         6.49 o                         
   4   4   6         34.89         29.27         2.70 o                         
   5   4   6         39.05         35.53         3.05 o                         
   6   4   6        507.36        497.10         8.16 o                         
   7   4   6          5.30          6.18         2.40 o                         
   8   4   6        131.80        120.38         5.27 o                         
   9   4   6         37.08         36.80         3.99 o                         
 -10   5   6         70.41         73.64        10.17 o                         
  -9   5   6         55.88         40.18         4.09 o                         
  -8   5   6        233.75        218.87         7.28 o                         
  -7   5   6        190.17        184.91         6.59 o                         
  -6   5   6        123.11        111.93         5.58 o                         
  -5   5   6         74.34         64.45         2.17 o                         
  -4   5   6        357.23        335.63         5.03 o                         
  -3   5   6          3.73          5.38         1.62 o                         
  -2   5   6        350.22        370.11         4.99 o                         
  -1   5   6        780.45        783.75        10.81 o                         
   0   5   6        209.38        240.83         5.24 o                         
   1   5   6        408.26        369.60         6.28 o                         
   2   5   6          1.90         -2.74         2.16 o                         
   3   5   6        261.82        286.32         6.41 o                         
   4   5   6          9.47          5.96         2.52 o                         
   5   5   6        104.50        113.86         4.51 o                         
   6   5   6         94.18         84.44         4.12 o                         
   7   5   6        224.10        240.16         6.44 o                         
   8   5   6         24.62         27.80         6.11 o                         
 -10   6   6         60.75         65.65         6.12 o                         
  -9   6   6         35.76         37.89         5.22 o                         
  -8   6   6         16.58         21.75         4.48 o                         
  -7   6   6          6.50          3.69         3.70 o                         
  -6   6   6         73.57         73.59         2.86 o                         
  -5   6   6       1163.66       1110.07        11.56 o                         
  -4   6   6         67.43         59.51         3.10 o                         
  -3   6   6        199.91        208.71         4.44 o                         
  -2   6   6        209.18        205.98         4.69 o                         
  -1   6   6        252.57        273.65         7.53 o                         
   0   6   6         11.27          7.83         2.06 o                         
   1   6   6         11.49         17.72         2.81 o                         
   2   6   6         30.72         33.55         4.37 o                         
   3   6   6         15.99         16.20         2.93 o                         
   4   6   6          0.01         -0.06         2.55 o                         
   5   6   6         24.04         27.11         3.24 o                         
   6   6   6         27.47         23.18         3.31 o                         
   7   6   6          5.18          5.32         3.00 o                         
   8   6   6          1.41          2.30         4.30 o                         
  -9   7   6        193.05        189.60         9.47 o                         
  -8   7   6          5.16         12.22         4.58 o                         
  -7   7   6          0.00          1.77         3.98 o                         
  -6   7   6          8.73          6.71         2.06 o                         
  -5   7   6         61.12         48.26         2.84 o                         
  -4   7   6        115.14        131.41         4.98 o                         
  -3   7   6          5.94         11.30         2.44 o                         
  -2   7   6         62.18         66.76         3.33 o                         
  -1   7   6        108.79         92.47         5.68 o                         
   0   7   6        189.13        185.60         5.35 o                         
   1   7   6          4.98          4.16         2.90 o                         
   2   7   6        897.95        877.30        14.70 o                         
   3   7   6          6.79          6.24         3.38 o                         
   4   7   6         49.93         52.50         4.59 o                         
   5   7   6         24.33         20.45         5.67 o                         
   6   7   6          4.54          2.98         3.58 o                         
   7   7   6          3.55         -3.15         3.91 o                         
  -9   8   6        406.40        416.01        13.68 o                         
  -8   8   6          0.05         -3.27         4.19 o                         
  -7   8   6          1.86          5.30         7.44 o                         
  -6   8   6          3.83          9.11         2.52 o                         
  -5   8   6         56.91         52.26         3.76 o                         
  -4   8   6         15.92         18.99         3.81 o                         
  -3   8   6        164.28        157.75         6.99 o                         
  -2   8   6        515.26        475.04         9.40 o                         
  -1   8   6         31.90         29.69         4.08 o                         
   0   8   6         47.69         55.89         4.67 o                         
   1   8   6        264.73        267.53         8.50 o                         
   2   8   6          3.64          6.67         3.58 o                         
   3   8   6         50.42         48.93         5.61 o                         
   4   8   6         44.40         42.51         4.78 o                         
   5   8   6         14.60         21.35         4.44 o                         
   6   8   6          3.02          5.20         4.10 o                         
   7   8   6          0.38          1.84         4.67 o                         
  -8   9   6          7.23         16.58         6.92 o                         
  -7   9   6          5.76          7.93         2.32 o                         
  -6   9   6          0.56         -0.33         3.55 o                         
  -5   9   6          0.00         -1.72         3.76 o                         
  -4   9   6          3.36         -4.09         5.39 o                         
  -3   9   6         33.69         24.29         4.61 o                         
  -2   9   6         22.16         14.18         4.48 o                         
  -1   9   6         57.14         55.40         8.50 o                         
   0   9   6         37.69         44.84         5.87 o                         
   1   9   6         45.74         39.19         5.72 o                         
   2   9   6         41.63         46.88         5.23 o                         
   3   9   6          0.28          0.25         3.97 o                         
   4   9   6          5.60          1.57         3.94 o                         
   5   9   6          1.51         -4.28         3.89 o                         
   6   9   6          0.39          4.05         4.44 o                         
  -7  10   6          9.46          8.50         2.63 o                         
  -6  10   6         15.84         25.12         5.60 o                         
  -5  10   6        261.65        286.87        13.33 o                         
  -4  10   6         10.16          7.94         6.19 o                         
  -3  10   6         40.88         43.04         6.58 o                         
  -2  10   6          1.84         10.77         7.53 o                         
  -1  10   6          4.73         -6.22         7.02 o                         
   0  10   6          3.64          0.88         5.94 o                         
   1  10   6          0.38          5.63         5.07 o                         
   2  10   6          0.43          7.33         5.22 o                         
   3  10   6        220.26        228.85        11.67 o                         
   4  10   6         45.81         40.25         7.60 o                         
   5  10   6        113.21        115.61         8.81 o                         
  -6  11   6        164.55        149.69        10.30 o                         
  -5  11   6         62.77         63.68        10.17 o                         
  -4  11   6         22.26         23.53         4.93 o                         
  -3  11   6          9.72          7.00         5.56 o                         
  -2  11   6          0.71         11.37        10.78 o                         
  -1  11   6         91.28         97.19        29.50 o                         
   0  11   6          0.36          5.27         7.02 o                         
   1  11   6         45.97         53.09         8.69 o                         
   2  11   6          9.74         16.54         7.56 o                         
   3  11   6          8.95         10.85        16.99 o                         
   4  11   6          2.19          1.32         7.68 o                         
  -5  12   6         13.18          1.82         7.53 o                         
  -4  12   6         29.08         19.42         5.17 o                         
  -3  12   6          5.76         -2.49         5.96 o                         
  -2  12   6        231.39        254.82        14.23 o                         
  -1  12   6         35.57         41.25         8.20 o                         
   0  12   6        163.47        180.77        25.43 o                         
   1  12   6          8.10          0.51         7.19 o                         
   2  12   6        200.29        208.79        21.57 o                         
  -2  13   6         29.05         35.89         6.85 o                         
  -1  13   6         65.37         85.30        27.77 o                         
  -2 -14   7         12.63          3.45         7.09 o                         
  -1 -14   7          4.24         14.39         7.32 o                         
   0 -14   7          6.58         15.86         9.46 o                         
   1 -14   7          0.70          0.44         5.27 o                         
   2 -14   7          2.08         -0.32        11.50 o                         
   3 -14   7         97.48         86.88        12.82 o                         
  -4 -13   7         17.60         34.09         9.18 o                         
  -3 -13   7        237.37        244.03        21.47 o                         
  -2 -13   7          4.34          5.42         8.34 o                         
  -1 -13   7         22.34         36.36        14.95 o                         
   0 -13   7         49.82         42.01         6.27 o                         
   1 -13   7          8.97         11.82         8.48 o                         
   2 -13   7          0.00          0.69         4.26 o                         
   3 -13   7         28.03         34.67         6.11 o                         
   4 -13   7          2.39          2.85         6.92 o                         
   5 -13   7         19.63         30.52         7.53 o                         
  -5 -12   7         63.62         35.87         8.55 o                         
  -4 -12   7         12.24        -11.05         9.05 o                         
  -3 -12   7        130.96        121.58        12.51 o                         
  -2 -12   7        116.56        106.05        24.31 o                         
  -1 -12   7          0.11         -6.56         6.61 o                         
   0 -12   7        124.83         94.03         7.43 o                         
   1 -12   7          1.00          6.80         4.49 o                         
   2 -12   7          4.49          7.12         4.10 o                         
   3 -12   7          0.28          4.68         4.49 o                         
   4 -12   7          2.68         -3.58         4.43 o                         
   5 -12   7         36.00         36.60         5.71 o                         
   6 -12   7         16.30         20.59         4.61 o                         
  -6 -11   7         44.99         42.81         9.28 o                         
  -5 -11   7         12.45         11.71         5.67 o                         
  -4 -11   7        110.71        100.31        12.61 o                         
  -3 -11   7         32.45         27.47         9.56 o                         
  -2 -11   7        244.06        227.07        16.28 o                         
  -1 -11   7         35.72         40.70         6.66 o                         
   0 -11   7         26.60         27.43         4.93 o                         
   1 -11   7         73.69         77.28         5.02 o                         
   2 -11   7         86.17         90.36         5.14 o                         
   3 -11   7          0.14         -0.47         2.74 o                         
   4 -11   7         11.20          6.10         4.52 o                         
   5 -11   7          0.67          7.26         3.47 o                         
   6 -11   7         78.68         75.50        14.65 o                         
   7 -11   7          2.18          1.85         5.56 o                         
  -7 -10   7          9.95          4.67         5.89 o                         
  -6 -10   7         65.91         67.01         7.96 o                         
  -5 -10   7          2.32          0.84         4.78 o                         
  -4 -10   7         28.76         25.13         5.97 o                         
  -3 -10   7          1.81          0.64         4.66 o                         
  -2 -10   7        349.85        343.86        10.76 o                         
  -1 -10   7         28.67         30.51         3.37 o                         
   0 -10   7         13.52         11.78         3.15 o                         
   1 -10   7         26.90         26.23         3.88 o                         
   2 -10   7       1549.35       1482.20        18.47 o                         
   3 -10   7         80.60         86.79         4.83 o                         
   4 -10   7         98.48        103.91         6.19 o                         
   5 -10   7          6.68          5.35         2.44 o                         
   6 -10   7          4.32          5.61         5.39 o                         
   7 -10   7         77.47         85.46        10.68 o                         
  -8  -9   7         21.24         32.01         6.61 o                         
  -7  -9   7          0.19         -1.12         4.89 o                         
  -6  -9   7         48.69         45.03         6.47 o                         
  -5  -9   7         24.71         24.21         6.00 o                         
  -4  -9   7          0.75          0.93         4.78 o                         
  -3  -9   7        300.97        303.15        20.65 o                         
  -2  -9   7        630.55        621.88        12.36 o                         
  -1  -9   7        286.98        290.88         7.27 o                         
   0  -9   7         59.15         51.15         3.65 o                         
   1  -9   7        386.07        401.57         9.19 o                         
   2  -9   7        666.90        681.00        11.66 o                         
   3  -9   7         10.16          8.18         2.27 o                         
   4  -9   7        124.12        130.45         6.67 o                         
   5  -9   7         22.48         28.36         2.72 o                         
   6  -9   7          0.17         -7.12         6.31 o                         
   7  -9   7         62.49         49.24        10.99 o                         
   8  -9   7        117.22        153.20        11.27 o                         
  -8  -8   7         15.66         13.05         6.31 o                         
  -7  -8   7         87.31         92.44         7.69 o                         
  -6  -8   7         31.68         25.72         5.32 o                         
  -5  -8   7        144.19        153.21         8.70 o                         
  -4  -8   7        162.83        166.39        27.37 o                         
  -3  -8   7        521.08        476.33         8.95 o                         
  -2  -8   7        398.79        406.96         6.58 o                         
  -1  -8   7         39.16         33.80         2.35 o                         
   0  -8   7        174.69        152.73         4.51 o                         
   1  -8   7        118.26        124.89         4.43 o                         
   2  -8   7         14.27          8.38         2.11 o                         
   3  -8   7          3.93          4.97         2.02 o                         
   4  -8   7        160.44        146.69         5.35 o                         
   5  -8   7         12.58         17.74         3.04 o                         
   6  -8   7         70.30         59.02         9.66 o                         
   7  -8   7         19.79         16.73         5.34 o                         
   8  -8   7        148.85        135.91        20.65 o                         
   9  -8   7         16.05         12.41        11.19 o                         
  -9  -7   7        126.68        130.16         8.92 o                         
  -8  -7   7         40.44         47.45         6.11 o                         
  -7  -7   7          5.98          7.67         3.55 o                         
  -6  -7   7         29.61         37.11         4.25 o                         
  -5  -7   7          0.59          2.62         3.23 o                         
  -4  -7   7         63.97         68.85         2.99 o                         
  -3  -7   7          0.00          0.87         1.90 o                         
  -2  -7   7        176.12        198.02         5.23 o                         
  -1  -7   7         69.79         70.23         3.35 o                         
   0  -7   7        113.51        132.20         6.45 o                         
   1  -7   7          0.35          0.70         1.68 o                         
   2  -7   7       1151.12       1122.40        12.59 o                         
   3  -7   7        241.92        269.65         5.16 o                         
   4  -7   7        118.42        102.21         3.25 o                         
   5  -7   7         10.38         20.41         3.64 o                         
   6  -7   7        259.72        257.64        16.84 o                         
   7  -7   7          3.07          0.31         3.36 o                         
   8  -7   7         64.56         81.73         6.17 o                         
   9  -7   7         75.34        101.08        14.95 o                         
  -9  -6   7         26.32         26.14         5.01 o                         
  -8  -6   7          0.92          1.74         3.07 o                         
  -7  -6   7         38.79         33.13         4.26 o                         
  -6  -6   7        478.96        474.64        10.61 o                         
  -5  -6   7        305.37        291.56         8.33 o                         
  -4  -6   7        798.84        722.32         8.04 o                         
  -3  -6   7       1012.47        919.78        10.50 o                         
  -2  -6   7        103.00         99.11         5.64 o                         
  -1  -6   7        200.02        208.81         5.05 o                         
   0  -6   7        687.46        688.32         8.31 o                         
   1  -6   7          6.64         13.03         1.81 o                         
   2  -6   7         41.86         29.09         2.44 o                         
   3  -6   7         14.37         10.46         1.73 o                         
   4  -6   7          3.65          3.31         1.28 o                         
   5  -6   7          6.33          8.97         3.14 o                         
   6  -6   7        234.71        195.26         7.47 o                         
   7  -6   7          2.16         -2.17         2.97 o                         
   8  -6   7          2.95          6.31         3.44 o                         
   9  -6   7         36.56         30.53         4.54 o                         
 -10  -5   7         23.66         30.86         7.32 o                         
  -9  -5   7        176.78        161.34         8.34 o                         
  -8  -5   7         96.05         91.80         5.19 o                         
  -7  -5   7         56.60         54.42         4.14 o                         
  -6  -5   7         27.48         22.20         3.30 o                         
  -5  -5   7         38.67         43.85         2.91 o                         
  -4  -5   7        423.73        428.27         5.17 o                         
  -3  -5   7        184.44        160.02         3.58 o                         
  -2  -5   7         57.30         67.61         2.70 o                         
  -1  -5   7        509.19        508.71         6.37 o                         
   0  -5   7         69.81         72.35         2.28 o                         
   1  -5   7        142.69        146.39         3.25 o                         
   2  -5   7        341.03        359.02         5.33 o                         
   3  -5   7         46.01         61.84         2.16 o                         
   4  -5   7         17.31         18.75         2.32 o                         
   5  -5   7         38.17         34.95         3.64 o                         
   6  -5   7         72.28         72.37         4.67 o                         
   7  -5   7         41.50         38.57         4.01 o                         
   8  -5   7        179.77        166.32         9.61 o                         
   9  -5   7         49.15         43.96         3.91 o                         
 -10  -4   7        225.54        209.41        32.35 o                         
  -9  -4   7          4.78          8.83         3.87 o                         
  -8  -4   7          0.73          2.61         2.56 o                         
  -7  -4   7         21.23         20.27         2.70 o                         
  -6  -4   7          0.55         -1.68         1.91 o                         
  -5  -4   7        508.28        611.85         7.82 o                         
  -4  -4   7        568.37        569.89         6.17 o                         
  -3  -4   7        210.96        253.91         4.06 o                         
  -2  -4   7       2901.95       3124.88        27.44 o                         
  -1  -4   7        311.30        301.81         5.36 o                         
   0  -4   7        791.01        780.57         8.76 o                         
   1  -4   7        120.45        124.45         2.64 o                         
   2  -4   7        169.29        223.66         3.67 o                         
   3  -4   7       1129.03       1235.20        12.38 o                         
   4  -4   7         84.32        119.57         3.66 o                         
   5  -4   7        192.71        197.27         6.35 o                         
   6  -4   7         66.89         51.57         3.91 o                         
   7  -4   7          0.24          3.40         2.58 o                         
   8  -4   7         34.40         29.63         3.10 o                         
   9  -4   7          1.37          2.28         2.98 o                         
  10  -4   7          0.11          0.31         2.63 o                         
 -10  -3   7          8.15          4.43         3.44 o                         
  -9  -3   7         54.58         50.65         7.19 o                         
  -8  -3   7         16.25         19.82         2.69 o                         
  -7  -3   7         56.36         58.16         3.60 o                         
  -6  -3   7         43.86         40.84         3.76 o                         
  -5  -3   7         13.18         20.96         2.07 o                         
  -4  -3   7        157.68        137.23         3.13 o                         
  -3  -3   7          2.72          2.71         0.99 o                         
  -2  -3   7        659.38        812.04         8.57 o                         
  -1  -3   7        213.42        185.22         3.66 o                         
   0  -3   7       1064.19       1045.49         9.88 o                         
   1  -3   7       1012.70       1007.38         9.03 o                         
   2  -3   7        414.14        477.64         5.81 o                         
   3  -3   7        221.60        183.50         2.74 o                         
   4  -3   7         54.36         57.58         2.48 o                         
   5  -3   7        286.98        309.72         6.29 o                         
   6  -3   7         86.34         97.70         3.89 o                         
   7  -3   7        176.60        173.98         6.96 o                         
   8  -3   7         55.41         60.89         3.60 o                         
   9  -3   7        192.12        200.43         7.38 o                         
  10  -3   7         28.74         37.91         3.31 o                         
 -10  -2   7          7.80          4.24         3.11 o                         
  -9  -2   7          2.17          0.46         2.71 o                         
  -8  -2   7        332.62        318.82         6.76 o                         
  -7  -2   7        199.79        202.65         4.68 o                         
  -6  -2   7        543.70        560.61         7.87 o                         
  -5  -2   7        240.46        249.21         5.25 o                         
  -4  -2   7         27.34         39.90         1.79 o                         
  -3  -2   7          9.36          1.88         0.91 o                         
  -2  -2   7        159.18        182.06         2.86 o                         
  -1  -2   7        158.29        175.96         3.57 o                         
   0  -2   7       1339.91       1374.26        16.36 o                         
   1  -2   7        498.89        520.03         5.41 o                         
   2  -2   7         28.50         27.82         1.42 o                         
   3  -2   7         95.78        137.82         3.33 o                         
   4  -2   7        199.20        196.98         3.89 o                         
   5  -2   7         82.89         81.13         4.56 o                         
   6  -2   7         36.10         34.82         2.47 o                         
   7  -2   7         25.62         29.52         2.54 o                         
   8  -2   7          0.11          0.42         3.02 o                         
   9  -2   7         28.93         26.60         2.78 o                         
  10  -2   7          1.22          2.61         2.68 o                         
 -11  -1   7        126.27        143.73         8.70 o                         
 -10  -1   7         63.78         59.58         4.59 o                         
  -9  -1   7        286.40        283.23         8.00 o                         
  -8  -1   7        843.62        806.82        11.86 o                         
  -7  -1   7        130.71        140.33         4.02 o                         
  -6  -1   7         80.78         71.42         2.88 o                         
  -5  -1   7        427.35        434.94         6.46 o                         
  -4  -1   7         13.15          6.00         1.08 o                         
  -3  -1   7          1.47         -0.74         0.87 o                         
  -2  -1   7        221.22        205.99         2.86 o                         
  -1  -1   7        186.02        187.25         2.94 o                         
   0  -1   7          1.63          2.15         1.18 o                         
   1  -1   7        125.16        107.55         2.66 o                         
   2  -1   7        629.69        657.10         7.35 o                         
   3  -1   7       2303.67       2284.59        23.32 o                         
   4  -1   7       1423.71       1485.15        14.30 o                         
   5  -1   7       2587.15       2595.87        25.59 o                         
   6  -1   7         25.11         25.69         2.23 o                         
   7  -1   7          0.09          1.10         2.14 o                         
   8  -1   7          2.61          0.75         1.93 o                         
   9  -1   7         25.99         31.98         2.74 o                         
  10  -1   7          0.46         -0.69         2.38 o                         
 -11   0   7         22.06         28.34         4.03 o                         
 -10   0   7          5.66          0.65         2.92 o                         
  -9   0   7        232.30        231.63         7.45 o                         
  -8   0   7        388.28        379.63         7.39 o                         
  -7   0   7         59.99         64.12         3.00 o                         
  -6   0   7        206.32        226.49         4.74 o                         
  -5   0   7        384.81        353.38         8.16 o                         
  -4   0   7        413.32        403.75         4.57 o                         
  -3   0   7        510.38        543.29         5.33 o                         
  -2   0   7        778.01        786.05         6.66 o                         
  -1   0   7        145.78        100.43         2.26 o                         
   0   0   7          2.22         -0.58         1.08 o                         
   1   0   7        478.90        418.16         5.07 o                         
   2   0   7        659.22        750.09         8.25 o                         
   3   0   7       1906.81       2019.46        21.06 o                         
   4   0   7        103.57         74.33         3.04 o                         
   5   0   7        574.54        567.30        11.29 o                         
   6   0   7        389.56        359.21         7.84 o                         
   7   0   7         39.36         40.68         3.41 o                         
   8   0   7         80.07         70.49         4.05 o                         
   9   0   7        124.31        132.02         4.62 o                         
  10   0   7         45.36         41.47         3.01 o                         
 -11   1   7         31.35         42.07         4.51 o                         
 -10   1   7         99.17        109.00         6.03 o                         
  -9   1   7         54.51         56.38         4.43 o                         
  -8   1   7        275.39        293.45         6.65 o                         
  -7   1   7        702.22        681.47         9.45 o                         
  -6   1   7        412.19        399.66         8.86 o                         
  -5   1   7        112.28        139.73         3.55 o                         
  -4   1   7        241.29        291.02         3.10 o                         
  -3   1   7         38.26         43.29         1.71 o                         
  -2   1   7        848.71        910.91         7.27 o                         
  -1   1   7         22.36         25.97         1.51 o                         
   0   1   7        548.46        593.63         5.53 o                         
   1   1   7       2351.60       2597.94        20.59 o                         
   2   1   7        740.19        776.93         9.37 o                         
   3   1   7        431.17        411.64         6.94 o                         
   4   1   7        177.96        178.65         4.60 o                         
   5   1   7        218.19        197.41         6.84 o                         
   6   1   7          6.12          3.06         1.99 o                         
   7   1   7         51.02         46.54         2.86 o                         
   8   1   7          3.58          5.16         3.76 o                         
   9   1   7        168.69        172.23         5.83 o                         
 -11   2   7         13.74         14.20         3.98 o                         
 -10   2   7        250.60        262.47         8.71 o                         
  -9   2   7        131.19        144.05         5.49 o                         
  -8   2   7        132.19        130.19         5.09 o                         
  -7   2   7         26.22         21.29         2.49 o                         
  -6   2   7          5.77          7.70         2.18 o                         
  -5   2   7         87.68        111.29         3.47 o                         
  -4   2   7        115.76        119.47         2.56 o                         
  -3   2   7        436.28        464.66         5.08 o                         
  -2   2   7       3220.72       3385.98        26.47 o                         
  -1   2   7       4290.07       4528.23        31.01 o                         
   0   2   7          9.23          7.40         1.37 o                         
   1   2   7        421.62        423.19         5.90 o                         
   2   2   7         77.54         80.78         2.68 o                         
   3   2   7        544.76        532.97         7.59 o                         
   4   2   7         42.89         46.84         2.61 o                         
   5   2   7         48.82         40.34         2.92 o                         
   6   2   7         40.24         45.76         3.12 o                         
   7   2   7         11.60         14.71         3.11 o                         
   8   2   7        119.16        118.30         5.76 o                         
   9   2   7          1.12         -0.29         2.41 o                         
 -10   3   7          9.03         13.01         3.72 o                         
  -9   3   7          0.74          3.80         2.72 o                         
  -8   3   7        133.44        151.37         5.82 o                         
  -7   3   7         42.31         44.00         3.57 o                         
  -6   3   7          0.17         -0.26         2.11 o                         
  -5   3   7        182.24        165.22         3.34 o                         
  -4   3   7        820.23        849.81         8.38 o                         
  -3   3   7        457.19        497.81         6.16 o                         
  -2   3   7       2245.19       2210.14        18.28 o                         
  -1   3   7       1486.69       1440.63        12.74 o                         
   0   3   7        217.37        215.17         3.79 o                         
   1   3   7        409.45        465.78         6.61 o                         
   2   3   7         47.42         49.63         2.45 o                         
   3   3   7          1.95          4.39         2.03 o                         
   4   3   7        108.01         93.63         5.54 o                         
   5   3   7        157.69        167.51         4.82 o                         
   6   3   7         35.35         32.55         2.71 o                         
   7   3   7         12.75         13.60         2.75 o                         
   8   3   7         27.52         26.39         3.16 o                         
   9   3   7        164.51        194.56         6.81 o                         
 -10   4   7         79.39        101.12         7.04 o                         
  -9   4   7         13.07         18.48         3.27 o                         
  -8   4   7        156.21        154.42         6.82 o                         
  -7   4   7         60.86         51.80         3.90 o                         
  -6   4   7        265.78        260.67         7.04 o                         
  -5   4   7         71.94         81.37         2.40 o                         
  -4   4   7        145.72        165.19         3.37 o                         
  -3   4   7         29.83         35.29         2.15 o                         
  -2   4   7       3189.77       3277.58        39.40 o                         
  -1   4   7        371.65        400.05         5.98 o                         
   0   4   7         45.54         62.99         2.94 o                         
   1   4   7        159.81        171.42         4.26 o                         
   2   4   7        913.97        926.07        12.08 o                         
   3   4   7        490.02        437.15         7.63 o                         
   4   4   7        598.12        605.47         9.90 o                         
   5   4   7        335.29        347.03         6.97 o                         
   6   4   7        113.20        114.27         4.45 o                         
   7   4   7         54.74         47.44         3.43 o                         
   8   4   7         47.67         46.78         4.14 o                         
   9   4   7        191.53        211.59         7.63 o                         
 -10   5   7         25.97         30.21         4.92 o                         
  -9   5   7          4.62         -1.20         5.51 o                         
  -8   5   7         19.84         22.68         3.62 o                         
  -7   5   7         36.07         31.36         3.74 o                         
  -6   5   7         54.72         42.59         2.54 o                         
  -5   5   7        223.30        208.94         4.28 o                         
  -4   5   7        185.70        179.88         3.97 o                         
  -3   5   7        390.17        358.17         7.39 o                         
  -2   5   7        922.73        894.30         9.40 o                         
  -1   5   7        132.05        157.55         4.09 o                         
   0   5   7         10.59          5.85         1.88 o                         
   1   5   7        120.89        108.87         3.91 o                         
   2   5   7        350.14        373.23         7.28 o                         
   3   5   7        128.25        129.61         4.86 o                         
   4   5   7         96.46         95.82         4.36 o                         
   5   5   7         55.12         54.37         3.69 o                         
   6   5   7          2.15         -0.15         2.60 o                         
   7   5   7        107.45        128.23        12.66 o                         
   8   5   7          0.01          3.16         4.52 o                         
 -10   6   7         20.69         30.08         6.04 o                         
  -9   6   7         49.37         53.95         5.69 o                         
  -8   6   7         15.34         19.17         4.40 o                         
  -7   6   7        241.16        226.81         8.90 o                         
  -6   6   7          0.13         -2.65         1.77 o                         
  -5   6   7         13.27         13.01         2.16 o                         
  -4   6   7        111.07        131.35         3.83 o                         
  -3   6   7         28.82         28.98         2.81 o                         
  -2   6   7         85.65         90.89         3.66 o                         
  -1   6   7        490.76        431.70        10.84 o                         
   0   6   7         16.56         15.06         2.32 o                         
   1   6   7        591.46        605.63         9.96 o                         
   2   6   7          1.36          2.82         2.67 o                         
   3   6   7         84.39         65.23         4.06 o                         
   4   6   7          1.64          5.38         2.72 o                         
   5   6   7         58.73         57.08         3.98 o                         
   6   6   7         83.36         86.90         6.14 o                         
   7   6   7         18.02         12.07         3.87 o                         
   8   6   7         52.05         57.87         6.12 o                         
  -9   7   7          9.04          9.93         4.74 o                         
  -8   7   7         55.10         61.77         6.17 o                         
  -7   7   7         12.07         10.60         4.36 o                         
  -6   7   7          8.91          5.11         2.11 o                         
  -5   7   7          5.52          4.39         2.00 o                         
  -4   7   7         34.86         32.55         2.97 o                         
  -3   7   7        162.80        161.54         6.45 o                         
  -2   7   7       1167.86       1121.40        21.13 o                         
  -1   7   7        493.45        485.67        11.05 o                         
   0   7   7         37.01         43.14         3.73 o                         
   1   7   7        760.62        694.23        12.87 o                         
   2   7   7        145.68        134.69         7.58 o                         
   3   7   7        140.74        124.27         6.78 o                         
   4   7   7          0.28         -5.14         3.95 o                         
   5   7   7         74.83         66.96         5.26 o                         
   6   7   7        109.00        102.57         6.16 o                         
   7   7   7          6.70          9.85         5.87 o                         
  -9   8   7         26.21         15.25         6.33 o                         
  -8   8   7         80.18         80.56         9.78 o                         
  -7   8   7          0.00          2.13         4.34 o                         
  -6   8   7          8.53          2.62         2.37 o                         
  -5   8   7         30.61         24.81         3.73 o                         
  -4   8   7         35.72         26.98         4.20 o                         
  -3   8   7        178.88        175.64         6.99 o                         
  -2   8   7         23.04         13.94         3.81 o                         
  -1   8   7         73.02         69.81         5.14 o                         
   0   8   7         20.44         14.06         3.71 o                         
   1   8   7         79.02         81.38         5.45 o                         
   2   8   7        105.26        121.42         6.52 o                         
   3   8   7         69.97         78.12         6.05 o                         
   4   8   7         90.56        101.23         6.36 o                         
   5   8   7        545.31        550.17        15.09 o                         
   6   8   7          0.46         -0.03         7.73 o                         
   7   8   7          0.37         -0.81         4.20 o                         
  -8   9   7          0.33         -1.38         5.96 o                         
  -7   9   7          6.56          3.30         2.40 o                         
  -6   9   7         33.46         38.29         5.02 o                         
  -5   9   7        211.49        176.71         9.99 o                         
  -4   9   7        171.29        198.99         9.99 o                         
  -3   9   7         12.20         17.78         4.61 o                         
  -2   9   7          3.59         -0.01         3.62 o                         
  -1   9   7        173.53        149.68         7.04 o                         
   0   9   7        114.19         95.84         6.96 o                         
   1   9   7         41.78         44.75         5.99 o                         
   2   9   7        127.02        148.88         7.45 o                         
   3   9   7         45.25         47.91         5.40 o                         
   4   9   7         16.62         21.84         5.86 o                         
   5   9   7          0.04         10.33         4.69 o                         
   6   9   7         36.24         48.03         6.00 o                         
  -7  10   7        147.59        175.60        11.89 o                         
  -6  10   7          0.29         -4.08         4.55 o                         
  -5  10   7         18.83         22.81         5.71 o                         
  -4  10   7         42.09         46.48         6.71 o                         
  -3  10   7         65.92         68.57         7.83 o                         
  -2  10   7          0.06          4.02         4.83 o                         
  -1  10   7         22.31         18.10         6.73 o                         
   0  10   7          0.63         -1.50         5.83 o                         
   1  10   7        142.12        149.00        14.37 o                         
   2  10   7          7.91          8.03         5.34 o                         
   3  10   7          4.90          2.41         5.43 o                         
   4  10   7          1.59          8.27         5.79 o                         
   5  10   7         21.23         10.41         5.70 o                         
  -6  11   7         58.84         51.58         7.63 o                         
  -5  11   7          7.26         14.24         7.94 o                         
  -4  11   7        123.00        146.42         8.52 o                         
  -3  11   7         31.17         45.23        16.89 o                         
  -2  11   7         12.49         14.80         6.51 o                         
  -1  11   7         18.36         22.67        13.33 o                         
   0  11   7          0.00          8.66         7.09 o                         
   1  11   7         75.52         90.05        14.24 o                         
   2  11   7          9.23          9.05         7.27 o                         
   3  11   7          0.73         -4.33         7.32 o                         
  -4  12   7         23.28         14.36         5.69 o                         
  -3  12   7         20.87         24.34         6.03 o                         
  -2  12   7          0.91          9.78         6.60 o                         
  -1  12   7         11.98          9.20         6.94 o                         
   0  12   7          0.53         -2.15         6.99 o                         
   1  12   7         66.79         71.18        10.27 o                         
   2  12   7         10.37         25.72         9.14 o                         
  -2 -14   8         11.77         30.83         8.20 o                         
  -1 -14   8          0.40          2.87         6.75 o                         
   0 -14   8        149.61        139.41        23.09 o                         
   1 -14   8          7.64         10.65         5.96 o                         
   2 -14   8          9.59         13.50         6.18 o                         
  -4 -13   8         57.07         61.55         9.87 o                         
  -3 -13   8        129.19        129.14        12.12 o                         
  -2 -13   8          8.36          6.42         6.98 o                         
  -1 -13   8         11.50         11.24         6.72 o                         
   0 -13   8         12.83         12.55         5.30 o                         
   1 -13   8          9.33         12.17         5.08 o                         
   2 -13   8          5.67         -0.61         4.65 o                         
   3 -13   8          0.44          3.66         7.73 o                         
   4 -13   8        178.61        186.17        14.85 o                         
  -5 -12   8         99.35        108.83        19.84 o                         
  -4 -12   8        155.84        148.38        16.48 o                         
  -3 -12   8        178.92        166.84        15.87 o                         
  -2 -12   8          5.48         -3.66         7.73 o                         
  -1 -12   8        418.14        431.58        16.45 o                         
   0 -12   8         32.14         30.61         5.40 o                         
   1 -12   8        178.16        184.09        13.42 o                         
   2 -12   8        123.63        115.65         7.38 o                         
   3 -12   8          6.61         -0.12         6.21 o                         
   4 -12   8          2.01         -5.09         5.90 o                         
   5 -12   8         24.20         29.68         5.41 o                         
   6 -12   8        118.93        128.18        14.85 o                         
  -6 -11   8         17.55         14.03         6.21 o                         
  -5 -11   8        117.66        119.23        14.04 o                         
  -4 -11   8        147.12        170.10        15.87 o                         
  -3 -11   8         58.50         65.31        11.39 o                         
  -2 -11   8         69.02         77.72        11.19 o                         
  -1 -11   8        352.88        298.28        12.66 o                         
   0 -11   8         39.79         38.38         5.20 o                         
   1 -11   8          3.59          3.78         4.34 o                         
   2 -11   8        589.05        539.67        10.82 o                         
   3 -11   8         42.14         41.96         3.92 o                         
   4 -11   8         14.72         11.77         4.74 o                         
   5 -11   8         28.37         29.86         4.24 o                         
   6 -11   8         41.86         44.96        14.14 o                         
   7 -11   8          1.57          1.69         5.52 o                         
  -7 -10   8         10.53         13.22         6.18 o                         
  -6 -10   8         10.02         10.69         5.97 o                         
  -5 -10   8          0.66          6.18         5.25 o                         
  -4 -10   8         45.09         53.44         7.11 o                         
  -3 -10   8        113.32        113.34         8.77 o                         
  -2 -10   8        152.78        147.59         9.38 o                         
  -1 -10   8         75.75         69.49         8.32 o                         
   0 -10   8        223.15        221.39         6.37 o                         
   1 -10   8         21.86         22.19         3.53 o                         
   2 -10   8        100.53        105.40         6.81 o                         
   3 -10   8        304.43        276.60         6.58 o                         
   4 -10   8         13.79         23.46         4.58 o                         
   5 -10   8         10.02         12.94         3.72 o                         
   6 -10   8        122.83         92.98        12.82 o                         
   7 -10   8          2.99          1.88         5.42 o                         
  -8  -9   8         13.54         15.71         5.96 o                         
  -7  -9   8         97.28         93.22         8.44 o                         
  -6  -9   8         90.68         94.11        13.53 o                         
  -5  -9   8         58.08         69.89         7.48 o                         
  -4  -9   8         45.80         53.31         6.76 o                         
  -3  -9   8        295.36        299.33        12.07 o                         
  -2  -9   8        329.66        295.06        11.01 o                         
  -1  -9   8        779.33        776.64        10.92 o                         
   0  -9   8        302.79        282.36         6.77 o                         
   1  -9   8        337.07        336.12         8.49 o                         
   2  -9   8        204.85        183.20        10.25 o                         
   3  -9   8        496.91        495.17         7.66 o                         
   4  -9   8          0.06         -3.14         2.09 o                         
   5  -9   8         12.45         12.94         3.41 o                         
   6  -9   8         37.22         31.45         5.79 o                         
   7  -9   8          0.03         -5.03         4.47 o                         
   8  -9   8         13.24         10.78         9.36 o                         
  -8  -8   8         33.85         36.12         6.18 o                         
  -7  -8   8        143.79        140.47        17.50 o                         
  -6  -8   8         87.87         71.02         6.98 o                         
  -5  -8   8        571.80        543.67        19.63 o                         
  -4  -8   8        422.36        421.50        25.13 o                         
  -3  -8   8       1497.96       1412.73        19.71 o                         
  -2  -8   8         53.60         48.71         3.99 o                         
  -1  -8   8        353.42        337.86         7.27 o                         
   0  -8   8         16.22         22.57         2.26 o                         
   1  -8   8         42.93         44.48         2.95 o                         
   2  -8   8        114.43        130.18         4.19 o                         
   3  -8   8         59.11         62.82         3.40 o                         
   4  -8   8        149.36        156.53         5.49 o                         
   5  -8   8         14.92         15.70         4.63 o                         
   6  -8   8          5.75         16.63         4.98 o                         
   7  -8   8          0.41          3.78         8.14 o                         
   8  -8   8         55.83         62.77         7.62 o                         
  -9  -7   8          0.54          2.03         5.09 o                         
  -8  -7   8        167.67        175.51         9.61 o                         
  -7  -7   8        129.01        119.56         8.05 o                         
  -6  -7   8        230.18        235.51        10.53 o                         
  -5  -7   8        148.07        131.91         6.38 o                         
  -4  -7   8         96.02         95.42         3.96 o                         
  -3  -7   8        114.59         99.37         4.02 o                         
  -2  -7   8         52.43         48.14         3.27 o                         
  -1  -7   8         11.09         15.24         2.54 o                         
   0  -7   8        195.31        173.44         3.95 o                         
   1  -7   8         84.29        115.74         4.65 o                         
   2  -7   8        875.42        911.26        13.88 o                         
   3  -7   8        321.99        328.04         5.70 o                         
   4  -7   8        232.47        211.65         5.01 o                         
   5  -7   8        153.60        127.10         7.32 o                         
   6  -7   8        253.02        198.19         8.24 o                         
   7  -7   8          8.44          2.78         3.51 o                         
   8  -7   8         10.83         -0.82         4.54 o                         
   9  -7   8         35.88         47.26        10.58 o                         
  -9  -6   8         61.04         67.64         6.69 o                         
  -8  -6   8        152.30        138.00         6.67 o                         
  -7  -6   8          9.97          9.27         3.71 o                         
  -6  -6   8          4.06          4.43         3.09 o                         
  -5  -6   8        190.93        180.63         7.08 o                         
  -4  -6   8        273.35        244.08         5.36 o                         
  -3  -6   8        100.50        103.34         3.95 o                         
  -2  -6   8        565.98        521.39         7.73 o                         
  -1  -6   8          9.97          6.62         1.59 o                         
   0  -6   8        545.65        557.52         9.41 o                         
   1  -6   8       1074.36       1165.22        11.70 o                         
   2  -6   8         43.12         40.59         2.55 o                         
   3  -6   8         97.72        103.03         2.91 o                         
   4  -6   8        196.47        197.45         5.44 o                         
   5  -6   8         38.75         38.72         5.24 o                         
   6  -6   8         46.34         45.71         4.35 o                         
   7  -6   8         59.69         46.15         4.59 o                         
   8  -6   8          0.93          0.05         3.26 o                         
   9  -6   8          0.11          0.66         4.82 o                         
 -10  -5   8         13.70         12.45         4.24 o                         
  -9  -5   8        389.60        401.15        12.57 o                         
  -8  -5   8         11.47         11.11         3.66 o                         
  -7  -5   8         55.92         54.36         4.32 o                         
  -6  -5   8         65.02         59.80         5.37 o                         
  -5  -5   8        122.66        131.34         4.71 o                         
  -4  -5   8        293.17        237.32         4.12 o                         
  -3  -5   8         82.55        101.30         4.76 o                         
  -2  -5   8         22.40         25.02         1.91 o                         
  -1  -5   8         33.97         43.93         2.48 o                         
   0  -5   8        565.17        523.02         7.16 o                         
   1  -5   8         46.84         55.82         2.06 o                         
   2  -5   8        182.35        129.86         3.49 o                         
   3  -5   8          1.14         -0.23         1.14 o                         
   4  -5   8        296.62        302.92         6.20 o                         
   5  -5   8          6.30          1.36         2.83 o                         
   6  -5   8         20.54         20.51         3.47 o                         
   7  -5   8          2.49         -1.17         2.80 o                         
   8  -5   8          2.01          2.54         2.74 o                         
   9  -5   8         22.80         26.84         3.83 o                         
 -10  -4   8          5.71         -0.10         3.65 o                         
  -9  -4   8          2.72          4.07         3.45 o                         
  -8  -4   8          0.65          0.45         2.40 o                         
  -7  -4   8         65.43         81.58         4.15 o                         
  -6  -4   8         85.97         97.05         3.79 o                         
  -5  -4   8       2242.34       2222.88        21.51 o                         
  -4  -4   8         30.04         23.35         1.49 o                         
  -3  -4   8         50.34         42.18         1.69 o                         
  -2  -4   8        931.05        934.88         9.61 o                         
  -1  -4   8       1367.66       1582.13        16.32 o                         
   0  -4   8        307.44        282.99         4.19 o                         
   1  -4   8        627.75        701.62         8.20 o                         
   2  -4   8        554.48        548.14         6.83 o                         
   3  -4   8        186.10        190.61         3.37 o                         
   4  -4   8        686.73        679.42         9.11 o                         
   5  -4   8         66.07         64.57         3.70 o                         
   6  -4   8        168.64        143.16         5.11 o                         
   7  -4   8         44.28         29.95         3.09 o                         
   8  -4   8          0.47         -2.92         2.49 o                         
   9  -4   8        326.13        308.70         8.14 o                         
 -10  -3   8          3.46          8.65         3.57 o                         
  -9  -3   8        276.69        270.30         9.23 o                         
  -8  -3   8         39.28         42.84         3.30 o                         
  -7  -3   8          7.31         11.38         2.45 o                         
  -6  -3   8        177.93        186.78         4.88 o                         
  -5  -3   8         17.34         26.31         2.09 o                         
  -4  -3   8        342.06        378.13         4.02 o                         
  -3  -3   8         27.49         31.67         1.54 o                         
  -2  -3   8       2596.16       3022.38        22.37 o                         
  -1  -3   8       1196.83       1254.35        15.25 o                         
   0  -3   8       1574.90       1497.43        12.70 o                         
   1  -3   8         20.62         23.02         1.60 o                         
   2  -3   8        796.54        900.98         9.55 o                         
   3  -3   8       1458.34       1485.84        14.21 o                         
   4  -3   8        304.97        321.15         5.94 o                         
   5  -3   8         30.32         31.93         3.07 o                         
   6  -3   8          4.11          4.10         2.33 o                         
   7  -3   8         28.14         26.21         2.89 o                         
   8  -3   8        158.01        169.98         6.40 o                         
   9  -3   8          7.55          0.95         2.53 o                         
 -10  -2   8         12.47          9.06         3.40 o                         
  -9  -2   8          0.25          3.05         2.81 o                         
  -8  -2   8         67.63         64.87         3.72 o                         
  -7  -2   8        299.40        266.82         5.55 o                         
  -6  -2   8         40.14         27.63         2.32 o                         
  -5  -2   8          0.54          3.21         1.56 o                         
  -4  -2   8       1434.39       1444.31        10.62 o                         
  -3  -2   8        723.03        739.61         6.72 o                         
  -2  -2   8       2746.17       2725.16        20.19 o                         
  -1  -2   8          1.17          0.37         1.24 o                         
   0  -2   8        225.96        298.52         4.35 o                         
   1  -2   8        344.23        376.28         4.89 o                         
   2  -2   8       2633.54       2738.78        23.05 o                         
   3  -2   8        236.36        245.97         4.65 o                         
   4  -2   8        827.70        806.53         9.89 o                         
   5  -2   8        288.37        290.31         5.12 o                         
   6  -2   8        320.18        285.95         5.79 o                         
   7  -2   8        181.72        155.10         5.12 o                         
   8  -2   8          3.43          0.12         2.43 o                         
   9  -2   8         37.32         37.16         3.24 o                         
 -10  -1   8          6.48          0.02         2.99 o                         
  -9  -1   8        218.53        232.03         7.66 o                         
  -8  -1   8        219.62        219.95         5.88 o                         
  -7  -1   8        504.81        488.13         7.67 o                         
  -6  -1   8         46.30         47.00         2.73 o                         
  -5  -1   8        217.04        168.16         3.81 o                         
  -4  -1   8         55.65         62.81         1.49 o                         
  -3  -1   8        263.47        238.97         3.51 o                         
  -2  -1   8       2440.65       2424.54        18.14 o                         
  -1  -1   8        138.46        195.92         3.16 o                         
   0  -1   8         35.87         35.16         1.69 o                         
   1  -1   8         76.60         90.91         2.58 o                         
   2  -1   8          7.47          1.11         1.07 o                         
   3  -1   8       2329.90       2315.46        23.97 o                         
   4  -1   8        530.34        584.05         7.92 o                         
   5  -1   8        205.34        198.33         4.38 o                         
   6  -1   8        469.91        453.66         7.58 o                         
   7  -1   8        224.11        203.33         4.98 o                         
   8  -1   8         94.18         92.72         4.14 o                         
   9  -1   8          4.18          4.39         3.09 o                         
 -11   0   8         76.24         81.77         5.74 o                         
 -10   0   8         29.73         28.89         3.97 o                         
  -9   0   8          0.02         -3.98         2.65 o                         
  -8   0   8        121.62        129.79         6.93 o                         
  -7   0   8        499.93        487.04        12.60 o                         
  -6   0   8         30.09         22.70         2.26 o                         
  -5   0   8        316.67        324.79         5.69 o                         
  -4   0   8         93.38         90.36         1.85 o                         
  -3   0   8        209.19        214.26         3.37 o                         
  -2   0   8          5.90          0.94         1.13 o                         
  -1   0   8        196.44        229.08         3.28 o                         
   0   0   8        265.57        282.99         3.56 o                         
   1   0   8        713.54        651.66         7.11 o                         
   2   0   8          0.00          0.93         1.38 o                         
   3   0   8        329.09        354.11         6.45 o                         
   4   0   8        263.69        252.66         5.45 o                         
   5   0   8        130.86        118.85         4.22 o                         
   6   0   8        167.67        166.97         4.76 o                         
   7   0   8        132.25        115.06         4.25 o                         
   8   0   8         43.36         48.70         3.37 o                         
   9   0   8         95.03         96.51         4.34 o                         
 -11   1   8         23.17         32.14         4.44 o                         
 -10   1   8          0.00         -0.59         2.98 o                         
  -9   1   8        680.08        617.44        12.57 o                         
  -8   1   8        182.05        177.50         5.71 o                         
  -7   1   8        217.57        232.44         5.46 o                         
  -6   1   8         57.21         50.64         2.94 o                         
  -5   1   8        117.74        125.06         3.03 o                         
  -4   1   8          3.51          9.58         1.24 o                         
  -3   1   8         98.93         95.71         2.54 o                         
  -2   1   8          4.78         19.16         1.64 o                         
  -1   1   8          1.32         13.22         1.39 o                         
   0   1   8         87.86        112.98         2.64 o                         
   1   1   8        545.31        554.82         6.38 o                         
   2   1   8         99.94         89.90         4.65 o                         
   3   1   8        162.48        143.55         4.49 o                         
   4   1   8        103.68        114.81         5.00 o                         
   5   1   8        102.28         97.48         4.58 o                         
   6   1   8        800.14        773.36        11.41 o                         
   7   1   8          0.26          0.66         2.11 o                         
   8   1   8         70.09         57.97         3.79 o                         
   9   1   8         25.56         20.42         3.05 o                         
 -10   2   8         41.62         51.50         4.88 o                         
  -9   2   8        493.96        476.09         9.60 o                         
  -8   2   8         17.63         13.40         2.79 o                         
  -7   2   8        473.01        448.39         8.74 o                         
  -6   2   8         70.24         60.33         3.29 o                         
  -5   2   8         26.12         38.65         1.89 o                         
  -4   2   8         23.94         32.45         1.89 o                         
  -3   2   8         73.93         83.44         2.64 o                         
  -2   2   8        526.36        556.21         8.76 o                         
  -1   2   8       1440.10       1492.84        13.07 o                         
   0   2   8        689.41        707.71         7.35 o                         
   1   2   8         34.72         31.24         2.16 o                         
   2   2   8        165.07        177.52         3.91 o                         
   3   2   8        383.11        377.41         6.45 o                         
   4   2   8        128.68        152.07         4.38 o                         
   5   2   8        175.54        164.97         4.66 o                         
   6   2   8        210.06        225.85         6.00 o                         
   7   2   8        292.55        276.09         6.77 o                         
   8   2   8          0.74         -1.02         3.91 o                         
   9   2   8         22.43         26.91         3.63 o                         
 -10   3   8          0.22          7.89         3.64 o                         
  -9   3   8         62.56         63.86         4.45 o                         
  -8   3   8         46.21         45.92         3.93 o                         
  -7   3   8        226.56        200.46         6.32 o                         
  -6   3   8        203.82        201.56         6.29 o                         
  -5   3   8        265.83        270.12         4.45 o                         
  -4   3   8        130.08        161.61         3.59 o                         
  -3   3   8         58.09         50.17         2.21 o                         
  -2   3   8        179.35        192.79         3.53 o                         
  -1   3   8         21.95         14.36         1.76 o                         
   0   3   8         42.26         46.69         2.25 o                         
   1   3   8        703.03        708.72         8.85 o                         
   2   3   8        134.75        105.98         3.87 o                         
   3   3   8        338.33        335.94         6.42 o                         
   4   3   8        133.49        156.02         4.85 o                         
   5   3   8        314.00        324.40         6.52 o                         
   6   3   8          3.96          0.35         2.19 o                         
   7   3   8          3.14          2.61         2.70 o                         
   8   3   8          2.31          4.72         3.05 o                         
   9   3   8        141.86        164.07         6.77 o                         
 -10   4   8          0.75         -1.35         4.59 o                         
  -9   4   8          0.45          8.56         3.23 o                         
  -8   4   8          0.27          4.24         2.89 o                         
  -7   4   8          5.57          4.48         2.96 o                         
  -6   4   8        134.68        158.82         4.28 o                         
  -5   4   8        167.68        168.74         3.36 o                         
  -4   4   8          5.06          4.06         1.60 o                         
  -3   4   8          0.03          2.03         1.61 o                         
  -2   4   8       2081.82       2300.92        18.37 o                         
  -1   4   8         42.66         41.30         2.28 o                         
   0   4   8         14.41         16.00         1.98 o                         
   1   4   8        319.37        387.99         6.44 o                         
   2   4   8          2.47          6.42         2.47 o                         
   3   4   8          0.21         -2.80         2.32 o                         
   4   4   8         16.71         27.59         2.98 o                         
   5   4   8         30.15         24.98         3.64 o                         
   6   4   8          2.04         -1.03         2.46 o                         
   7   4   8          5.97          2.98         2.68 o                         
   8   4   8          5.42         13.17         3.32 o                         
 -10   5   8         52.15         76.69        10.65 o                         
  -9   5   8         30.07         28.35         4.95 o                         
  -8   5   8         24.42         18.19         4.32 o                         
  -7   5   8        605.83        499.15        10.92 o                         
  -6   5   8        121.40        117.50         4.16 o                         
  -5   5   8         13.96         12.00         2.02 o                         
  -4   5   8         10.31         12.75         1.93 o                         
  -3   5   8        279.96        274.56         4.97 o                         
  -2   5   8       2286.07       2386.42        20.48 o                         
  -1   5   8         41.44         35.34         2.51 o                         
   0   5   8       1171.61       1241.06        13.05 o                         
   1   5   8        184.08        196.26         5.07 o                         
   2   5   8        290.27        291.13         6.80 o                         
   3   5   8          9.75          8.01         3.21 o                         
   4   5   8         48.78         55.57         3.75 o                         
   5   5   8        260.40        253.63         7.23 o                         
   6   5   8        140.34        145.17         5.48 o                         
   7   5   8         30.96         24.76         3.40 o                         
   8   5   8         38.68         35.32         5.30 o                         
  -9   6   8         67.33         57.91         6.06 o                         
  -8   6   8        103.42        107.37         7.15 o                         
  -7   6   8        164.10        149.78        12.00 o                         
  -6   6   8        428.46        367.20         6.85 o                         
  -5   6   8        125.84        103.56         4.29 o                         
  -4   6   8        400.58        393.78         6.59 o                         
  -3   6   8          0.95         -1.20         2.07 o                         
  -2   6   8       1298.48       1255.40        13.57 o                         
  -1   6   8        109.33        103.37         4.71 o                         
   0   6   8        584.54        569.37         8.14 o                         
   1   6   8        188.54        213.58         5.68 o                         
   2   6   8        107.04        111.79         5.57 o                         
   3   6   8        224.97        220.66         6.56 o                         
   4   6   8         21.74         19.06         3.27 o                         
   5   6   8        247.15        258.79         9.19 o                         
   6   6   8        102.19        103.03         5.90 o                         
   7   6   8          0.17         -0.56         3.48 o                         
  -9   7   8         25.95         32.39         5.77 o                         
  -8   7   8          0.13         -5.48         3.83 o                         
  -7   7   8         64.80         73.24         6.57 o                         
  -6   7   8         55.04         59.57         3.42 o                         
  -5   7   8        139.39        119.49         4.69 o                         
  -4   7   8         73.89         86.09         5.39 o                         
  -3   7   8        223.84        219.41         6.57 o                         
  -2   7   8       1531.05       1488.00        18.87 o                         
  -1   7   8        545.85        546.82        10.37 o                         
   0   7   8         10.94         16.15         3.69 o                         
   1   7   8         24.46         15.24         3.82 o                         
   2   7   8         34.27         32.62         5.34 o                         
   3   7   8         38.24         36.12         5.32 o                         
   4   7   8         70.07         70.60         5.46 o                         
   5   7   8         13.13         14.12         4.21 o                         
   6   7   8          0.48         -1.92         3.82 o                         
   7   7   8         65.09         64.54         5.82 o                         
  -8   8   8         20.60         14.03         5.31 o                         
  -7   8   8          6.05          6.80         2.11 o                         
  -6   8   8        265.91        261.05         7.42 o                         
  -5   8   8         34.29         35.61         4.37 o                         
  -4   8   8         41.58         29.02         4.36 o                         
  -3   8   8         25.69         24.07         3.91 o                         
  -2   8   8          2.61         -0.26         3.47 o                         
  -1   8   8        466.00        495.13        14.33 o                         
   0   8   8        206.86        197.73         7.78 o                         
   1   8   8          3.52          4.31         3.61 o                         
   2   8   8         94.40         96.03        11.01 o                         
   3   8   8          3.53         -1.75         3.82 o                         
   4   8   8         20.00         24.79         4.68 o                         
   5   8   8        144.56        153.60         7.74 o                         
   6   8   8          1.22         -1.30         5.08 o                         
  -8   9   8        113.09        123.47        11.47 o                         
  -7   9   8         69.87         70.01         4.40 o                         
  -6   9   8         44.75         40.53        15.16 o                         
  -5   9   8         28.32         27.13         5.90 o                         
  -4   9   8         68.19         60.36         6.89 o                         
  -3   9   8        323.90        324.11        11.03 o                         
  -2   9   8        314.54        326.65        16.89 o                         
  -1   9   8         40.30         41.03         5.04 o                         
   0   9   8        115.53        127.07         8.17 o                         
   1   9   8          0.22          7.46         4.88 o                         
   2   9   8        194.82        195.72        11.17 o                         
   3   9   8         44.25         44.42         5.35 o                         
   4   9   8        108.62        105.72         8.28 o                         
   5   9   8        175.24        167.01         8.48 o                         
  -7  10   8         17.14         22.55         5.13 o                         
  -6  10   8         90.29         89.43         8.49 o                         
  -5  10   8         69.70         67.54        11.39 o                         
  -4  10   8         28.84         39.66         6.55 o                         
  -3  10   8         38.53         41.73         7.03 o                         
  -2  10   8        195.04        188.01         9.63 o                         
  -1  10   8        114.34        113.47         8.16 o                         
   0  10   8         88.70         97.12         7.79 o                         
   1  10   8          1.03         -4.53         5.91 o                         
   2  10   8          4.61          1.53         5.41 o                         
   3  10   8         30.98         37.06         6.79 o                         
   4  10   8         19.17         20.31         6.55 o                         
  -6  11   8          4.58          0.07         5.63 o                         
  -5  11   8         10.56         17.09         8.34 o                         
  -4  11   8         17.45          4.04         7.49 o                         
  -3  11   8         61.94         63.26         8.26 o                         
  -2  11   8          0.06          0.33         5.77 o                         
  -1  11   8        289.21        303.39        15.54 o                         
   0  11   8          2.99         -4.00         6.30 o                         
   1  11   8          5.03          5.67         5.86 o                         
   2  11   8         19.21         16.58         6.22 o                         
   3  11   8          3.53         -6.17         5.77 o                         
  -4  12   8          5.08          4.89         5.04 o                         
  -3  12   8          1.08         -7.19         6.17 o                         
  -2  12   8         21.70         25.87         7.79 o                         
  -1  12   8          0.03          8.65         7.41 o                         
   0  12   8          7.68          2.86         7.56 o                         
   1  12   8         73.89         76.58        11.90 o                         
  -2 -14   9          8.00         12.24         7.72 o                         
  -1 -14   9         17.44         14.40         7.32 o                         
   0 -14   9          0.54          1.77        15.36 o                         
   1 -14   9         53.17         57.17         6.87 o                         
   2 -14   9          0.00          9.25         5.94 o                         
  -4 -13   9        208.78        276.51        26.86 o                         
  -3 -13   9          6.63          0.99         9.05 o                         
  -2 -13   9        107.55         96.79        10.36 o                         
  -1 -13   9         34.76         42.49         8.00 o                         
   0 -13   9          0.38          2.61         4.89 o                         
   1 -13   9          0.51          7.32         4.73 o                         
   2 -13   9         36.40         40.48         5.87 o                         
   3 -13   9         46.90         46.59        10.17 o                         
   4 -13   9         15.51         10.38         7.53 o                         
  -5 -12   9         11.90         13.02         9.56 o                         
  -4 -12   9          1.12         12.61         8.75 o                         
  -3 -12   9         15.71         16.07         9.56 o                         
  -2 -12   9        113.50         91.97        13.02 o                         
  -1 -12   9         23.36         26.89         6.83 o                         
   0 -12   9         99.84         96.63         8.85 o                         
   1 -12   9        202.18        187.35         8.58 o                         
   2 -12   9        134.54        139.62         8.16 o                         
   3 -12   9        419.36        406.96        13.44 o                         
   4 -12   9         16.95         20.55         7.32 o                         
   5 -12   9         10.84         14.45         5.70 o                         
  -6 -11   9          0.55         -0.41         8.75 o                         
  -5 -11   9        102.04        102.14        13.02 o                         
  -4 -11   9         39.49         25.23         9.36 o                         
  -3 -11   9         27.53         37.03         9.77 o                         
  -2 -11   9          1.55          3.26         7.53 o                         
  -1 -11   9          6.64          6.50         6.00 o                         
   0 -11   9         24.89         33.34         5.17 o                         
   1 -11   9         19.19         21.16         4.42 o                         
   2 -11   9         63.58         63.63         5.55 o                         
   3 -11   9          4.58          5.02         3.40 o                         
   4 -11   9         49.17         42.55         6.10 o                         
   5 -11   9          2.74          3.54         3.59 o                         
   6 -11   9         22.00         22.53         6.61 o                         
  -7 -10   9         90.92         76.88         8.55 o                         
  -6 -10   9          4.56          5.66         5.61 o                         
  -5 -10   9        133.34        110.66        14.65 o                         
  -4 -10   9          3.25          1.25         5.01 o                         
  -3 -10   9        207.84        178.71        11.09 o                         
  -2 -10   9        452.74        401.74        23.19 o                         
  -1 -10   9        180.92        167.42        10.40 o                         
   0 -10   9         86.12         86.83         6.14 o                         
   1 -10   9        446.39        460.77        12.72 o                         
   2 -10   9        341.44        337.55        16.11 o                         
   3 -10   9        111.75        111.47         5.05 o                         
   4 -10   9          8.01          6.55         3.36 o                         
   5 -10   9         45.65         48.26         3.71 o                         
   6 -10   9         11.88         10.05         5.32 o                         
   7 -10   9        247.67        255.14        20.75 o                         
  -8  -9   9          3.60          3.50         5.49 o                         
  -7  -9   9          4.28          7.73         5.36 o                         
  -6  -9   9        133.16        110.82        22.58 o                         
  -5  -9   9         33.52         39.07         6.47 o                         
  -4  -9   9        108.98        121.69        23.91 o                         
  -3  -9   9         97.78        115.67         8.34 o                         
  -2  -9   9        302.40        282.39         8.00 o                         
  -1  -9   9         11.33         10.97         3.44 o                         
   0  -9   9          6.70         10.62         3.76 o                         
   1  -9   9        386.48        365.28         9.79 o                         
   2  -9   9        121.86        127.70         5.26 o                         
   3  -9   9         86.33         93.71         6.37 o                         
   4  -9   9         33.98         36.97         4.02 o                         
   5  -9   9         28.07         19.58         2.35 o                         
   6  -9   9          0.58          0.23         4.39 o                         
   7  -9   9         18.22         18.20         7.43 o                         
   8  -9   9         21.79         22.91         6.54 o                         
  -8  -8   9         23.37         27.46         6.10 o                         
  -7  -8   9         70.46         55.26         6.83 o                         
  -6  -8   9          3.70          5.35         4.82 o                         
  -5  -8   9          0.28          3.66         4.45 o                         
  -4  -8   9        138.11        134.89         8.42 o                         
  -3  -8   9         80.64         70.34         4.54 o                         
  -2  -8   9        123.76        100.74         5.05 o                         
  -1  -8   9         35.25         40.31         3.79 o                         
   0  -8   9          4.47          5.76         1.59 o                         
   1  -8   9        164.23        153.68         6.91 o                         
   2  -8   9        224.06        227.18         5.27 o                         
   3  -8   9         41.79         51.25         3.12 o                         
   4  -8   9         26.29         17.03         2.66 o                         
   5  -8   9        373.65        355.47        12.85 o                         
   6  -8   9         30.54         23.52         6.71 o                         
   7  -8   9         36.08         33.43         6.35 o                         
   8  -8   9         15.81          8.69         5.37 o                         
  -9  -7   9          3.61         11.40         5.70 o                         
  -8  -7   9         32.37         35.02         6.00 o                         
  -7  -7   9         45.93         52.02         6.33 o                         
  -6  -7   9        171.99        173.87         9.57 o                         
  -5  -7   9         13.15         16.75         6.30 o                         
  -4  -7   9         62.52         63.64         3.51 o                         
  -3  -7   9        111.77        105.61         7.04 o                         
  -2  -7   9        388.57        380.52         7.51 o                         
  -1  -7   9        144.89        126.74         7.33 o                         
   0  -7   9        413.91        415.71         9.46 o                         
   1  -7   9        587.25        565.05         7.38 o                         
   2  -7   9        203.82        228.16         5.48 o                         
   3  -7   9         19.77         17.76         2.17 o                         
   4  -7   9        257.05        252.38         5.49 o                         
   5  -7   9        111.10         77.36         5.49 o                         
   6  -7   9         65.92         66.07         5.40 o                         
   7  -7   9          9.72         16.52         4.99 o                         
   8  -7   9         72.61         81.82         6.41 o                         
   9  -7   9        206.26        210.50         9.53 o                         
  -9  -6   9         45.31         64.68         6.76 o                         
  -8  -6   9        104.86        116.77         7.96 o                         
  -7  -6   9          1.58          4.17         3.96 o                         
  -6  -6   9        453.59        443.62        10.63 o                         
  -5  -6   9         66.16         70.96         5.01 o                         
  -4  -6   9         18.53         21.40         2.46 o                         
  -3  -6   9         18.60         17.66         2.56 o                         
  -2  -6   9        147.24        136.15         3.76 o                         
  -1  -6   9        189.12        163.79         4.72 o                         
   0  -6   9          2.95          1.93         1.36 o                         
   1  -6   9          2.96          0.31         1.77 o                         
   2  -6   9         55.23         60.27         2.86 o                         
   3  -6   9        352.00        375.52         5.05 o                         
   4  -6   9         48.68         50.37         2.13 o                         
   5  -6   9        145.93        123.07         5.39 o                         
   6  -6   9         60.92         59.13         4.23 o                         
   7  -6   9        502.93        477.23        10.12 o                         
   8  -6   9          1.61         -4.13         2.75 o                         
   9  -6   9        105.49        133.71        11.26 o                         
 -10  -5   9         80.16        116.79        11.80 o                         
  -9  -5   9          0.09          0.65         6.80 o                         
  -8  -5   9         33.17         32.34         3.95 o                         
  -7  -5   9        320.72        303.59         8.57 o                         
  -6  -5   9          0.16         -0.17         2.89 o                         
  -5  -5   9        427.76        419.63         7.76 o                         
  -4  -5   9        222.63        201.82         4.41 o                         
  -3  -5   9        730.37        735.19        10.13 o                         
  -2  -5   9        846.32        870.06         9.52 o                         
  -1  -5   9          5.77          7.70         1.86 o                         
   0  -5   9        209.35        213.96         3.81 o                         
   1  -5   9        254.56        287.99         6.45 o                         
   2  -5   9         25.92         17.73         1.95 o                         
   3  -5   9         72.40         96.70         2.55 o                         
   4  -5   9        370.54        337.98         6.71 o                         
   5  -5   9         17.28         20.21         3.05 o                         
   6  -5   9          0.02          4.12         3.13 o                         
   7  -5   9          8.45         12.52         2.94 o                         
   8  -5   9         16.52         11.84         3.34 o                         
   9  -5   9         85.05        113.29         6.01 o                         
 -10  -4   9          9.33          9.09         4.29 o                         
  -9  -4   9          5.17          8.22         3.15 o                         
  -8  -4   9        281.18        272.39         7.12 o                         
  -7  -4   9         27.31         24.81         3.00 o                         
  -6  -4   9       1107.02       1088.90        15.20 o                         
  -5  -4   9       1015.53        934.55        14.91 o                         
  -4  -4   9          2.43          3.79         1.18 o                         
  -3  -4   9        226.38        250.98         3.59 o                         
  -2  -4   9          7.67          5.74         1.50 o                         
  -1  -4   9         54.65         73.44         3.15 o                         
   0  -4   9        128.08        101.33         3.31 o                         
   1  -4   9         13.35         23.10         1.71 o                         
   2  -4   9         43.00         50.33         2.38 o                         
   3  -4   9         62.20         70.12         2.52 o                         
   4  -4   9          3.78          3.91         1.98 o                         
   5  -4   9         29.45         23.13         4.03 o                         
   6  -4   9         43.69         34.18         3.48 o                         
   7  -4   9          6.31          1.46         2.62 o                         
   8  -4   9        131.91        138.85         9.09 o                         
   9  -4   9          2.50          1.43         2.95 o                         
 -10  -3   9          0.39         -2.07         3.25 o                         
  -9  -3   9         66.50         71.13         4.32 o                         
  -8  -3   9          1.78         -2.35         2.35 o                         
  -7  -3   9          1.32         -0.47         3.70 o                         
  -6  -3   9        125.05        127.71         4.26 o                         
  -5  -3   9          3.88          1.52         1.70 o                         
  -4  -3   9         22.46         17.85         1.35 o                         
  -3  -3   9          5.25          5.57         1.20 o                         
  -2  -3   9       1068.44       1264.39        11.29 o                         
  -1  -3   9       1071.25       1061.97        11.41 o                         
   0  -3   9        351.70        341.45         4.95 o                         
   1  -3   9        811.10        835.77         8.19 o                         
   2  -3   9          2.73          4.74         1.44 o                         
   3  -3   9          1.48          0.80         1.13 o                         
   4  -3   9        270.92        267.21         5.75 o                         
   5  -3   9        248.01        245.59         5.54 o                         
   6  -3   9         62.48         43.70         3.56 o                         
   7  -3   9         81.94         77.18         5.34 o                         
   8  -3   9          8.63          5.07         2.73 o                         
   9  -3   9          4.44          2.42         2.75 o                         
 -10  -2   9         14.14         13.83         3.60 o                         
  -9  -2   9         15.00         23.83         3.13 o                         
  -8  -2   9         47.30         49.37         3.60 o                         
  -7  -2   9          0.46          1.41         2.25 o                         
  -6  -2   9          4.17          5.50         2.04 o                         
  -5  -2   9         90.17         90.39         3.15 o                         
  -4  -2   9        356.19        357.71         4.20 o                         
  -3  -2   9        635.78        649.04         6.31 o                         
  -2  -2   9       2805.80       3132.22        39.27 o                         
  -1  -2   9       1262.52       1423.51        14.30 o                         
   0  -2   9       1070.72       1213.21        10.99 o                         
   1  -2   9        682.50        749.36         8.63 o                         
   2  -2   9       2823.97       2914.47        24.69 o                         
   3  -2   9          8.38          5.59         0.97 o                         
   4  -2   9        503.17        501.77         7.40 o                         
   5  -2   9        544.23        530.68         7.71 o                         
   6  -2   9        402.94        369.45         6.99 o                         
   7  -2   9         46.23         31.55         4.17 o                         
   8  -2   9         24.17         19.25         2.93 o                         
   9  -2   9          0.21         -1.23         2.48 o                         
 -10  -1   9         47.13         52.88         4.82 o                         
  -9  -1   9          8.48         11.07         3.58 o                         
  -8  -1   9        191.65        201.79         6.04 o                         
  -7  -1   9         29.09         24.87         2.88 o                         
  -6  -1   9        481.32        475.85         7.61 o                         
  -5  -1   9         50.81         59.32         2.71 o                         
  -4  -1   9         98.06        111.01         2.41 o                         
  -3  -1   9         10.12          1.07         1.25 o                         
  -2  -1   9        172.29        209.20         3.79 o                         
  -1  -1   9        817.94        897.39         8.51 o                         
   0  -1   9       1643.01       1928.65        16.05 o                         
   1  -1   9       1853.75       2136.95        18.90 o                         
   2  -1   9        360.74        403.21         5.08 o                         
   3  -1   9       1301.31       1302.73        16.53 o                         
   4  -1   9        341.20        350.97         6.75 o                         
   5  -1   9        979.46        889.74        12.45 o                         
   6  -1   9         69.62         84.41         5.20 o                         
   7  -1   9         83.10         81.69         4.17 o                         
   8  -1   9          3.40          4.02         3.58 o                         
   9  -1   9          2.22          4.68         3.31 o                         
 -10   0   9         94.43         96.89         5.93 o                         
  -9   0   9        222.96        218.79         8.09 o                         
  -8   0   9        198.05        223.94         6.32 o                         
  -7   0   9        676.81        642.66        10.63 o                         
  -6   0   9        252.42        250.86         6.49 o                         
  -5   0   9          6.24          4.08         1.86 o                         
  -4   0   9         81.15         88.95         2.58 o                         
  -3   0   9         66.81         54.13         2.05 o                         
  -2   0   9         27.74         28.41         1.90 o                         
  -1   0   9        569.73        634.67         6.35 o                         
   0   0   9        743.01        845.94         7.82 o                         
   1   0   9        165.60        190.43         3.93 o                         
   2   0   9        246.57        244.22         4.75 o                         
   3   0   9        511.84        509.77         8.47 o                         
   4   0   9          3.50          3.12         2.21 o                         
   5   0   9         73.27         73.59         5.40 o                         
   6   0   9         57.56         46.98         3.52 o                         
   7   0   9        238.62        214.54         7.14 o                         
   8   0   9          2.10          0.48         2.46 o                         
   9   0   9        121.94        121.62         5.21 o                         
 -10   1   9         52.59         51.71         4.99 o                         
  -9   1   9          2.97          4.08         2.86 o                         
  -8   1   9        125.57        121.87         5.16 o                         
  -7   1   9          0.03         -1.86         2.33 o                         
  -6   1   9        307.80        340.70         6.61 o                         
  -5   1   9         51.43         54.13         2.31 o                         
  -4   1   9        265.42        307.74         5.37 o                         
  -3   1   9        490.75        512.69         5.90 o                         
  -2   1   9       1185.09       1166.81        10.77 o                         
  -1   1   9        631.90        709.54         7.42 o                         
   0   1   9       1371.45       1495.95        13.06 o                         
   1   1   9         24.55         26.11         1.83 o                         
   2   1   9          1.56          5.29         2.05 o                         
   3   1   9         34.70         40.93         2.99 o                         
   4   1   9         56.10         46.79         3.61 o                         
   5   1   9       1738.17       1723.32        21.56 o                         
   6   1   9        162.19        170.97         5.44 o                         
   7   1   9        142.64        139.15         5.20 o                         
   8   1   9         68.13         75.47         4.74 o                         
   9   1   9         35.55         44.87         3.91 o                         
 -10   2   9         54.48         47.14         5.13 o                         
  -9   2   9        117.10        111.58         5.32 o                         
  -8   2   9          3.40         -1.03         2.56 o                         
  -7   2   9         45.32         33.18         3.64 o                         
  -6   2   9         18.37         11.98         2.54 o                         
  -5   2   9          1.69          7.36         1.68 o                         
  -4   2   9        498.80        500.79         5.93 o                         
  -3   2   9        413.96        399.60         5.29 o                         
  -2   2   9        112.98        122.74         3.89 o                         
  -1   2   9          0.02          3.77         1.50 o                         
   0   2   9       1464.75       1478.26        13.12 o                         
   1   2   9         74.49         76.86         3.05 o                         
   2   2   9        739.83        694.04         8.62 o                         
   3   2   9        226.84        234.60         5.40 o                         
   4   2   9          1.72         -1.04         2.12 o                         
   5   2   9       1045.47       1019.09        14.54 o                         
   6   2   9          0.66          2.31         2.19 o                         
   7   2   9         17.20         16.98         2.88 o                         
   8   2   9         53.07         58.27         4.33 o                         
   9   2   9         19.57         13.80         3.36 o                         
 -10   3   9         11.70         14.38         5.30 o                         
  -9   3   9         31.30         22.24         5.26 o                         
  -8   3   9          3.57          4.88         2.85 o                         
  -7   3   9          1.17          2.33         2.76 o                         
  -6   3   9        153.73        134.51         5.56 o                         
  -5   3   9        553.06        586.03         6.64 o                         
  -4   3   9        312.65        284.52         5.37 o                         
  -3   3   9          0.89          6.51         1.62 o                         
  -2   3   9        166.02        149.84         3.33 o                         
  -1   3   9        590.41        671.89         9.04 o                         
   0   3   9        277.38        289.50         4.64 o                         
   1   3   9        746.61        846.06        10.26 o                         
   2   3   9        145.55        133.55         4.00 o                         
   3   3   9        403.13        359.82         6.92 o                         
   4   3   9        999.12       1000.69        13.04 o                         
   5   3   9        288.07        282.79         6.40 o                         
   6   3   9        145.18        142.89         5.00 o                         
   7   3   9          0.00         -0.36         2.47 o                         
   8   3   9         32.04         35.98         6.43 o                         
 -10   4   9          8.99          5.73         4.09 o                         
  -9   4   9          1.59          2.12         3.67 o                         
  -8   4   9         13.25         17.79         4.27 o                         
  -7   4   9          1.35         -3.52         2.71 o                         
  -6   4   9        231.89        220.48         4.55 o                         
  -5   4   9        702.26        649.60         8.03 o                         
  -4   4   9          5.41          6.47         1.81 o                         
  -3   4   9        698.39        668.86         7.84 o                         
  -2   4   9         11.19         21.81         2.20 o                         
  -1   4   9       1157.11       1119.02        11.89 o                         
   0   4   9        232.31        239.43         4.89 o                         
   1   4   9       1139.92       1075.88        12.60 o                         
   2   4   9         17.03         11.02         2.28 o                         
   3   4   9        131.71        113.72         4.52 o                         
   4   4   9         32.55         31.16         3.24 o                         
   5   4   9          6.40          8.06         2.94 o                         
   6   4   9        108.87        106.83         4.73 o                         
   7   4   9          6.99          4.73         2.85 o                         
   8   4   9         85.11         81.80         5.23 o                         
 -10   5   9         42.30         50.66         6.05 o                         
  -9   5   9         42.14         42.64         6.88 o                         
  -8   5   9         34.02         39.80         7.85 o                         
  -7   5   9          8.72          7.83         3.86 o                         
  -6   5   9         17.91         14.85         2.27 o                         
  -5   5   9        148.34        142.22         4.28 o                         
  -4   5   9         38.33         45.25         2.63 o                         
  -3   5   9       1080.66       1020.64        10.43 o                         
  -2   5   9         23.77         20.34         2.20 o                         
  -1   5   9          5.51          8.21         1.78 o                         
   0   5   9         66.67         70.43         4.00 o                         
   1   5   9         34.36         34.83         3.16 o                         
   2   5   9        668.26        678.62        10.78 o                         
   3   5   9         97.10         83.90         4.46 o                         
   4   5   9        474.06        468.10         8.93 o                         
   5   5   9        110.20        103.17         4.86 o                         
   6   5   9          6.86          6.44         3.08 o                         
   7   5   9         21.54         18.47         3.91 o                         
   8   5   9         29.98         34.74         5.48 o                         
  -9   6   9          6.35         12.16         6.37 o                         
  -8   6   9          0.17         -0.29         4.82 o                         
  -7   6   9         62.52         52.91         5.54 o                         
  -6   6   9         21.66         26.57         2.65 o                         
  -5   6   9        257.34        244.46         6.04 o                         
  -4   6   9         37.99         36.61         2.83 o                         
  -3   6   9        620.29        613.50         9.39 o                         
  -2   6   9         30.71         24.81         3.99 o                         
  -1   6   9        649.47        616.91        11.09 o                         
   0   6   9        316.46        314.69         7.52 o                         
   1   6   9        108.31        100.82         6.32 o                         
   2   6   9         33.11         34.84         4.17 o                         
   3   6   9         32.64         43.68         4.43 o                         
   4   6   9        155.33        134.71         6.41 o                         
   5   6   9        449.63        451.21        15.15 o                         
   6   6   9         93.69        100.28         6.07 o                         
   7   6   9          9.85         10.27         4.96 o                         
  -9   7   9         25.36         17.27         8.39 o                         
  -8   7   9          5.14         12.31         4.71 o                         
  -7   7   9        134.95        107.10         3.74 o                         
  -6   7   9        113.13        100.32         6.10 o                         
  -5   7   9        160.88        123.36         5.80 o                         
  -4   7   9        178.32        177.95        10.01 o                         
  -3   7   9        299.25        285.37         7.38 o                         
  -2   7   9        142.34        148.35         6.62 o                         
  -1   7   9         35.43         35.01         4.34 o                         
   0   7   9        272.48        277.02         7.44 o                         
   1   7   9        323.16        338.92         9.59 o                         
   2   7   9          4.53          6.72         3.67 o                         
   3   7   9         30.00         25.62         4.45 o                         
   4   7   9        109.32        102.13         7.52 o                         
   5   7   9         81.85         81.98         6.10 o                         
   6   7   9          0.06          2.05         4.10 o                         
   7   7   9         23.12         23.31         4.99 o                         
  -8   8   9          0.59          0.52         5.00 o                         
  -7   8   9          0.29          1.54         3.27 o                         
  -6   8   9         26.14         15.85         3.67 o                         
  -5   8   9        168.49        190.43         9.26 o                         
  -4   8   9          7.90          8.75         6.82 o                         
  -3   8   9          1.81          3.80         5.48 o                         
  -2   8   9         87.30         82.92         8.19 o                         
  -1   8   9        423.57        446.14        10.75 o                         
   0   8   9        268.80        261.06         8.46 o                         
   1   8   9         64.39         63.46         5.30 o                         
   2   8   9         11.06         18.30         4.22 o                         
   3   8   9          0.21         -1.39         3.93 o                         
   4   8   9        162.76        178.75         8.37 o                         
   5   8   9          0.42         -0.40         5.64 o                         
   6   8   9        401.08        414.78        13.36 o                         
  -8   9   9         12.70         12.61        10.58 o                         
  -7   9   9         77.23         81.18         5.04 o                         
  -6   9   9         18.61          6.01         5.03 o                         
  -5   9   9         62.15         80.57        12.00 o                         
  -4   9   9          3.22          4.04         4.93 o                         
  -3   9   9         71.39         68.05         6.43 o                         
  -2   9   9          0.06          1.30         6.78 o                         
  -1   9   9          6.88          6.04         4.25 o                         
   0   9   9         18.94         16.95         9.29 o                         
   1   9   9         71.72         74.91         7.21 o                         
   2   9   9          0.03          1.48         5.11 o                         
   3   9   9         29.49         33.97         6.30 o                         
   4   9   9          6.09          6.05         6.57 o                         
   5   9   9          3.07          8.42         5.05 o                         
  -7  10   9         48.30         51.05         6.36 o                         
  -6  10   9          0.27          2.22         7.73 o                         
  -5  10   9         97.94        110.01         9.77 o                         
  -4  10   9          4.53         14.03         5.60 o                         
  -3  10   9         22.50         22.60         6.51 o                         
  -2  10   9         62.56         56.16         6.57 o                         
  -1  10   9        117.37        122.41         9.94 o                         
   0  10   9         17.57          7.72         5.41 o                         
   1  10   9         16.48         14.15         5.61 o                         
   2  10   9          0.24         -1.92         5.48 o                         
   3  10   9          0.04          5.18         5.75 o                         
   4  10   9          8.54         16.28         6.51 o                         
  -5  11   9          2.76         -1.63         7.53 o                         
  -4  11   9          1.26          7.21         5.98 o                         
  -3  11   9         29.89         37.84        10.99 o                         
  -2  11   9         10.58         15.68        12.00 o                         
  -1  11   9        186.51        190.52        13.25 o                         
   0  11   9         65.29         66.45        11.54 o                         
   1  11   9         23.82         25.10         6.36 o                         
   2  11   9          2.78          1.78         6.12 o                         
  -3  12   9          6.17         -0.04         6.50 o                         
  -2  12   9         11.03         -2.24         7.03 o                         
  -1  12   9         52.31         46.13         9.18 o                         
   0  12   9         11.96         10.07         8.21 o                         
  -1 -14  10          6.22          2.89         7.11 o                         
   0 -14  10         29.51         38.82         8.00 o                         
   1 -14  10         62.22         62.65         7.34 o                         
   2 -14  10          0.91         -0.42         5.42 o                         
  -4 -13  10         56.69         44.56        11.80 o                         
  -3 -13  10         70.01         79.55        13.63 o                         
  -2 -13  10        135.27        127.78        14.65 o                         
  -1 -13  10        149.62        159.11        16.07 o                         
   0 -13  10        400.49        406.27        21.06 o                         
   1 -13  10         25.51         41.53         7.49 o                         
   2 -13  10         28.31         32.91         9.22 o                         
   3 -13  10         14.66          5.19        14.34 o                         
   4 -13  10          0.47         -4.11         5.03 o                         
  -5 -12  10         33.00         24.01        10.58 o                         
  -4 -12  10          3.90          8.55         9.16 o                         
  -3 -12  10         44.40         41.51        10.38 o                         
  -2 -12  10         19.30          6.31         8.34 o                         
  -1 -12  10         20.43         20.86         6.47 o                         
   0 -12  10         15.52         13.46         5.94 o                         
   1 -12  10         10.84          7.73         5.23 o                         
   2 -12  10        106.09        101.53         8.60 o                         
   3 -12  10         79.35         86.48         8.34 o                         
   4 -12  10          0.66          1.22         6.31 o                         
   5 -12  10          0.00         -1.63         4.88 o                         
  -6 -11  10          5.60         -4.48         8.55 o                         
  -5 -11  10         85.75        103.77        13.63 o                         
  -4 -11  10         19.62         27.47         9.36 o                         
  -3 -11  10         93.27         96.44        12.82 o                         
  -2 -11  10          0.01         -7.32         6.92 o                         
  -1 -11  10         43.92         32.29         6.47 o                         
   0 -11  10          1.41          2.58         4.04 o                         
   1 -11  10          0.35         -1.37         3.95 o                         
   2 -11  10         12.68         11.56         4.25 o                         
   3 -11  10          0.83         -0.54         3.49 o                         
   4 -11  10          5.31         12.46         4.67 o                         
   5 -11  10          0.12         -1.78         2.39 o                         
   6 -11  10         50.16         55.34        11.19 o                         
  -7 -10  10        101.58         96.15         9.42 o                         
  -6 -10  10         35.55         37.19         6.98 o                         
  -5 -10  10          6.57         10.17         5.46 o                         
  -4 -10  10        460.78        495.45        16.40 o                         
  -3 -10  10         68.01         81.39        11.39 o                         
  -2 -10  10          9.18         18.61         5.68 o                         
  -1 -10  10        170.28        139.44         7.51 o                         
   0 -10  10         84.08         78.68         6.22 o                         
   1 -10  10         65.05         56.19         5.50 o                         
   2 -10  10        431.09        426.13         9.26 o                         
   3 -10  10         11.48          7.99         2.67 o                         
   4 -10  10        123.96        139.04         6.90 o                         
   5 -10  10         35.63         34.03         3.10 o                         
   6 -10  10          0.73          4.64         5.38 o                         
   7 -10  10         66.08         82.05         8.89 o                         
  -8  -9  10          0.85          1.83         5.46 o                         
  -7  -9  10         44.95         53.04         7.55 o                         
  -6  -9  10         95.20        102.42         8.83 o                         
  -5  -9  10         75.81         73.52        13.43 o                         
  -4  -9  10        158.24        130.54         9.03 o                         
  -3  -9  10        236.58        265.18        11.50 o                         
  -2  -9  10        356.79        320.79         8.67 o                         
  -1  -9  10        510.86        512.50        12.28 o                         
   0  -9  10         57.25         57.23         5.42 o                         
   1  -9  10          0.81          2.92         2.47 o                         
   2  -9  10        692.71        663.67        12.08 o                         
   3  -9  10          3.29          2.28         2.27 o                         
   4  -9  10        151.16        149.95         9.84 o                         
   5  -9  10          0.86          1.48         1.78 o                         
   6  -9  10         94.01         79.07         7.94 o                         
   7  -9  10          0.07          3.89         4.31 o                         
  -8  -8  10         39.00         42.44         6.68 o                         
  -7  -8  10          0.22          0.76         4.89 o                         
  -6  -8  10        136.37        137.92        13.33 o                         
  -5  -8  10          3.15         -1.18         4.67 o                         
  -4  -8  10         79.56         61.11         6.54 o                         
  -3  -8  10        414.11        389.62        10.72 o                         
  -2  -8  10       1096.73       1097.95        16.67 o                         
  -1  -8  10        175.26        188.46         8.19 o                         
   0  -8  10         23.75         20.45         3.27 o                         
   1  -8  10         13.23         15.81         2.43 o                         
   2  -8  10       1375.36       1286.59        14.56 o                         
   3  -8  10          6.21          4.32         3.46 o                         
   4  -8  10        175.10        170.82         4.99 o                         
   5  -8  10        593.57        544.45        13.03 o                         
   6  -8  10         15.72          8.71         3.91 o                         
   7  -8  10          9.22          8.66         4.13 o                         
   8  -8  10         71.13         62.60         6.44 o                         
  -9  -7  10         31.47         29.05         6.26 o                         
  -8  -7  10         31.05         24.07         5.38 o                         
  -7  -7  10          7.14          1.24         4.98 o                         
  -6  -7  10          3.59          6.35         4.45 o                         
  -5  -7  10          2.27          4.87         4.31 o                         
  -4  -7  10         55.67         56.58         3.88 o                         
  -3  -7  10         25.30         22.21         2.92 o                         
  -2  -7  10          7.59          7.09         2.16 o                         
  -1  -7  10         64.97         58.22         5.32 o                         
   0  -7  10        389.35        427.12        11.37 o                         
   1  -7  10         18.80         23.81         2.60 o                         
   2  -7  10        941.08        907.39        11.08 o                         
   3  -7  10         45.27         50.45         2.98 o                         
   4  -7  10        244.40        266.11         6.32 o                         
   5  -7  10          0.37          0.70         2.84 o                         
   6  -7  10        103.60         87.29         6.13 o                         
   7  -7  10          9.69          6.85         4.68 o                         
   8  -7  10          0.04          3.34         3.94 o                         
  -9  -6  10         31.43         42.43         6.25 o                         
  -8  -6  10         50.21         49.96         6.17 o                         
  -7  -6  10        137.12        136.04         8.34 o                         
  -6  -6  10        117.81         89.49         5.75 o                         
  -5  -6  10          6.50          7.03         4.25 o                         
  -4  -6  10         25.46         33.96         3.35 o                         
  -3  -6  10         18.03         10.22         2.47 o                         
  -2  -6  10         39.22         49.84         2.96 o                         
  -1  -6  10        140.17        143.14         6.03 o                         
   0  -6  10        131.93        135.35         6.14 o                         
   1  -6  10         44.35         44.58         2.41 o                         
   2  -6  10         37.71         42.82         3.00 o                         
   3  -6  10         60.98         53.33         2.70 o                         
   4  -6  10        216.92        195.77         4.16 o                         
   5  -6  10        151.45        158.80         6.09 o                         
   6  -6  10        112.05        105.84         5.34 o                         
   7  -6  10        117.12        122.38         6.41 o                         
   8  -6  10         76.30         80.24        11.48 o                         
   9  -6  10         28.75         41.23         5.81 o                         
 -10  -5  10         19.93         18.11         7.32 o                         
  -9  -5  10        126.05        157.07         9.19 o                         
  -8  -5  10         36.01         30.68         4.13 o                         
  -7  -5  10         51.39         51.15         4.50 o                         
  -6  -5  10        699.40        652.17        13.03 o                         
  -5  -5  10        395.28        373.95        13.23 o                         
  -4  -5  10         13.83         31.06         2.76 o                         
  -3  -5  10          5.75          2.46         1.66 o                         
  -2  -5  10         10.11          5.34         1.38 o                         
  -1  -5  10        240.20        241.58         6.59 o                         
   0  -5  10         27.39         33.68         2.47 o                         
   1  -5  10         92.05         78.77         2.73 o                         
   2  -5  10          2.53          0.33         1.85 o                         
   3  -5  10         11.62         13.26         1.56 o                         
   4  -5  10        222.55        206.38         5.57 o                         
   5  -5  10         56.14         63.61         4.58 o                         
   6  -5  10        508.28        450.52        10.30 o                         
   7  -5  10        250.19        221.89         7.63 o                         
   8  -5  10        272.41        319.79        13.35 o                         
   9  -5  10        279.25        293.92         9.03 o                         
 -10  -4  10          5.94          9.56         6.10 o                         
  -9  -4  10         64.85         65.34         4.55 o                         
  -8  -4  10          0.20          0.83         2.59 o                         
  -7  -4  10        184.03        168.00         5.77 o                         
  -6  -4  10        504.31        490.54         9.17 o                         
  -5  -4  10        589.24        578.02         8.03 o                         
  -4  -4  10         80.90        109.82         3.09 o                         
  -3  -4  10        496.10        498.05         5.81 o                         
  -2  -4  10         68.70         80.26         3.34 o                         
  -1  -4  10         47.45         42.95         2.99 o                         
   0  -4  10        265.18        303.18         4.64 o                         
   1  -4  10        174.81        177.92         4.01 o                         
   2  -4  10          0.01         -0.40         1.52 o                         
   3  -4  10          6.80          8.97         1.26 o                         
   4  -4  10          0.56         -1.38         2.32 o                         
   5  -4  10        293.61        256.89         7.79 o                         
   6  -4  10          0.10          3.91         2.68 o                         
   7  -4  10        156.09        135.11         5.95 o                         
   8  -4  10         13.19         20.39         3.48 o                         
   9  -4  10         79.44        101.00         5.67 o                         
 -10  -3  10        167.84        181.52         8.27 o                         
  -9  -3  10          1.41          2.40         2.77 o                         
  -8  -3  10         11.65         15.33         3.00 o                         
  -7  -3  10         45.86         42.53         4.20 o                         
  -6  -3  10        200.75        193.69         5.87 o                         
  -5  -3  10          0.24         -0.58         1.62 o                         
  -4  -3  10        677.57        677.77         7.13 o                         
  -3  -3  10        348.18        347.38         4.66 o                         
  -2  -3  10        524.61        521.65         8.10 o                         
  -1  -3  10         71.75         56.12         2.55 o                         
   0  -3  10        206.40        239.75         4.65 o                         
   1  -3  10        321.38        287.04         5.44 o                         
   2  -3  10          9.11         13.41         1.76 o                         
   3  -3  10         31.43         47.26         2.45 o                         
   4  -3  10          0.07          2.79         2.09 o                         
   5  -3  10        442.66        402.44         9.04 o                         
   6  -3  10         65.49         65.69         4.22 o                         
   7  -3  10        234.01        221.22         8.33 o                         
   8  -3  10         26.84         35.57         4.85 o                         
   9  -3  10         26.49         30.07         3.73 o                         
 -10  -2  10          7.52         14.99         4.72 o                         
  -9  -2  10        156.21        161.34         6.18 o                         
  -8  -2  10          8.39          4.99         2.66 o                         
  -7  -2  10        167.59        166.55         5.73 o                         
  -6  -2  10        398.08        401.60         9.86 o                         
  -5  -2  10          1.75         -2.22         1.48 o                         
  -4  -2  10          0.23         -1.71         1.14 o                         
  -3  -2  10         11.78         18.10         1.63 o                         
  -2  -2  10        849.96       1015.08        12.36 o                         
  -1  -2  10         66.06         68.80         2.76 o                         
   0  -2  10       1157.91       1234.19        15.14 o                         
   1  -2  10         87.65        100.78         5.01 o                         
   2  -2  10         68.72         90.69         2.87 o                         
   3  -2  10        184.16        167.67         4.23 o                         
   4  -2  10        324.75        322.42         6.75 o                         
   5  -2  10        130.35        148.14         5.05 o                         
   6  -2  10        225.71        221.35         5.72 o                         
   7  -2  10         45.27         47.28         4.86 o                         
   8  -2  10         14.34         12.94         3.86 o                         
   9  -2  10         53.76         60.59         4.30 o                         
 -10  -1  10          0.30          3.63         3.43 o                         
  -9  -1  10         20.19         26.27         3.37 o                         
  -8  -1  10          4.40          6.76         2.70 o                         
  -7  -1  10        171.31        153.92         5.54 o                         
  -6  -1  10         76.68         92.35         3.82 o                         
  -5  -1  10        166.62        155.79         3.62 o                         
  -4  -1  10         24.74         24.90         1.79 o                         
  -3  -1  10        363.98        353.24         4.77 o                         
  -2  -1  10        219.74        249.01         4.27 o                         
  -1  -1  10        914.26        906.14         9.40 o                         
   0  -1  10        340.90        385.21         5.44 o                         
   1  -1  10        400.56        368.34         5.62 o                         
   2  -1  10         59.32         61.50         2.41 o                         
   3  -1  10        382.62        375.94         6.04 o                         
   4  -1  10        308.37        284.99         6.90 o                         
   5  -1  10        119.03        120.17         5.55 o                         
   6  -1  10         99.47        100.12         7.17 o                         
   7  -1  10        180.55        154.53         5.90 o                         
   8  -1  10          3.18          2.38         2.72 o                         
   9  -1  10         13.91          5.93         2.87 o                         
 -10   0  10         31.72         38.82         4.65 o                         
  -9   0  10         19.81         23.81         3.35 o                         
  -8   0  10          0.63         -0.43         2.68 o                         
  -7   0  10       1337.21       1303.90        20.35 o                         
  -6   0  10        493.26        489.02         7.44 o                         
  -5   0  10        884.70        859.58         8.66 o                         
  -4   0  10        170.47        148.90         3.16 o                         
  -3   0  10          3.78          0.40         1.45 o                         
  -2   0  10         86.78         78.00         2.74 o                         
  -1   0  10         50.73         46.83         2.17 o                         
   0   0  10       1381.89       1523.33        13.39 o                         
   1   0  10        917.31        939.28         9.71 o                         
   2   0  10        590.52        599.67         8.45 o                         
   3   0  10         38.21         29.03         1.75 o                         
   4   0  10        282.50        290.62         6.67 o                         
   5   0  10        110.97        115.51         4.61 o                         
   6   0  10          8.24         11.65         3.16 o                         
   7   0  10         97.86         94.94         4.39 o                         
   8   0  10          6.60          4.52         2.72 o                         
   9   0  10          0.04         -3.98         2.65 o                         
 -10   1  10          8.47          9.12         3.74 o                         
  -9   1  10          1.18          1.79         2.86 o                         
  -8   1  10         23.78         17.70         3.09 o                         
  -7   1  10          5.69         -1.23         2.41 o                         
  -6   1  10         24.11         24.35         3.16 o                         
  -5   1  10          7.22          5.35         0.99 o                         
  -4   1  10        851.27        877.18        10.52 o                         
  -3   1  10         43.68         38.57         2.18 o                         
  -2   1  10        237.74        243.91         3.89 o                         
  -1   1  10          4.03          3.23         1.53 o                         
   0   1  10       1441.09       1498.44        13.32 o                         
   1   1  10        238.77        302.44         4.83 o                         
   2   1  10        558.90        578.77         7.64 o                         
   3   1  10         64.10         70.77         3.38 o                         
   4   1  10        954.75        912.70        13.47 o                         
   5   1  10        317.68        284.22         6.98 o                         
   6   1  10        136.63        137.88         5.32 o                         
   7   1  10         46.85         38.57         3.54 o                         
   8   1  10          2.62          5.47         3.00 o                         
   9   1  10         39.83         38.75         4.86 o                         
 -10   2  10         21.36         10.45         5.52 o                         
  -9   2  10        158.81        180.09        10.25 o                         
  -8   2  10         14.89          8.54         3.04 o                         
  -7   2  10        218.08        187.28         6.43 o                         
  -6   2  10        136.75        137.68         5.51 o                         
  -5   2  10        192.67        190.23         3.68 o                         
  -4   2  10        487.69        464.86         6.28 o                         
  -3   2  10          3.46          6.34         1.66 o                         
  -2   2  10        673.28        603.26         6.60 o                         
  -1   2  10        181.90        164.16         3.92 o                         
   0   2  10       1008.89       1046.28        10.23 o                         
   1   2  10         46.99         49.75         2.97 o                         
   2   2  10         24.09         23.55         2.70 o                         
   3   2  10         27.04         32.05         2.92 o                         
   4   2  10        292.07        251.79         7.99 o                         
   5   2  10         26.62         27.92         2.98 o                         
   6   2  10         85.68         90.09         4.09 o                         
   7   2  10         39.13         28.66         3.50 o                         
   8   2  10         15.34         13.06         3.70 o                         
 -10   3  10        194.34        211.11         9.43 o                         
  -9   3  10        152.31        150.90         7.81 o                         
  -8   3  10         17.07         20.84         3.49 o                         
  -7   3  10         66.27         48.08         4.13 o                         
  -6   3  10          0.05          2.20         1.97 o                         
  -5   3  10          3.76          4.33         1.77 o                         
  -4   3  10        322.13        295.95         4.91 o                         
  -3   3  10        240.44        257.58         4.36 o                         
  -2   3  10        656.26        661.37         7.25 o                         
  -1   3  10         23.48         16.79         1.88 o                         
   0   3  10          0.00          0.01         1.63 o                         
   1   3  10          9.88         11.91         2.35 o                         
   2   3  10        137.28        127.64         4.07 o                         
   3   3  10          3.01          3.65         2.62 o                         
   4   3  10         54.94         53.41         3.96 o                         
   5   3  10        717.26        699.84        11.63 o                         
   6   3  10         32.62         36.55         3.43 o                         
   7   3  10          5.73          1.88         2.73 o                         
   8   3  10        125.63        137.42         6.17 o                         
 -10   4  10        146.71        171.34         8.98 o                         
  -9   4  10         62.53         60.81         5.90 o                         
  -8   4  10          5.23          4.05         4.07 o                         
  -7   4  10          8.95          6.05         3.70 o                         
  -6   4  10         14.88         20.23         2.63 o                         
  -5   4  10        290.10        256.50         5.08 o                         
  -4   4  10          3.59          0.19         2.10 o                         
  -3   4  10         70.14         69.25         2.79 o                         
  -2   4  10        832.00        768.82         9.40 o                         
  -1   4  10        239.02        255.13         5.27 o                         
   0   4  10        418.51        386.75         6.36 o                         
   1   4  10        310.02        314.96         6.31 o                         
   2   4  10         74.36         64.50         3.40 o                         
   3   4  10         28.70         31.70         4.69 o                         
   4   4  10        123.26        134.00         7.62 o                         
   5   4  10         73.19         81.91         4.41 o                         
   6   4  10         59.62         59.47         4.11 o                         
   7   4  10         28.05         28.47         3.53 o                         
   8   4  10         24.74         34.00         5.12 o                         
 -10   5  10         86.09         79.65         7.15 o                         
  -9   5  10          0.90         -5.32         4.02 o                         
  -8   5  10          0.52          1.15         3.96 o                         
  -7   5  10        408.05        353.87        13.34 o                         
  -6   5  10         98.13         82.69         5.00 o                         
  -5   5  10         34.44         16.50         2.53 o                         
  -4   5  10        131.13        117.48         4.39 o                         
  -3   5  10        138.57        143.29         5.13 o                         
  -2   5  10        455.49        458.74         7.25 o                         
  -1   5  10         19.73         22.46         3.14 o                         
   0   5  10         26.37         17.94         2.42 o                         
   1   5  10          5.10         -0.66         2.41 o                         
   2   5  10        284.39        272.09         7.14 o                         
   3   5  10        112.20         97.44         4.79 o                         
   4   5  10        130.61        116.79         5.22 o                         
   5   5  10        491.57        496.63        20.38 o                         
   6   5  10         11.50         16.89         4.03 o                         
   7   5  10          0.36         -3.01         3.46 o                         
  -9   6  10         51.31         42.32         8.20 o                         
  -8   6  10        144.49        130.86         8.38 o                         
  -7   6  10          0.30          0.18         1.64 o                         
  -6   6  10         56.33         53.77         4.14 o                         
  -5   6  10         11.63         12.54         2.63 o                         
  -4   6  10         10.13          8.39         2.99 o                         
  -3   6  10         18.02         17.78         3.08 o                         
  -2   6  10        881.49        875.71        13.14 o                         
  -1   6  10        262.54        293.58         7.43 o                         
   0   6  10        168.12        169.11         6.56 o                         
   1   6  10        159.87        142.74         6.44 o                         
   2   6  10         88.47         72.75         5.25 o                         
   3   6  10         55.83         63.89         5.70 o                         
   4   6  10          2.73          9.70         3.80 o                         
   5   6  10         25.37         27.66         4.49 o                         
   6   6  10         71.05         73.11         6.77 o                         
   7   6  10         12.66         12.62         4.51 o                         
  -9   7  10          3.02          7.17         5.19 o                         
  -8   7  10         31.14         33.02         5.62 o                         
  -7   7  10         17.58          7.67         2.26 o                         
  -6   7  10         23.20         27.51         4.05 o                         
  -5   7  10         49.64         46.11         4.25 o                         
  -4   7  10        160.26        159.46         7.64 o                         
  -3   7  10        369.91        371.25         9.51 o                         
  -2   7  10       1247.85       1234.74        18.98 o                         
  -1   7  10         40.53         34.24         4.49 o                         
   0   7  10        729.96        769.56        13.71 o                         
   1   7  10        872.92        854.63        15.24 o                         
   2   7  10         68.12         76.73         5.51 o                         
   3   7  10        146.53        140.13         6.92 o                         
   4   7  10         29.00         25.99         6.33 o                         
   5   7  10        321.57        347.18        10.45 o                         
   6   7  10         94.93         98.15         6.75 o                         
  -8   8  10          2.13          0.32         4.84 o                         
  -7   8  10          0.42          0.47         2.32 o                         
  -6   8  10          9.95         12.88         4.23 o                         
  -5   8  10         13.33         10.07         4.44 o                         
  -4   8  10         30.52         27.57         5.75 o                         
  -3   8  10         27.21         32.83         7.35 o                         
  -2   8  10         13.66         11.01         3.95 o                         
  -1   8  10        385.26        369.50        10.31 o                         
   0   8  10        101.45         84.86         5.90 o                         
   1   8  10          4.42          5.52         4.74 o                         
   2   8  10          2.63          2.32         4.14 o                         
   3   8  10          8.99          6.30         4.55 o                         
   4   8  10          1.35          1.31         8.81 o                         
   5   8  10          5.81          0.41         4.47 o                         
  -7   9  10          3.26          6.22         5.60 o                         
  -6   9  10          1.78          1.42         4.73 o                         
  -5   9  10          8.17         16.68         9.16 o                         
  -4   9  10         94.05         89.10         8.24 o                         
  -3   9  10          0.28         -6.30         5.23 o                         
  -2   9  10        166.10        178.12         8.43 o                         
  -1   9  10          2.32          5.38         4.22 o                         
   0   9  10         46.15         40.73         6.37 o                         
   1   9  10          6.39         12.41         7.77 o                         
   2   9  10         12.77         20.93         5.93 o                         
   3   9  10        260.45        336.95        13.29 o                         
   4   9  10          5.57          6.11         5.89 o                         
   5   9  10         67.79         73.95        10.04 o                         
  -6  10  10         41.29         41.91         8.95 o                         
  -5  10  10         97.86        111.70        15.06 o                         
  -4  10  10         16.53         27.14         6.62 o                         
  -3  10  10          2.08          0.08         5.79 o                         
  -2  10  10         68.03         74.73         7.47 o                         
  -1  10  10        341.63        349.37        12.80 o                         
   0  10  10         39.20         39.73         6.74 o                         
   1  10  10         57.07         66.75         7.55 o                         
   2  10  10          0.00          6.58         6.12 o                         
   3  10  10         18.53         11.02         6.48 o                         
  -5  11  10          0.88         -1.63         7.73 o                         
  -4  11  10         83.89         76.48        11.70 o                         
  -3  11  10          0.44         -8.79         5.86 o                         
  -2  11  10         72.86         83.31        13.02 o                         
  -1  11  10         33.17         58.59        19.23 o                         
   0  11  10         42.86         33.66        12.59 o                         
   1  11  10          0.12          6.93         7.72 o                         
   2  11  10         24.40         29.12         7.44 o                         
  -1 -14  11         34.38         31.61         8.12 o                         
   0 -14  11         45.27         60.69         7.53 o                         
   1 -14  11         29.01         41.61         7.65 o                         
  -4 -13  11         15.26         22.79        10.78 o                         
  -3 -13  11         80.07        100.31        14.04 o                         
  -2 -13  11         53.26         66.74        12.41 o                         
  -1 -13  11        102.16        104.17        14.24 o                         
   0 -13  11         20.32         38.16        14.14 o                         
   1 -13  11         16.43         15.13         5.07 o                         
   2 -13  11          0.54          4.94         4.68 o                         
   3 -13  11          0.45         -4.93         5.71 o                         
   4 -13  11          7.82         17.93         6.21 o                         
  -5 -12  11          0.00         10.38         9.77 o                         
  -4 -12  11         23.53         13.84        10.17 o                         
  -3 -12  11         47.37         28.08        10.17 o                         
  -2 -12  11          0.44         -4.48         7.73 o                         
  -1 -12  11          6.87          1.32         5.90 o                         
   0 -12  11         55.52         59.87        11.90 o                         
   1 -12  11         21.02         16.33         4.73 o                         
   2 -12  11         36.42         45.34         5.67 o                         
   3 -12  11         36.81         30.98         6.66 o                         
   4 -12  11          0.28          1.94         5.12 o                         
   5 -12  11        193.30        206.76        11.39 o                         
  -6 -11  11         10.10         12.82         9.97 o                         
  -5 -11  11         81.63         72.23        12.21 o                         
  -4 -11  11         44.20         49.03        10.78 o                         
  -3 -11  11         20.57         16.89         9.16 o                         
  -2 -11  11         48.28         45.37         9.77 o                         
  -1 -11  11         92.71        121.01        19.84 o                         
   0 -11  11        117.73        117.82         7.44 o                         
   1 -11  11          0.49          0.45         3.98 o                         
   2 -11  11        149.32        138.73         7.62 o                         
   3 -11  11         19.37         22.30         4.32 o                         
   4 -11  11          5.56          6.16         4.82 o                         
   5 -11  11          0.03          3.22         2.62 o                         
   6 -11  11         11.92         -7.73         7.94 o                         
  -7 -10  11         80.30        119.22        10.28 o                         
  -6 -10  11          9.24          1.18         5.67 o                         
  -5 -10  11         10.77         22.89         6.14 o                         
  -4 -10  11          4.71         11.19         8.34 o                         
  -3 -10  11         70.19         60.02        10.58 o                         
  -2 -10  11          2.88          4.61         5.03 o                         
  -1 -10  11         58.70         45.40         5.13 o                         
   0 -10  11        228.49        246.79         9.43 o                         
   1 -10  11         73.13         74.54         6.05 o                         
   2 -10  11          0.06          2.99         3.68 o                         
   3 -10  11        169.31        146.35         5.40 o                         
   4 -10  11          1.80         -0.95         2.92 o                         
   5 -10  11        377.85        396.64         7.43 o                         
   6 -10  11          0.03          2.59         6.15 o                         
   7 -10  11          5.43          9.48         4.94 o                         
  -8  -9  11          0.31          4.34        14.14 o                         
  -7  -9  11         40.13         55.61         7.91 o                         
  -6  -9  11        220.97        245.05        12.70 o                         
  -5  -9  11         48.13         39.97        16.38 o                         
  -4  -9  11         76.79         77.08         7.61 o                         
  -3  -9  11         16.44         14.95         5.04 o                         
  -2  -9  11        126.36        114.42         6.84 o                         
  -1  -9  11       1178.30       1120.44        20.00 o                         
   0  -9  11        295.07        295.77        12.55 o                         
   1  -9  11        186.59        176.85         6.78 o                         
   2  -9  11         47.28         39.21         4.29 o                         
   3  -9  11          1.49          3.67         2.34 o                         
   4  -9  11          1.49          2.11         2.28 o                         
   5  -9  11        184.02        177.82         4.33 o                         
   6  -9  11          0.13         -1.78         3.96 o                         
   7  -9  11         65.18         64.90        12.80 o                         
  -8  -8  11          2.75         -3.56         5.01 o                         
  -7  -8  11          9.38          7.49         6.10 o                         
  -6  -8  11         14.64          4.10         5.29 o                         
  -5  -8  11          6.90         11.58         4.95 o                         
  -4  -8  11         95.89        113.07         5.96 o                         
  -3  -8  11        113.30        118.18         6.69 o                         
  -2  -8  11       1425.90       1373.58        19.62 o                         
  -1  -8  11        332.13        319.97         8.28 o                         
   0  -8  11        436.94        394.62         9.09 o                         
   1  -8  11        307.78        290.08         7.70 o                         
   2  -8  11        118.10        128.65         8.50 o                         
   3  -8  11        219.99        195.83         5.17 o                         
   4  -8  11         35.46         36.26         2.93 o                         
   5  -8  11        109.15         86.35         6.35 o                         
   6  -8  11         75.98         82.22         6.37 o                         
   7  -8  11          0.00         -4.13         4.14 o                         
   8  -8  11         36.58         39.88         6.54 o                         
  -9  -7  11         50.65         50.14         7.12 o                         
  -8  -7  11         90.77         92.27         9.26 o                         
  -7  -7  11          1.57          0.94         4.60 o                         
  -6  -7  11          6.95         10.96         4.96 o                         
  -5  -7  11          1.13          4.14         4.98 o                         
  -4  -7  11          0.36         -3.33         2.75 o                         
  -3  -7  11        138.36        136.23         7.90 o                         
  -2  -7  11        138.25        135.50         5.76 o
[truncated: 286,660 more chars]
